# Supplementary material for: A single cell genomics atlas of the Drosophila larval eye reveals distinct photoreceptor developmental timelines
Source: Nat Commun. 2023 Nov 8;14:7205. doi: 10.1038/s41467-023-43037-0 (PMC10632452; doi:10.1038/s41467-023-43037-0)
Supplement: Supplementary file 5 — Supplementary Data 2 [file 41467_2023_43037_MOESM5_ESM.xlsx]

## Sheet: AUnd_PC1
Gene	PC_1
pncr002:3R	0.545861
ImpE1	0.157211
fabp	0.149378
Optix	0.136278
ab	0.135281
Sb	0.127732
hth	0.1206
mab-21	0.114769
CG14257	0.108943
CG6414	0.104915
tnc	0.104849
toy	0.104614
CG31869	0.092263
CG11905	0.0788265
CR43334	0.0747709
CG6770	0.069738
ImpE2	0.0666875
Ance	0.0654589
dpy	0.0651647
dpr16	0.0647301
CG11966	0.063645
mirr	0.0617467
CG9812	0.0587214
mfas	0.0562361
CG9331	0.0560868
Nep2	0.0483224
Ccp84Aa	0.0461353
TwdlE	0.0454849
emc	0.045117
CG31997	0.045109
Imp	0.0436512
CR43432	0.0433305
CG15905	0.0426072
CG13082	0.0417814
CG4914	0.0415419
CG3355	0.0414818
CG4766	0.0404318
CG1368	0.0403657
Sirup	0.0384716
hui	0.0384492
fj	0.0377677
CG12814	0.0374484
fng	0.0360404
eyg	0.0356437
Cyp18a1	0.0355622
CG7906	0.0355116
TwdlT	0.033975
Spn43Aa	0.033466
serp	0.0327239
wg	0.0323446
dlp	0.0311032
Wnt6	0.0274314
verm	0.0270361
bnb	0.027006
GV1	0.0269439
Msp300	0.0263848
CG5151	0.0244705
GstD1	0.0242968
twz	0.0236326
18w	0.0229725
Spn100A	0.0226173
rgn	0.0220524
Fili	0.021215
jim	0.0209532
ImpL3	0.0173502
Idgf4	0.0171938
Cht10	0.017041
mt:lrRNA	0.0167914
bi	0.0158655
sad	0.0157317
CG7675	0.0154217
Obp56d	0.0143035
Tsp66E	0.0141654
Hsp26	0.0139191
HmgD	0.0133207
PCNA	0.0131979
ImpL1	0.0130736
dmGlut	0.0126637
Notum	0.0121538
Ts	0.0117831
CG15784	0.0116015
Msr-110	0.0114121
CG17549	0.0113506
CG43658	0.0107085
CG17919	0.0104246
CG2852	0.0104161
ImpE3	0.0100971
Ccp84Ab	0.00997233
Prx2540-1	0.00994911
CR43264	0.00991204
Hsp70Bc	0.00949136
CG4702	0.00918149
Oatp74D	0.00903697
Dl	0.00883985
CG14752	0.00843436
Pen	0.00840982
h	0.00825076
GstS1	0.00777688
RpL41	0.00711795
obst-E	0.00685081
CG16894	0.00659019
CG31337	0.00658655
E(spl)m3-HLH	0.00628892
ple	0.00531852
slp2	0.00521081
E(spl)mbeta-HLH	0.00442261
Jupiter	0.00437985
Cpr49Ah	0.00414187
pre-rRNA:CR45847	0.00395446
Phk-3	0.00387099
Hsp68	0.00377586
CG3699	0.00361641
CG12880	0.00347806
mt:CoIII	0.00322595
CG42326	0.00312861
CG43103	0.00310024
Bacc	0.00305476
Obp56a	0.00282901
RnrS	0.00271262
Wnt10	0.00270586
RPA2	0.00256501
CR44084	0.00255913
dac	0.00208148
mt:CoI	0.00200705
mt:CoII	0.00187484
CG14107	0.00175066
lectin-28C	0.00157933
disco-r	0.00154572
Ccp84Ad	0.00142054
Gs1	0.00139276
mt:ATPase6	0.0012904
E(spl)m2-BFM	0.000967547
Ccp84Af	0.000918953
vvl	0.000819545
Chd64	0.00058261
His2Av	0.000566443
Ance-2	0.000519032
CG31437	0.000460362
CR45018	0.000349135
CG32547	0.000302785
aurB	0.000282538
CG7367	0.000227225
Karl	0.000173567
Dop1R1	0.00016718
His2B:CG17949	9.71406e-05
Cpr66D	4.31166e-05
Nplp2	2.62531e-05
TfAP-2	1.36263e-05
jigr1	-3.95468e-05
CG15544	-4.99172e-05
mt:ND5	-6.57778e-05
CR44638	-0.000108292
CG43689	-0.000124137
CG43680	-0.000156336
CG18368	-0.000157634
CG46335	-0.000163375
ST6Gal	-0.000174493
Vsx2	-0.000179155
CG12481	-0.000189693
Alk	-0.000190002
CG11852	-0.000195206
Acp53C14b	-0.000195481
Crg-1	-0.000197897
CG42809	-0.000200518
CG4525	-0.000212167
sc	-0.000218481
tap	-0.000222925
Dop2R	-0.000230694
CG15025	-0.000230923
CG2955	-0.000232382
CR45883	-0.000233533
CG10019	-0.000238979
Ilp2	-0.000244645
slp1	-0.00024917
dpr2	-0.000249335
Nha1	-0.000250421
CG3526	-0.000251613
CR45425	-0.000255289
FMRFaR	-0.000267536
slo	-0.000274279
beat-Vc	-0.000279026
CG2444	-0.000281319
Him	-0.000283598
CG11816	-0.000284759
CG32683	-0.000290158
Gbeta76C	-0.000297169
CR45483	-0.000303994
SLC22A	-0.000306464
CG14692	-0.00030743
CG14459	-0.000310069
CR44922	-0.000312753
beat-Vb	-0.000313543
CG31777	-0.000315755
wry	-0.000317305
hbn	-0.000322248
CG15161	-0.000322417
CG43222	-0.000325083
GluRIB	-0.000333835
Fife	-0.000334388
Gad1	-0.000345848
CG1208	-0.0003617
Act57B	-0.000370152
fkh	-0.00037135
AANATL2	-0.000374634
CG10131	-0.000376795
dpp	-0.000385798
Cpr78E	-0.000388848
CR45242	-0.000390176
CR32773	-0.000390551
CG13743	-0.000396892
Ets65A	-0.000397103
CG13321	-0.000404142
yellow-f	-0.000404668
pb	-0.000404992
Osi14	-0.000407439
Glt	-0.000412426
TbCMF46	-0.000412768
nAChRalpha5	-0.000431409
CG44837	-0.000433143
CG12911	-0.00044016
beat-Va	-0.00044302
CG13337	-0.000449865
CG6282	-0.000459816
Drep3	-0.000461493
CR44543	-0.000470386
Tep1	-0.000474678
CG13323	-0.000476871
CR45922	-0.000478472
tin	-0.000479836
dnk	-0.00048341
hig	-0.000489173
NimC3	-0.000491704
Cpr92A	-0.00049502
CG34296	-0.000500067
Hey	-0.000503557
CG33494	-0.000510654
fred	-0.000531289
Cpr100A	-0.000534874
SteXh:CG42398	-0.000538914
CG5697	-0.000543202
ham	-0.000544492
He	-0.000546915
CR45312	-0.000551033
AstC-R1	-0.000558747
CR45131	-0.000560779
wor	-0.000572089
dpr3	-0.000577388
mthl2	-0.000585215
CG42750	-0.00058606
amos	-0.000591875
CG34331	-0.000594751
CG44250	-0.000595516
NimC1	-0.000596336
lectin-24Db	-0.000596449
Pxn	-0.000599912
CG30088	-0.000600868
CG9629	-0.000604695
CG11294	-0.000607587
Tig	-0.000607687
Gyc89Da	-0.000609449
mGluR	-0.000614047
CG31778	-0.000617341
CG13056	-0.000619498
CG11380	-0.000621378
CG9372	-0.000623171
CG5397	-0.000627576
CG33460	-0.000628965
Sid	-0.000631359
CG43446	-0.000633543
Cpr12A	-0.000637208
CG4950	-0.000638196
DIP-gamma	-0.000639444
NimC2	-0.000640783
Cpr49Ag	-0.000644005
CG7548	-0.000644469
CG14989	-0.000645909
retinin	-0.000647599
Eip63F-1	-0.00065145
CG10621	-0.000653253
CG34232	-0.000653694
DIP-beta	-0.000658352
Cyp12c1	-0.000665035
CG4363	-0.000683615
CG14598	-0.00068539
NtR	-0.000686838
CG5399	-0.00069032
5-HT1A	-0.000691895
Eaat1	-0.000698119
l(1)sc	-0.000726432
nAChRbeta3	-0.000731245
Arpc3B	-0.000738623
CG7708	-0.000738941
CG6867	-0.000757226
sNPF-R	-0.000757596
dpr6	-0.000764799
Nckx30C	-0.000772333
GluClalpha	-0.000778055
CG13060	-0.000781911
Gal	-0.00081271
Ccp84Ag	-0.000821113
CR43700	-0.00082177
fat-spondin	-0.00082241
CG14629	-0.000830175
CG8501	-0.000841844
VGlut	-0.000848838
Crys	-0.000862747
CR44334	-0.000865466
Esp	-0.000884732
CG33465	-0.000885403
CG1092	-0.000890379
CR45559	-0.00089693
CG8539	-0.000916804
CG12594	-0.000921418
CR44978	-0.00092333
Sr-CI	-0.000923653
Scr	-0.000927907
Vsx1	-0.000928107
vg	-0.000931932
CR44272	-0.000948406
CG34370	-0.000954756
rdhB	-0.000968469
CG17760	-0.000969547
E(spl)m6-BFM	-0.000975843
beat-VI	-0.000978142
sna	-0.000986296
scyl	-0.000989399
zyd	-0.00101426
CG16779	-0.0010266
CG32333	-0.00102693
srp	-0.00103746
b	-0.00104616
Lcp4	-0.0010557
CG14892	-0.00105681
CG42807	-0.00107352
CG34138	-0.00108698
CG33110	-0.00109314
SPR	-0.00110512
erm	-0.00112068
CG6231	-0.00112281
AstC-R2	-0.00112492
CG7236	-0.00112889
CG10657	-0.00112947
Task7	-0.00113005
VAChT	-0.00113247
CR44702	-0.00113846
prim	-0.00114817
CG11997	-0.00117796
DIP-eta	-0.00120532
CG42594	-0.00122854
CG13051	-0.00123526
CG31140	-0.00123615
CG43737	-0.00126876
Or47a	-0.00127142
CG10947	-0.00127365
nAChRbeta1	-0.00129389
upd1	-0.00129836
CG14275	-0.00130015
BobA	-0.00130302
CG31323	-0.00131181
CG5597	-0.00132456
igl	-0.00133152
beat-IV	-0.00133315
CG34165	-0.00134286
dpr13	-0.00134293
dpr11	-0.00134402
Ccn	-0.001348
dmrt99B	-0.00137674
CG34354	-0.00139553
rad	-0.00140071
Mec2	-0.00142235
CG32052	-0.00142303
CG34155	-0.00142652
Cpr56F	-0.0014287
CG15236	-0.00143983
cato	-0.0014498
Tehao	-0.00145482
disco	-0.00146633
CG45002	-0.00146654
CG12374	-0.001474
CAH2	-0.00149084
mmd	-0.00149368
Ptp36E	-0.00149752
CR45388	-0.00151673
yellow-e3	-0.00152653
Gyc32E	-0.00153421
CG6084	-0.00153435
beat-Ia	-0.0015382
CG11000	-0.00154099
Jabba	-0.00155966
ac	-0.00159471
nAChRalpha1	-0.00160759
nyo	-0.00160917
Frq2	-0.00164594
Idgf3	-0.00165049
Hk	-0.00166149
Cpr65Ec	-0.00167468
aay	-0.00167837
CG31814	-0.00168287
Octbeta1R	-0.00169659
CG33543	-0.00170396
SLO2	-0.00171067
CG1402	-0.00173837
Clect27	-0.00176511
IA-2	-0.00177909
CG1688	-0.0018083
bsh	-0.00183162
cas	-0.00185129
CR31451	-0.00186592
CG9029	-0.00188922
CG32368	-0.00189964
Rdl	-0.00190079
Ndae1	-0.0019029
Cht5	-0.00191459
eag	-0.00191914
CG15449	-0.00193193
CG43394	-0.00197022
CG2150	-0.00198238
CG43729	-0.00200512
Tsp	-0.00201058
Prip	-0.00201388
alphaTub85E	-0.00203171
nAChRalpha6	-0.00203627
Irk2	-0.00203889
CG13465	-0.00204476
CG44422	-0.00204858
DAAM	-0.00205881
Nlg2	-0.0020664
Picot	-0.00209177
eys	-0.00210798
Gld	-0.00210825
GABA-B-R3	-0.00211363
CG4250	-0.00216086
drl	-0.00217291
CG14624	-0.00219076
Ten-a	-0.00219313
CG13023	-0.00219522
Sulf1	-0.00220319
sNPF	-0.00223067
CG31324	-0.00226422
Lcp65Ag2	-0.00226664
CG30172	-0.0022849
CG14509	-0.00232419
boss	-0.00238848
CG16885	-0.00240584
ltl	-0.0024095
mtt	-0.00241062
Sox21b	-0.00243198
CG42346	-0.00244235
CR45232	-0.00245115
CG11670	-0.00246464
ringer	-0.00246663
CG3168	-0.00246686
Idgf2	-0.00247081
Cpr72Eb	-0.00247118
Mlc2	-0.00249033
CG13041	-0.00252824
pHCl-1	-0.00253604
CG32204	-0.00255143
CG13408	-0.00260103
CG42867	-0.00260962
rdgC	-0.00261734
CG30154	-0.00263459
CG7342	-0.00264884
CG17738	-0.00264962
dsx-c73A	-0.00267745
Cpr72Ea	-0.0026784
Frq1	-0.0026848
CG10702	-0.00269054
D	-0.00269333
CG33143	-0.00269818
Mmp1	-0.00269858
bru1	-0.00277782
CG32006	-0.00279238
Mdr65	-0.00279791
beat-IIa	-0.00279972
mt:ND6	-0.00282465
ChLD3	-0.00283237
CG13982	-0.00283363
Ten-m	-0.00285396
skl	-0.00295091
Ca-alpha1T	-0.00296112
Pde6	-0.0029939
TkR86C	-0.00304072
trn	-0.00305735
Fs	-0.00306717
DAT	-0.00307172
CG8910	-0.00307284
GlcAT-P	-0.00307776
CG14762	-0.00308472
DIP-theta	-0.00310054
Toll-6	-0.00310336
Pph13	-0.00315087
CG43778	-0.00315593
CG13203	-0.00316947
Sytbeta	-0.00316974
Nplp1	-0.00319661
Oli	-0.00321059
CG8837	-0.00323981
Drl-2	-0.00326766
kek3	-0.00329371
spab	-0.00329862
CG13117	-0.00330143
ninaB	-0.00330784
CG42260	-0.00330784
2mit	-0.00330989
PVRAP	-0.00331309
santa-maria	-0.00333902
al	-0.00335849
Act87E	-0.00341165
CG15208	-0.00342424
CR44281	-0.0034261
dpr18	-0.00343524
H15	-0.00345837
grim	-0.00350379
Pcp	-0.00351391
CG17321	-0.00353542
CG12290	-0.0035366
Reph	-0.0035489
CR43283	-0.00355104
dpr10	-0.00358569
CG14301	-0.00358686
stl	-0.00359795
Lim1	-0.00361712
Sema5c	-0.00363949
CG15414	-0.00366245
CG4467	-0.00369652
Wnt4	-0.00370173
beat-Ic	-0.00375627
CG4374	-0.00377692
axo	-0.00377705
unc-4	-0.00381933
Obp99a	-0.00382724
CG42339	-0.00383058
CG42749	-0.00384159
shakB	-0.00386322
CG42566	-0.00388496
Dscam3	-0.00389399
Hexo2	-0.00389527
firl	-0.00389904
unc79	-0.0039078
dpr8	-0.00390817
CG6426	-0.00392598
beat-IIb	-0.00394197
CG16800	-0.00394534
CG32150	-0.00395442
CG4168	-0.00397403
qvr	-0.00402483
Scgbeta	-0.00402509
Octbeta3R	-0.00406777
CG17716	-0.00415459
Syn	-0.00417884
Oat	-0.00419195
mt:ND4	-0.00420373
Lip4	-0.00424219
CG34382	-0.00424651
cmpy	-0.00426077
CG13288	-0.00430426
nAChRalpha7	-0.00430562
kat-60L1	-0.00433276
Cby	-0.00433783
Kal1	-0.00438044
CR45889	-0.00438967
beat-VII	-0.00444859
knrl	-0.00446801
Ca-beta	-0.00447398
ase	-0.00448569
Timp	-0.00454239
Oaz	-0.00456254
Buffy	-0.00457895
daw	-0.00458108
amon	-0.00459604
Sp1	-0.00460603
CG15756	-0.00462567
CG3257	-0.0046307
CG4341	-0.00464447
CR46003	-0.00466016
CG11426	-0.00469736
gcm2	-0.00470222
CG40498	-0.0047452
CG12531	-0.00475613
CG1504	-0.00475999
CarT	-0.0047616
CG42458	-0.00476468
Adgf-A	-0.00477292
CG17127	-0.00480711
FoxP	-0.00481468
CG43693	-0.00481848
CG3940	-0.00482324
Arc1	-0.00482858
kek2	-0.00482962
CG42313	-0.00485981
CG13643	-0.00487875
RSG7	-0.00489678
CG18467	-0.0049306
robo3	-0.00494148
CG14535	-0.00494492
CG32259	-0.00496466
CG13737	-0.00498646
CG34113	-0.00499209
CG1890	-0.00499704
Fie	-0.0050674
sprt	-0.00508312
CG13937	-0.00508749
CG32698	-0.00508992
beat-IIIb	-0.00510167
CG42450	-0.00510286
uzip	-0.00511041
sens-2	-0.00515893
CG32206	-0.0051611
C15	-0.0051619
b6	-0.00523367
bdl	-0.00523611
CG14312	-0.00526214
CG16700	-0.00526376
CG42337	-0.0053008
Sh	-0.00532871
E(spl)m5-HLH	-0.00532908
wrapper	-0.00541731
spz5	-0.00545434
CG15209	-0.00550213
odd	-0.00552533
CG1090	-0.00552707
NimA	-0.00552884
CG13920	-0.00554114
Nrx-1	-0.00554347
CG17739	-0.00561317
CG13053	-0.00562275
Dtg	-0.00563506
bru3	-0.00565824
hwt	-0.00568624
tinc	-0.00573709
tup	-0.00574674
7B2	-0.00579176
Lcp65Ad	-0.00579691
CG30460	-0.00581077
mid	-0.00581359
HmgZ	-0.00582147
CG17270	-0.00584298
dpr1	-0.00588983
Mid1	-0.0059486
side	-0.00596351
Nlg3	-0.00597664
CG34114	-0.00599064
unc-5	-0.00599174
Sidpn	-0.00601247
CG14567	-0.00601402
CG15522	-0.00602534
CG17777	-0.00603449
CG12643	-0.00603643
CG7166	-0.00606829
Drgx	-0.00607684
MtnA	-0.00608166
regucalcin	-0.00611544
Task6	-0.00612713
Dfd	-0.00615612
sob	-0.0061614
CG34007	-0.00623227
CG32512	-0.00623629
CG45105	-0.00629542
CG31038	-0.00638028
Eglp4	-0.00646212
CG17265	-0.00646466
CG15282	-0.00649311
CG30419	-0.00651062
trv	-0.00653392
sim	-0.00661654
htl	-0.00664125
Sema1a	-0.00666475
CG43324	-0.00669549
Ggamma30A	-0.00670206
dpr7	-0.00671168
Rim	-0.00671734
euc	-0.00676769
CG30427	-0.00677315
CG4587	-0.00684734
run	-0.0068516
SP2637	-0.0068554
CAP	-0.0068586
Ih	-0.00689777
Syn1	-0.00692838
dve	-0.0069407
CG31221	-0.00696048
jv	-0.00703698
cv-c	-0.00707532
CG12605	-0.00714451
stumps	-0.00724814
Lim3	-0.00725114
Syt7	-0.00726305
nvy	-0.00729829
CG9919	-0.00730204
grn	-0.00731249
Lapsyn	-0.00731647
oc	-0.00732161
CG46301	-0.00737811
CG31030	-0.00738954
ems	-0.00747717
CG17839	-0.00749179
cer	-0.00749879
CG12065	-0.00750288
cpx	-0.00751496
CG42324	-0.00753179
gcm	-0.00760492
CG2269	-0.0076763
CG13124	-0.00768716
CG3777	-0.00768743
CG6495	-0.00771838
CR44811	-0.00772249
blanks	-0.00772557
dpr9	-0.0077575
para	-0.00777164
Dll	-0.0078058
CG1572	-0.00780675
Liprin-gamma	-0.00782564
ss	-0.00793278
sens	-0.00799592
nolo	-0.00807473
CG15203	-0.00807905
Rab26	-0.00808717
wun2	-0.00814427
DIP-delta	-0.00818611
CG34136	-0.00819866
Cngl	-0.00825153
alphaTub84B	-0.00826289
CanB	-0.00830948
Osi7	-0.00831149
Ids	-0.00832903
Actbeta	-0.00842541
Swim	-0.00847907
vn	-0.00857152
CG7646	-0.00862402
Con	-0.00863183
CG45263	-0.00869849
sr	-0.00872497
Gabat	-0.00873314
dpr12	-0.00875282
Cpr49Ac	-0.00877955
CG10433	-0.00886
Obp44a	-0.00890836
Ocho	-0.00893041
CG15117	-0.00895129
ana	-0.00911657
CG15615	-0.00917873
Syt1	-0.00922598
lola	-0.00926427
comm2	-0.00929595
repo	-0.00935045
CG13293	-0.00941484
chp	-0.00951623
CG15765	-0.00956368
frm	-0.00958309
CG12071	-0.00959736
tll	-0.009654
CG7971	-0.00967841
Epac	-0.00968836
CG31690	-0.00969426
zfh1	-0.00979448
CG17816	-0.00992079
Lrt	-0.00995684
CG1124	-0.00998446
moody	-0.00999981
2023-09-04	-0.0100377
CG11155	-0.0100408
mira	-0.010053
RhoGAP100F	-0.0101252
Hmx	-0.0101338
nerfin-1	-0.0101786
wat	-0.0102302
insb	-0.0102633
CG9689	-0.0103323
VhaM9.7-a	-0.0103415
CRMP	-0.0103659
cac	-0.0103877
mspo	-0.0104712
CG3036	-0.0104792
fne	-0.0105198
Gli	-0.0105267
CG13532	-0.0105407
Pde8	-0.0105618
NLaz	-0.0105819
tau	-0.0105819
nSyb	-0.0107643
Dhit	-0.0108107
CG18599	-0.0108578
CG13081	-0.0108814
CG34034	-0.0110393
FASN1	-0.0111041
Act5C	-0.0111229
onecut	-0.011151
Swip-1	-0.0111986
Mkp3	-0.0111986
CG30197	-0.011224
CG34371	-0.0112518
unc-104	-0.0112601
Spn	-0.0113798
mub	-0.0113806
CG7991	-0.0113918
dpn	-0.0114446
Npc2a	-0.0115577
mt:Cyt-b	-0.0118761
Src64B	-0.0119699
CG11382	-0.0121348
bnl	-0.012224
unc-13	-0.0122433
babos	-0.0122662
ect	-0.0123741
ari-2	-0.0124515
CG9650	-0.0124623
Mes2	-0.0124756
CG1943	-0.0124887
Rbp	-0.0125231
Cow	-0.0126599
CG9338	-0.0126797
ato	-0.0128438
Ptp99A	-0.0129057
CG9801	-0.0129763
Cadps	-0.0130662
rn	-0.0131203
mbl	-0.0133241
Nrg	-0.0134963
VepD	-0.013585
Ace	-0.0137728
CG15097	-0.0137975
nkd	-0.0139828
dnd	-0.0140864
sca	-0.0141184
CG16957	-0.0142223
jeb	-0.014268
smal	-0.0143155
CG34247	-0.0143277
sn	-0.0143685
CG30101	-0.0146041
egr	-0.0146337
CG8483	-0.0147401
Abl	-0.0148362
Argk	-0.0149581
Osi6	-0.0150805
chrb	-0.015114
CG32032	-0.0152043
CG3408	-0.015273
shep	-0.0155371
RapGAP1	-0.0155558
CG17278	-0.0155767
gogo	-0.015626
sv	-0.0156979
px	-0.0157577
Syt4	-0.0157928
CG9336	-0.0158241
CG42492	-0.0158266
CG42342	-0.0159103
eEF1alpha2	-0.0159703
bib	-0.0160644
chinmo	-0.0162538
mam	-0.0162716
CG4115	-0.0162964
NijC	-0.0163568
CG17124	-0.0165345
CG2865	-0.0165681
Dscam2	-0.0169201
phyl	-0.0172101
ct	-0.0172535
drm	-0.0172847
CG32354	-0.0173305
CG31676	-0.0174815
CG6024	-0.0175027
CG33993	-0.0175261
Mp	-0.0175864
SP2353	-0.0178013
magu	-0.0179492
klg	-0.0179766
scaf	-0.0179893
sda	-0.0180645
brp	-0.0180664
sff	-0.0182185
rau	-0.0182954
CG6329	-0.0183006
svp	-0.0184757
scro	-0.0186574
CG34244	-0.0186987
ths	-0.0187065
rho	-0.0188771
nemy	-0.0188852
Aplip1	-0.0189105
Tom	-0.0191472
roX1	-0.0191514
tyn	-0.0192709
pyr	-0.0192793
comm	-0.0195895
Tsp68C	-0.0196042
Hsp23	-0.0197346
trol	-0.0199738
chn	-0.0200747
Ekar	-0.0202499
Eip93F	-0.0203581
Kank	-0.0203585
luna	-0.0203896
CG2556	-0.0205632
Fas1	-0.0205785
Ppn	-0.0207005
kirre	-0.0212055
CG42268	-0.0213987
ro	-0.021702
nrv3	-0.0218327
Traf4	-0.0218614
pros	-0.0218668
CG15630	-0.0218938
Pdp1	-0.0219272
retn	-0.0220307
nw	-0.022143
Rbp6	-0.0225524
Cpr51A	-0.0227458
qua	-0.0229421
E(spl)malpha-BFM	-0.023239
pk	-0.0234715
brat	-0.023642
CG4666	-0.0237257
wb	-0.023912
Cpr97Ea	-0.0239339
Rab32	-0.0242762
CG13071	-0.0243253
CG2016	-0.0245646
E(spl)m8-HLH	-0.0247852
CR45185	-0.0249349
SP1029	-0.0255385
ru	-0.02585
CR30009	-0.0258574
dysc	-0.0258861
GstZ2	-0.026038
sano	-0.0264155
Brd	-0.0264209
msi	-0.0267159
hh	-0.0269737
sev	-0.0277558
CG13928	-0.0283232
lbm	-0.0283844
ptc	-0.0285026
Hsromega	-0.0285665
sty	-0.0289473
pnt	-0.0290169
beat-IIIc	-0.0290863
CadN	-0.029293
sog	-0.0294283
X11Lbeta	-0.0297445
eya	-0.0305156
futsch	-0.0305751
rdx	-0.0309797
hbs	-0.0310577
rst	-0.0311845
DOR	-0.0319281
Idgf6	-0.0321094
CG31176	-0.0321263
nrm	-0.0322314
aos	-0.0322952
Ama	-0.033007
CG3961	-0.0331055
CG5653	-0.0334799
E(spl)m7-HLH	-0.033829
Ank2	-0.0343469
CG34377	-0.0347564
Lfg	-0.035539
Hsp67Bc	-0.035911
tfc	-0.0359999
gl	-0.0363289
elav	-0.0363722
CG14516	-0.0364055
mamo	-0.036523
CR43314	-0.0370991
nmo	-0.037626
glec	-0.0380008
obst-B	-0.0380784
SKIP	-0.0387852
E(spl)mdelta-HLH	-0.0394515
dap	-0.0406266
sls	-0.0428366
salr	-0.0431388
Tet	-0.0440011
ImpL2	-0.0440248
rdo	-0.0440544
CG9150	-0.0444866
SPARC	-0.0458411
betaTub60D	-0.0470273
Fas2	-0.0486115
Appl	-0.0488335
stai	-0.0511281
aop	-0.0525813
salm	-0.0532997
noe	-0.0549691
kek1	-0.0562337
Nrt	-0.0584987
Mmp2	-0.0599068
SoxN	-0.0611543
cpo	-0.0612582
hdc	-0.0631029
E(spl)m4-BFM	-0.0639132
CG9691	-0.065238
peb	-0.0678015
scrt	-0.0680918
twit	-0.0684981
stg	-0.0738654
Gasp	-0.0774713
E(spl)mgamma-HLH	-0.0780206

## Sheet: PPN_PC1
Gene	PC_1
pncr002:3R	0.441277
Optix	0.270166
h	0.249401
trn	0.179797
jigr1	0.138867
toy	0.128264
dac	0.121155
fng	0.110797
Pde8	0.0991132
stg	0.0976697
fabp	0.0937376
glec	0.0901669
fj	0.0767661
Spn43Aa	0.0738206
dpy	0.0643455
drl	0.0584898
CG42749	0.0584777
CG12814	0.0582796
CG11905	0.0564691
Tom	0.0532328
mab-21	0.0524577
ImpE1	0.0501852
18w	0.0495912
frm	0.0477799
CG13041	0.0474637
beat-IIIc	0.0443174
TwdlT	0.0429207
eyg	0.040067
MtnA	0.0398464
CG6770	0.0393779
ato	0.038046
CG2556	0.0319156
CG43658	0.0281258
CG31997	0.0258734
jim	0.0255698
Hsp23	0.0245179
Idgf4	0.0244186
CG4914	0.0242002
GstS1	0.0236922
Ocho	0.0232072
ImpL3	0.0225564
twz	0.021496
eya	0.0198022
CG2852	0.0186124
serp	0.017884
sca	0.0163244
alphaTub84B	0.0153793
Prx2540-1	0.0152541
Brd	0.0146789
CG9331	0.0136929
Kank	0.0118932
CG2150	0.0117964
scaf	0.0115265
CG7906	0.0110766
Kal1	0.0107667
chn	0.0107508
tinc	0.0105023
dpp	0.0101381
CG13023	0.0100198
sprt	0.00891327
RpL41	0.00882512
mt:lrRNA	0.00832658
Hsp26	0.00808083
TwdlE	0.00793714
ple	0.00725211
cer	0.00709371
slp2	0.00694122
mt:ATPase6	0.00652486
CG13060	0.00617987
CG13056	0.00534458
mt:CoI	0.00508246
CG10657	0.00487714
Lcp65Ad	0.00487211
TfAP-2	0.00380548
retinin	0.00368284
mt:ND5	0.00350735
Hsp68	0.00350253
Cht10	0.00347747
Pen	0.00323536
pre-rRNA:CR45847	0.00302412
Msp300	0.00279647
Hsp70Bc	0.0024239
CG6414	0.00204943
CG42342	0.00204855
Idgf2	0.00175198
CG15784	0.00151757
msi	0.0014705
CG42809	0.00119054
mt:CoII	0.00116845
vvl	0.0010732
mt:CoIII	0.000945021
NimC3	0.00063944
phyl	0.000399852
CR44543	0.000167002
CG34232	0.000163404
ImpL1	0.000136745
CG42750	0.000109145
ham	7.81719e-05
verm	7.71651e-05
CG34244	5.41451e-05
CG14598	3.53928e-05
Cpr78E	1.78495e-05
CR45922	-1.48101e-05
comm2	-3.35381e-05
CG11294	-5.81154e-05
lectin-28C	-0.000105442
CG6084	-0.000106805
Ten-m	-0.000126961
Cpr100A	-0.000143835
CG4525	-0.000171863
ST6Gal	-0.000179089
CG46335	-0.000185565
CG43680	-0.000189645
Tig	-0.000196004
tap	-0.000199076
Acp53C14b	-0.000208355
dpr2	-0.000222357
FMRFaR	-0.000224297
CG10019	-0.000225913
Dop2R	-0.00023283
wor	-0.000233502
CG11816	-0.000239424
beat-Vc	-0.000248373
slo	-0.000251689
CG8539	-0.000252103
Him	-0.000257296
DIP-beta	-0.000267874
CR45883	-0.000269618
CG15025	-0.000271133
CG2955	-0.000272771
5-HT1A	-0.000275117
beat-Vb	-0.000276778
Dop1R1	-0.000284778
CR45425	-0.000298752
CG15161	-0.000301377
CG3526	-0.000302111
hbn	-0.000302192
Nha1	-0.000303988
Ilp2	-0.000304935
wry	-0.000306063
CG14459	-0.000312191
Act57B	-0.000313516
Gbeta76C	-0.000318553
CG32683	-0.000325181
Gad1	-0.000333743
GluRIB	-0.000334942
fkh	-0.000334969
AANATL2	-0.000337605
Fife	-0.000339322
CG14692	-0.000349268
SLC22A	-0.000353635
CG1208	-0.000359484
CG13321	-0.000364883
Sr-CI	-0.000373737
CG32547	-0.000377494
pb	-0.000384478
Act5C	-0.000385859
CR44978	-0.000388125
Ets65A	-0.000388852
CR44922	-0.000390407
mthl2	-0.000394226
CR45483	-0.000395508
CG42807	-0.000396765
beat-Va	-0.000410156
CG44837	-0.000413842
TbCMF46	-0.000422863
CG13323	-0.000424685
nAChRalpha5	-0.000425133
Tep1	-0.000441788
Ccp84Ad	-0.000444184
Vsx2	-0.000444608
Nplp2	-0.000444706
Cpr92A	-0.000449291
CG12911	-0.000449419
tin	-0.00046635
Drep3	-0.000481415
Hey	-0.000491105
CR45312	-0.000505735
CG5697	-0.000507125
CG6282	-0.000519318
CG13743	-0.000526188
He	-0.000538373
Gyc89Da	-0.000546255
CG13337	-0.000552408
CG18368	-0.000562254
CG44250	-0.000562915
CG34331	-0.000563863
lectin-24Db	-0.00056417
NtR	-0.000565919
amos	-0.000582545
fat-spondin	-0.000585812
CG30088	-0.000588644
NimC1	-0.00059337
CG9629	-0.000597343
CG10131	-0.000599922
dpr3	-0.00060217
CG9372	-0.000605518
Cpr12A	-0.000606828
CG31778	-0.000614938
CG17760	-0.000618498
Cpr49Ag	-0.000625793
DIP-gamma	-0.000626682
CG5397	-0.000627389
Sid	-0.000631179
CG33460	-0.000632883
CG43446	-0.000642757
CG10621	-0.000646308
NimC2	-0.000650505
CG43222	-0.000652524
Cyp12c1	-0.000660625
CG4363	-0.000672373
AstC-R1	-0.000675468
Wnt10	-0.000692646
CG5399	-0.000693885
Eip63F-1	-0.000702216
Osi14	-0.000724238
l(1)sc	-0.000726365
Pxn	-0.000727237
CG7548	-0.000732607
nAChRbeta3	-0.000749812
Ccp84Ag	-0.000774961
Glt	-0.000778185
CG14989	-0.000789956
CG34296	-0.000802204
Gal	-0.000812877
Obp56a	-0.000813885
CR45131	-0.000824779
dpr6	-0.00083453
CR44334	-0.000839203
CG14629	-0.00083992
CR45242	-0.000842257
sNPF-R	-0.000843555
CG33465	-0.000850091
VGlut	-0.000851538
CG11380	-0.00085646
CG43689	-0.000857253
CG6867	-0.000864811
CG43737	-0.000866053
Esp	-0.0008796
CG7708	-0.000881513
CR45559	-0.000882989
Vsx1	-0.00088385
Gli	-0.000886759
CG1092	-0.000900861
CG13051	-0.00091167
mGluR	-0.000913152
Crys	-0.000916895
CR44272	-0.000931299
CG11852	-0.000945229
Scr	-0.000955297
CR43700	-0.000955949
CG33494	-0.000961262
vg	-0.000966392
beat-VI	-0.0009836
CG14275	-0.000983731
zyd	-0.000987414
Eaat1	-0.00098809
CG12594	-0.000993069
CG34370	-0.00100752
SPR	-0.0010181
rdhB	-0.00102386
Lcp4	-0.00104524
hig	-0.00105089
CR44638	-0.00106365
AstC-R2	-0.00109667
GluClalpha	-0.00109887
yellow-f	-0.00110286
CG8501	-0.00110519
srp	-0.00111194
erm	-0.00115067
CG33110	-0.00115566
CG12374	-0.00115644
prim	-0.00115807
Task7	-0.00116984
CG4950	-0.00117682
Idgf3	-0.00117851
CG16779	-0.0011856
CG42594	-0.00119734
Nckx30C	-0.0012062
b	-0.00121302
SteXh:CG42398	-0.00121438
Cpr56F	-0.00123883
Cpr49Ah	-0.00125476
CG3699	-0.00126546
His2B:CG17949	-0.00127067
CG6231	-0.00131725
CG31777	-0.00132488
Or47a	-0.00133204
upd1	-0.00133865
nAChRbeta1	-0.00135471
CG11997	-0.00135553
mt:ND4	-0.00138468
CG5597	-0.00139493
Gyc32E	-0.00139493
CG10947	-0.00140264
Alk	-0.00141027
DIP-eta	-0.00143919
cato	-0.00145354
CR44702	-0.00148019
Clect27	-0.00148081
beat-IV	-0.00150066
sna	-0.00150646
Crg-1	-0.00151553
dpr13	-0.00154902
Octbeta1R	-0.00159229
CG32368	-0.00159687
CG34138	-0.00160601
CG15449	-0.0016102
fred	-0.0016155
cas	-0.00161925
CAH2	-0.0016208
CG31323	-0.00162945
VAChT	-0.00163528
Obp56d	-0.00164512
rad	-0.00166776
Timp	-0.00167716
CG32333	-0.0016916
Arpc3B	-0.00169263
Mec2	-0.00169575
CR45018	-0.00170501
CG15236	-0.00172786
nAChRalpha1	-0.0017281
CG7236	-0.0017348
CG34354	-0.00175365
BobA	-0.00176614
Spn	-0.00176768
mmd	-0.00179467
Cpr65Ec	-0.00185033
CG14107	-0.00185898
CG31324	-0.00186567
Mlc2	-0.00187522
CG11000	-0.00187672
beat-Ia	-0.00188742
yellow-e3	-0.00190125
CG43394	-0.00191095
nAChRalpha6	-0.00191595
Ptp36E	-0.001921
Tehao	-0.00192543
CG45002	-0.00195677
CG34155	-0.00195764
igl	-0.00198323
dpr11	-0.0019878
Hk	-0.00200981
dmrt99B	-0.00201509
E(spl)m6-BFM	-0.00202291
Picot	-0.00206739
CG42260	-0.00210825
CG13465	-0.00213463
dsx-c73A	-0.00214099
CG34165	-0.00214419
CG9029	-0.00214718
firl	-0.00216673
Frq2	-0.00216984
CG4250	-0.00217261
CG14892	-0.00218835
CR45388	-0.00223433
CG30172	-0.00223553
CG1402	-0.00223702
IA-2	-0.00224069
CG31814	-0.00224875
Ccn	-0.00225663
CG32052	-0.00226334
alphaTub85E	-0.00227185
eys	-0.00228283
CG33543	-0.0022957
SLO2	-0.00230056
CG31337	-0.00230929
bsh	-0.00231917
CG11670	-0.00233646
Irk2	-0.00234447
Gld	-0.00236688
Nlg2	-0.00238341
ringer	-0.0023998
CG1688	-0.00240304
CG42346	-0.00241297
ltl	-0.00243976
sNPF	-0.00246094
Mdr65	-0.00246107
Jabba	-0.00246904
CG14624	-0.00250373
Ccp84Af	-0.00251022
CG16700	-0.00252339
Ndae1	-0.00253418
CG31437	-0.00253452
CG14509	-0.00253951
CG16885	-0.00255196
Lcp65Ag2	-0.00262619
Cpr72Eb	-0.00268003
boss	-0.00268072
CG43103	-0.00269092
CG2444	-0.00273486
CG13408	-0.00273579
CG16894	-0.00275854
eag	-0.00277137
babos	-0.00277683
CG6426	-0.00278926
Ccp84Ab	-0.002799
CG42867	-0.00280498
CR32773	-0.00280977
Cht5	-0.00284561
HmgZ	-0.00284828
CG30154	-0.00286758
obst-E	-0.00286997
CG10702	-0.00288782
CG7342	-0.00291081
GABA-B-R3	-0.00293706
CG43729	-0.00293781
slp1	-0.002945
beat-IIa	-0.00296472
Notum	-0.00300547
ChLD3	-0.00304119
GlcAT-P	-0.00306191
CG44422	-0.00307361
Prip	-0.0030959
Karl	-0.00311503
Rdl	-0.00312523
CG32006	-0.00321521
CG32204	-0.00322626
dpr16	-0.0032307
skl	-0.00326036
HmgD	-0.00330825
CR45232	-0.00330948
Fs	-0.00333362
Frq1	-0.00333698
beat-Ic	-0.00334167
DAT	-0.00343909
CG8837	-0.00344955
Pcp	-0.00352266
Toll-6	-0.00352323
rdgC	-0.00353734
CR44281	-0.0035401
TkR86C	-0.00354434
Act87E	-0.00356637
comm	-0.00362245
CG15208	-0.00363161
pHCl-1	-0.0036434
D	-0.00364588
mtt	-0.00365958
rn	-0.00367213
mt:ND6	-0.00368646
CG33143	-0.00368761
Oli	-0.00369223
CG17738	-0.0037281
CG13117	-0.00375759
CG13203	-0.0037627
ninaB	-0.00377634
CG13982	-0.0038081
santa-maria	-0.00384237
H15	-0.00385571
al	-0.00385911
bru1	-0.00387281
DIP-theta	-0.00389013
grim	-0.00391003
Sox21b	-0.00396665
dpr18	-0.00397111
stl	-0.00398071
CG14762	-0.00399189
unc-4	-0.00399433
CG14752	-0.00400325
CR43283	-0.0040133
Pph13	-0.00403346
CG1090	-0.00405642
Pde6	-0.00408157
Tsp	-0.00408313
Arc1	-0.00409865
CG15414	-0.00412531
Cpr72Ea	-0.00414356
CG43778	-0.00416476
Drl-2	-0.00417296
axo	-0.00417724
CG7367	-0.00419235
CG42566	-0.00424066
Sytbeta	-0.00427024
CG16800	-0.00431611
CG8910	-0.00432224
CG42339	-0.00434305
CG32150	-0.00438834
CG14301	-0.00439535
Nep2	-0.00441907
2mit	-0.00443681
spab	-0.00444249
Obp99a	-0.00450754
CG4467	-0.00452469
beat-IIb	-0.00452524
CR46003	-0.00456781
CG17321	-0.00456951
CG12290	-0.00458082
Oat	-0.00464963
CG1890	-0.00465709
Ca-alpha1T	-0.00473385
Buffy	-0.00475305
CG14257	-0.00475799
Cby	-0.00477646
dpr10	-0.00482693
Scgbeta	-0.004856
CG18467	-0.00492519
CG30460	-0.0049413
PVRAP	-0.00497375
ase	-0.00499781
nyo	-0.0050378
CG3940	-0.00504704
shakB	-0.00505263
kek3	-0.0050708
Adgf-A	-0.00508788
Oaz	-0.00509618
CG15756	-0.00510233
CG17716	-0.00517294
CG11426	-0.00518578
CG34382	-0.00522665
daw	-0.00526422
CR45889	-0.00528771
CG43693	-0.00528961
gcm2	-0.00529507
knrl	-0.00531772
b6	-0.00533488
dpr8	-0.0053481
CR31451	-0.00540539
E(spl)m5-HLH	-0.00547081
qvr	-0.00552298
sens-2	-0.00556291
CG13288	-0.00556398
wrapper	-0.00558336
CG15209	-0.00563016
Ts	-0.00565842
unc79	-0.00568566
CG4168	-0.00568921
Ccp84Aa	-0.00570051
Wnt4	-0.0057087
CG11966	-0.00571312
Sp1	-0.00572203
CG17777	-0.00573542
kat-60L1	-0.00574001
CG13643	-0.00576858
Octbeta3R	-0.00581529
CG32259	-0.00583397
Dscam3	-0.00587803
CG14535	-0.00589333
CG42458	-0.00592252
cmpy	-0.00594678
CG9812	-0.00596584
CG4341	-0.00600509
kek2	-0.00603199
CG4702	-0.00608076
CG34113	-0.00610594
beat-IIIb	-0.00614597
CG3257	-0.00614923
beat-VII	-0.00615686
CG13937	-0.00616625
CG13053	-0.00619065
CarT	-0.00619762
Fie	-0.00619878
C15	-0.0062002
bdl	-0.00620408
Syn	-0.00622298
NimA	-0.00623979
CG40498	-0.00624077
CG14312	-0.00627801
unc-5	-0.00628963
CG1504	-0.00629623
CG13737	-0.00629665
nAChRalpha7	-0.00630246
tup	-0.00633339
Cpr66D	-0.00637042
CG32698	-0.0063949
amon	-0.00641592
CG31140	-0.00649217
robo3	-0.00650943
CG13920	-0.00653412
CG17739	-0.00653551
dmGlut	-0.00653695
Ance-2	-0.00654128
CG12531	-0.00654487
spz5	-0.00655614
mirr	-0.00655658
Task6	-0.00655722
Ten-a	-0.00655984
hwt	-0.00657737
mid	-0.00660765
Hexo2	-0.00662682
Drgx	-0.00662699
sim	-0.00665039
side	-0.0066506
FoxP	-0.0066533
Reph	-0.00671634
Dfd	-0.00678608
Nplp1	-0.00679563
trol	-0.00684833
sad	-0.00687515
CG42337	-0.00690555
CG42313	-0.00690586
RSG7	-0.00699713
CG32512	-0.00704669
CR44084	-0.00707631
CR43264	-0.0070788
Ca-beta	-0.00707954
SP2637	-0.00708151
bru3	-0.00710356
CG42268	-0.00713583
7B2	-0.00713631
htl	-0.00715215
CG30427	-0.00720389
CG17270	-0.00720986
CG15522	-0.00726082
euc	-0.00729926
CG42450	-0.00735311
CG17265	-0.00737642
CG34007	-0.00740081
Lip4	-0.00745495
sens	-0.00746212
Tsp66E	-0.00746214
CG45105	-0.0074915
Sh	-0.00752048
odd	-0.00755215
CG3355	-0.00756301
Lapsyn	-0.00759578
CG42326	-0.00760462
CG32206	-0.00762041
Sidpn	-0.00762877
gcm	-0.00773606
Mid1	-0.00775385
CG9919	-0.00776523
CG43324	-0.00777739
Ggamma30A	-0.00780235
CAP	-0.00782415
stumps	-0.00791034
CG31038	-0.00803736
jv	-0.00806074
RPA2	-0.00808252
dpr7	-0.00808263
luna	-0.00809909
CG7166	-0.00817717
CG1572	-0.00818091
Nlg3	-0.00822614
grn	-0.00823579
CG15544	-0.00824562
CG30419	-0.0082702
Dtg	-0.00827231
CG15203	-0.00831463
CG13124	-0.00831538
CG34114	-0.00834748
dpr1	-0.00842205
Eglp4	-0.00842791
run	-0.00843684
nvy	-0.0084875
Nrx-1	-0.00850899
CG31030	-0.00852648
CG1943	-0.00853912
blanks	-0.00862237
trv	-0.00865364
CG12481	-0.00866002
uzip	-0.00873599
CG14567	-0.00873874
CR44811	-0.00875062
CG34136	-0.00877053
CanB	-0.00878497
Syn1	-0.00885459
mfas	-0.00887746
regucalcin	-0.00890402
Dll	-0.00892389
dve	-0.00893183
ss	-0.00894351
Rim	-0.00896228
CG12605	-0.00902842
ac	-0.0090342
CG12065	-0.00905327
Rab26	-0.00905777
brat	-0.00907131
Ids	-0.00908738
disco	-0.00908806
FASN1	-0.00909538
CG15282	-0.00915524
CG10433	-0.00917386
Syt7	-0.00928716
Swip-1	-0.00932416
Gabat	-0.00932417
sr	-0.00933504
Con	-0.00940263
Lim3	-0.00942376
DAAM	-0.00942984
CG6495	-0.00945584
ems	-0.00947798
Ih	-0.00953024
CG17127	-0.00953661
CG42324	-0.00961644
insb	-0.00964272
CG31221	-0.0096451
CG4587	-0.00965831
Liprin-gamma	-0.00976253
CG45263	-0.00979347
Swim	-0.009821
repo	-0.00984577
CG15117	-0.00991081
Obp44a	-0.00995262
emc	-0.00995476
ana	-0.0100661
CG1124	-0.0100735
CG15615	-0.0101036
Sema5c	-0.0102544
CG15765	-0.0103019
sda	-0.010305
wun2	-0.0103124
Npc2a	-0.0103962
CG17839	-0.0104108
CG3168	-0.0104251
zfh1	-0.0104738
wg	-0.0104829
CG46301	-0.0104899
cpx	-0.0104996
tll	-0.0106
aurB	-0.0106783
Mmp1	-0.0107004
DIP-delta	-0.0107083
dpr9	-0.0107118
Cpr49Ac	-0.0107168
bnb	-0.0107978
2023-09-04	-0.0108026
Wnt6	-0.0108521
para	-0.0108674
CG2269	-0.0108726
CG13081	-0.0109112
Epac	-0.0109213
Actbeta	-0.0109715
Hsromega	-0.0110163
CG3777	-0.0110406
Gs1	-0.0110776
moody	-0.0110969
CG31690	-0.0111515
Sema1a	-0.0111547
Sulf1	-0.0112068
mam	-0.0112123
CG7646	-0.0112439
disco-r	-0.0113927
CG13293	-0.0114075
Lrt	-0.0114516
mub	-0.011501
CG3036	-0.0115049
CG34034	-0.011509
mira	-0.0115436
Src64B	-0.0115507
CG9801	-0.0116013
mt:Cyt-b	-0.0116058
nolo	-0.0116162
CG17549	-0.0116219
RhoGAP100F	-0.0116407
Cngl	-0.0116686
PCNA	-0.011671
Lim1	-0.011721
NLaz	-0.0118331
VhaM9.7-a	-0.0118451
wat	-0.0118738
CG7971	-0.011923
fne	-0.0119671
CRMP	-0.0119931
ari-2	-0.0121006
CG18599	-0.0121091
CG30197	-0.0121099
dnk	-0.0123368
CG12071	-0.0123524
CG11382	-0.0124758
nerfin-1	-0.0125667
CG13532	-0.0125894
Fili	-0.0126449
Ptp99A	-0.012663
dpr12	-0.0127067
Mes2	-0.0127779
px	-0.0127976
VepD	-0.0128668
Hmx	-0.0129376
CG9650	-0.012943
cac	-0.0131208
chp	-0.0131971
Syt1	-0.0132679
mbl	-0.013289
Rbp	-0.0133054
Dhit	-0.0133261
cv-c	-0.0133921
nSyb	-0.0134164
CG31869	-0.013686
Fas1	-0.0137297
Argk	-0.0137379
Bacc	-0.0137943
CG11155	-0.013845
bnl	-0.0140024
dpn	-0.0140027
unc-104	-0.0140205
CG12643	-0.0140411
tau	-0.014065
bib	-0.0140693
CG34247	-0.0142319
aay	-0.0142663
CG7991	-0.0144744
CG9338	-0.0146196
bi	-0.0146826
onecut	-0.0147852
vn	-0.0148207
sc	-0.0148392
mspo	-0.0148771
rst	-0.014884
Nrg	-0.0149138
unc-13	-0.0149728
CR43432	-0.0149767
CG16957	-0.0149951
Cadps	-0.0150236
Abl	-0.0151571
Osi6	-0.0152724
dnd	-0.0154576
roX1	-0.0157943
RnrS	-0.0158064
chrb	-0.0158721
RapGAP1	-0.0159124
Osi7	-0.0162909
dlp	-0.0164491
CG1368	-0.0164518
CG30101	-0.0166141
sob	-0.0166794
CG17278	-0.0167429
Mkp3	-0.0169565
CG32032	-0.0170007
CG34371	-0.0170147
CG8483	-0.0170606
His2Av	-0.01732
CG15097	-0.0174708
CG4766	-0.0175458
sv	-0.0177457
Cow	-0.0177722
CG9336	-0.0178873
NijC	-0.0179482
ptc	-0.0180929
scyl	-0.0182862
ab	-0.0186559
lola	-0.018667
CG4115	-0.0186754
Traf4	-0.0187901
CG42492	-0.0189532
CG5151	-0.0190018
oc	-0.0190287
Ace	-0.0190611
wb	-0.0191792
CG12880	-0.0193371
rau	-0.0194766
CG17919	-0.0195194
GV1	-0.0196686
Syt4	-0.0197269
CG33993	-0.0198558
Msr-110	-0.019983
scro	-0.0200667
CG17816	-0.0201015
CG31676	-0.0201437
nemy	-0.0201793
rho	-0.0202534
CG6024	-0.0204283
Tsp68C	-0.0206117
jeb	-0.0206336
egr	-0.0206405
eEF1alpha2	-0.0208197
kirre	-0.0208592
E(spl)m8-HLH	-0.0209384
Cyp18a1	-0.02098
Mmp2	-0.0210204
magu	-0.0210213
CG2865	-0.0210564
Aplip1	-0.0211212
ct	-0.0211622
gogo	-0.0211912
smal	-0.0213706
CR43314	-0.0214798
sff	-0.0215541
DOR	-0.0218556
Mp	-0.0219809
CG17124	-0.022005
CG13082	-0.0220465
ro	-0.0222147
Ekar	-0.0223703
CG32354	-0.0223789
CG6329	-0.0226543
klg	-0.0228112
Chd64	-0.022871
ths	-0.0230141
sn	-0.0230578
pyr	-0.0232715
SP2353	-0.0235099
svp	-0.0235265
Spn100A	-0.0236945
Eip93F	-0.0237534
ect	-0.0240896
Dscam2	-0.0241552
aos	-0.0242656
tfc	-0.0242936
Cpr51A	-0.0242939
Imp	-0.0247022
Cpr97Ea	-0.0247179
CG15630	-0.0250614
pros	-0.0251397
Rab32	-0.0251451
qua	-0.0252111
chinmo	-0.0253047
pnt	-0.0253597
drm	-0.0254271
pk	-0.0256306
CG3408	-0.0256621
Tet	-0.0257715
CG13071	-0.0259415
CR30009	-0.0264403
Pdp1	-0.0270555
brp	-0.0271767
nrv3	-0.0275749
sano	-0.0281396
GstZ2	-0.0282832
Phk-3	-0.0285242
CR45185	-0.0292282
Ppn	-0.0296628
CG15905	-0.0297083
hh	-0.0299287
shep	-0.0299821
tyn	-0.0300304
sev	-0.0301077
ru	-0.0302718
obst-B	-0.0303696
CG4666	-0.0306776
nmo	-0.0306927
retn	-0.0307988
rgn	-0.031471
CR43334	-0.0316441
lbm	-0.0317187
CG2016	-0.0317206
rdx	-0.0318035
dysc	-0.0318798
CG13928	-0.0320572
tnc	-0.0320645
Rbp6	-0.0324432
hbs	-0.0325941
CG3961	-0.0333487
nrm	-0.0342511
CG5653	-0.0343733
SP1029	-0.0344773
Sirup	-0.0345676
sty	-0.0347013
Idgf6	-0.0348949
CG31176	-0.0364313
hui	-0.0365486
sog	-0.0369286
Lfg	-0.0372693
futsch	-0.0378851
Ama	-0.0378986
E(spl)m3-HLH	-0.0380055
CG9689	-0.0380224
X11Lbeta	-0.0380755
gl	-0.0387268
CadN	-0.0387598
dap	-0.0389319
Hsp67Bc	-0.0393895
elav	-0.0396059
E(spl)mdelta-HLH	-0.0399637
Oatp74D	-0.0404412
Dl	-0.0405325
CG34377	-0.0406817
E(spl)mbeta-HLH	-0.0407425
E(spl)m7-HLH	-0.041965
Ank2	-0.0425301
CG14516	-0.0434313
ImpE3	-0.044455
GstD1	-0.0444894
sls	-0.044626
Jupiter	-0.0455148
stai	-0.0455881
Fas2	-0.0469309
CG9150	-0.047304
SKIP	-0.0474932
nw	-0.0484238
salr	-0.0497375
E(spl)m2-BFM	-0.0509524
rdo	-0.0512367
mamo	-0.051712
SPARC	-0.0520225
Ance	-0.0523487
nkd	-0.052597
E(spl)malpha-BFM	-0.0527458
aop	-0.0538963
Sb	-0.0566386
Appl	-0.0580783
CG4374	-0.0585255
hdc	-0.058574
E(spl)m4-BFM	-0.0595134
CG7675	-0.0598866
noe	-0.0607777
salm	-0.0627438
ImpL2	-0.0628893
Nrt	-0.0671573
SoxN	-0.0706024
cpo	-0.0733514
kek1	-0.0741374
twit	-0.0761273
peb	-0.0784556
betaTub60D	-0.0792553
hth	-0.0813268
E(spl)mgamma-HLH	-0.082266
scrt	-0.0854897
Gasp	-0.0876241
CG9691	-0.0917442
ImpE2	-0.0933942

## Sheet: MF_PC1
Gene	PC_1
E(spl)m4-BFM	0.504888
E(spl)mgamma-HLH	0.380714
pncr002:3R	0.205326
rn	0.181292
E(spl)m8-HLH	0.166979
ro	0.159564
CG34244	0.150605
Ocho	0.127138
E(spl)mdelta-HLH	0.114155
E(spl)malpha-BFM	0.104691
nmo	0.101265
CG15282	0.0968871
ato	0.0968786
dap	0.0877485
Fas2	0.0856162
Brd	0.0775949
Pde8	0.077116
peb	0.0769398
stg	0.0749726
pnt	0.0724054
dpp	0.0645887
dac	0.064282
comm	0.0642628
comm2	0.0618499
twit	0.0598924
CG2556	0.059765
tinc	0.0554377
jigr1	0.0535727
aop	0.0481897
gl	0.0448544
Kank	0.0441008
E(spl)m7-HLH	0.0438858
beat-IIIc	0.0437578
CG12290	0.0416798
18w	0.0398411
chn	0.0392418
eya	0.0387121
Mmp2	0.0384845
phyl	0.036916
trn	0.0368095
sca	0.0360997
CG2150	0.0346671
E(spl)m2-BFM	0.0328937
CG30460	0.0323422
dpn	0.031697
RapGAP1	0.0303945
Hsp23	0.029576
Ten-m	0.0290399
Nplp1	0.0279519
Spn43Aa	0.0256115
toy	0.0242897
CG42749	0.0235336
Hsp26	0.0212281
Lcp65Ad	0.0205617
CG13737	0.020297
Npc2a	0.0199178
CG13023	0.0186367
bib	0.0179164
alphaTub84B	0.0161381
Tet	0.0158601
DOR	0.0157179
sano	0.0156498
glec	0.015552
Osi7	0.0154117
CG43658	0.0153918
obst-B	0.0142959
CG42268	0.0138378
msi	0.0138368
ImpL3	0.0128314
cer	0.0124552
Pen	0.0121018
Gli	0.0116053
fj	0.0109272
Gld	0.0103197
Dl	0.0101052
MtnA	0.00988512
Hsromega	0.00975043
firl	0.00968847
Tom	0.00934202
Traf4	0.00905781
ple	0.00884416
sens	0.00882227
CG42342	0.00880157
hbs	0.00783291
CG12374	0.00768481
mam	0.0075941
sda	0.00685097
CG13041	0.00672928
Fas1	0.00638435
brat	0.00547115
Msp300	0.00522215
CG31997	0.00477751
E(spl)m5-HLH	0.00475105
Fili	0.00458805
Spn	0.00451252
Hsp68	0.00425363
Hsp70Bc	0.00384408
trol	0.00377914
GstZ2	0.00365854
CG13056	0.00360357
scaf	0.003476
CG2852	0.00346778
Esp	0.00333314
nvy	0.00327235
CG1943	0.00322947
GlcAT-P	0.0029634
side	0.00285512
E(spl)m3-HLH	0.00253525
Rbp	0.00249903
Swim	0.00240452
dsx-c73A	0.00204697
CG42750	0.00203146
mt:ATPase6	0.00186169
retinin	0.00181169
RpL41	0.00169477
mt:ND4	0.00156359
mt:CoI	0.00145778
CG42260	0.00135611
mt:CoIII	0.00128105
Timp	0.00120803
insb	0.0010427
CG15025	0.000963271
frm	0.000926236
mt:ND6	0.000791949
vvl	0.000751396
mt:ND5	0.000750475
TfAP-2	0.000746274
CG42566	0.000573594
Ten-a	0.000569276
h	0.000525158
sNPF-R	0.000482604
Vsx2	0.000379097
CG6282	0.000329158
CG8539	0.000323664
mt:CoII	0.00031782
FASN1	0.000311462
CG1208	0.000274216
twz	0.000181345
eyg	0.000101435
CG15765	9.78426e-05
CG16700	8.29598e-05
CG11294	2.4473e-05
mt:Cyt-b	2.33294e-05
CR45242	2.32079e-05
CG43680	-1.86915e-05
l(1)sc	-2.36343e-05
Vsx1	-3.12303e-05
rdx	-3.58249e-05
CG46335	-3.9648e-05
CG42809	-4.32429e-05
CG9629	-4.37557e-05
Ilp2	-6.61937e-05
hwt	-7.22162e-05
ST6Gal	-7.27829e-05
Nha1	-7.38372e-05
CG2955	-7.41265e-05
CG13060	-7.55709e-05
CR45483	-8.1524e-05
CG3526	-8.21112e-05
Acp53C14b	-8.21202e-05
CR45883	-8.73722e-05
CR45425	-9.78968e-05
Glt	-0.000101994
CG13743	-0.000105917
CR44922	-0.000107629
CG31777	-0.000118259
Dop2R	-0.000119905
CG4525	-0.000126952
CG32683	-0.000128437
tap	-0.000137241
SLC22A	-0.000137863
CG14692	-0.000142064
CR45922	-0.000150542
Dop1R1	-0.000151856
CG10019	-0.000152974
Gbeta76C	-0.000159252
CG15784	-0.000166487
Him	-0.000171793
dpr2	-0.000174008
CG32547	-0.000177759
FMRFaR	-0.00017974
slo	-0.000186099
CG11816	-0.000187198
CG14459	-0.000193229
CG4363	-0.000196605
Gal	-0.00019959
hig	-0.000200852
CG18368	-0.000201188
beat-Vc	-0.000202348
CG13337	-0.000204987
GluRIB	-0.000206011
Wnt10	-0.000210739
wry	-0.000212693
CG15161	-0.000212781
Fife	-0.000213611
AANATL2	-0.000214732
hbn	-0.000214859
Idgf3	-0.000220814
beat-Vb	-0.000225372
Act57B	-0.000238218
Gad1	-0.000243543
CG13321	-0.000249577
VGlut	-0.000253241
wb	-0.000253444
pb	-0.000255737
SP1029	-0.000256602
CG14598	-0.000256914
fkh	-0.000257975
TbCMF46	-0.000264622
Ets65A	-0.000274865
nAChRalpha5	-0.000279289
AstC-R1	-0.000282035
CG12911	-0.000291968
nrm	-0.000292523
Drep3	-0.000294071
CG13323	-0.000308546
tin	-0.000312497
CG5697	-0.000317427
CG44837	-0.000320636
NimC1	-0.000322822
CR44272	-0.000324376
He	-0.000328137
Tep1	-0.000329032
Cpr92A	-0.000335175
beat-Va	-0.000342066
lectin-24Db	-0.000344772
Sid	-0.000346365
CR45312	-0.000346704
Nplp2	-0.000347909
rad	-0.000348845
NimC2	-0.000349254
CG14989	-0.000350177
Idgf2	-0.000350976
CG34331	-0.000352936
CG31778	-0.000353224
CG43446	-0.000356361
CG9372	-0.00035918
CG30088	-0.000359672
mthl2	-0.000360891
CR44978	-0.000368256
CG5397	-0.000368367
CG33460	-0.000368604
CG7548	-0.000374389
Hey	-0.000375293
CG43394	-0.000375885
CG5399	-0.000383937
ham	-0.000384434
CG44250	-0.00038565
Cpr100A	-0.000387678
amos	-0.000388375
BobA	-0.000390005
Cyp12c1	-0.000391239
CG10131	-0.000392009
CG10621	-0.000395059
Gyc89Da	-0.000407155
CG7708	-0.000408104
dpr3	-0.00041054
nAChRbeta1	-0.000413497
Tig	-0.000414304
5-HT1A	-0.000414881
CR45131	-0.000423865
aurB	-0.00042859
CG34296	-0.000429348
Eip63F-1	-0.00043569
CR44543	-0.000441543
Cpr78E	-0.00044234
wor	-0.000443631
CG4250	-0.000457534
Cpr12A	-0.000458474
CG43689	-0.000459255
DIP-beta	-0.000465964
CR43283	-0.000468522
nAChRbeta3	-0.000474589
CG6867	-0.000485798
Cpr49Ag	-0.000487834
DIP-gamma	-0.000490763
dpr6	-0.000499799
CG8501	-0.000514186
CR43700	-0.000514832
Gyc32E	-0.000516147
CG43222	-0.000518959
CR44702	-0.000568398
Osi14	-0.000572587
Pxn	-0.000575044
fat-spondin	-0.000575156
fred	-0.000578417
NtR	-0.000597792
mGluR	-0.000599793
Scr	-0.000601061
AstC-R2	-0.00060322
CG42807	-0.000620919
CG11380	-0.000621255
Crys	-0.000625136
CG1092	-0.000626539
Ccp84Ag	-0.000632519
Dtg	-0.000635478
CG33494	-0.000636033
Nckx30C	-0.00063638
CG14629	-0.000657503
rdhB	-0.000659575
CG12594	-0.000660267
CR44334	-0.000663241
vg	-0.000665127
Sr-CI	-0.000666265
CG16779	-0.000669828
srp	-0.00067127
CG32052	-0.000671649
CG14892	-0.000675108
CR45559	-0.00068247
CG42594	-0.000693719
beat-Ia	-0.000696117
CG7236	-0.000706925
GluClalpha	-0.000711953
CG43737	-0.000717076
SPR	-0.00071793
CG33465	-0.000719461
CG45002	-0.000725193
Hk	-0.000728756
Tehao	-0.000735558
CG34370	-0.000736629
Ccp84Ad	-0.000741022
DIP-eta	-0.000743095
sNPF	-0.000746766
eag	-0.00075181
CG34138	-0.000752904
CG31323	-0.000760295
yellow-f	-0.000765019
CG14509	-0.000776368
dmrt99B	-0.000780166
CG11852	-0.000780436
Eaat1	-0.000786421
Alk	-0.000794113
CG4950	-0.000800392
CG34354	-0.000802382
dpr11	-0.000806292
CG33110	-0.000810764
beat-VI	-0.000811575
Lcp4	-0.000821034
Ptp36E	-0.000827026
zyd	-0.000829204
CG33543	-0.000829482
Obp56d	-0.000830578
CG31814	-0.000830913
SLO2	-0.00083364
Octbeta1R	-0.000844133
CR45388	-0.000846211
Frq2	-0.000848196
NimC3	-0.000866004
dpr13	-0.000867961
CG34165	-0.000871099
erm	-0.000871744
CR44638	-0.000878787
sna	-0.000888247
prim	-0.000893446
Ccn	-0.000901582
CG34232	-0.000913752
Task7	-0.000926144
CG10947	-0.000938908
SteXh:CG42398	-0.00094405
beat-IV	-0.000944306
CG13928	-0.000946565
Nlg2	-0.000946634
CG32333	-0.00094881
Or47a	-0.000952435
CG3699	-0.000960827
Crg-1	-0.000963881
CG17760	-0.000964473
CG11997	-0.000966906
CG44422	-0.000967542
VAChT	-0.000969076
Ndae1	-0.000969383
Eip93F	-0.000980227
CG1402	-0.000981771
CG43729	-0.000983937
CG13051	-0.000998647
E(spl)m6-BFM	-0.00100519
beat-IIIb	-0.00101245
upd1	-0.00101259
CG5597	-0.001014
CG14275	-0.00101405
Mlc2	-0.00103166
mtt	-0.00103441
IA-2	-0.00104069
Cpr56F	-0.00104432
CG6231	-0.00105001
CAH2	-0.00105456
CG13465	-0.00105726
CG34155	-0.00107449
CG1688	-0.00109101
lectin-28C	-0.00110594
RPA2	-0.00110966
His2B:CG17949	-0.0011199
fng	-0.00112533
nAChRalpha7	-0.00113198
CG15236	-0.00114907
CG32368	-0.00115031
cato	-0.00115647
b	-0.00117248
Obp56a	-0.00118522
CG33143	-0.00118772
Rdl	-0.00118941
CR45018	-0.00119074
Pcp	-0.00119116
mmd	-0.00120162
Sulf1	-0.00121759
Clect27	-0.00123768
Arpc3B	-0.00124266
Mec2	-0.001259
alphaTub85E	-0.00128807
nAChRalpha1	-0.00129678
CG7906	-0.00130797
eys	-0.00134565
pHCl-1	-0.00134702
cas	-0.00136631
PVRAP	-0.00137218
Frq1	-0.00138821
CG32204	-0.0013886
rdgC	-0.00139053
Cpr65Ec	-0.00143699
yellow-e3	-0.00144809
TkR86C	-0.0014579
igl	-0.00147145
bru1	-0.00149851
Ca-beta	-0.00152351
CG13982	-0.00155091
Pde6	-0.00155591
Ca-alpha1T	-0.00159154
CG42339	-0.00159855
CG11670	-0.00160968
CG14624	-0.00161301
Jabba	-0.00161418
Picot	-0.00161502
CG9029	-0.00162268
kek3	-0.00162702
skl	-0.00163325
CG13408	-0.00164215
Irk2	-0.00165145
GstS1	-0.00166475
2mit	-0.00166864
boss	-0.00167354
Ccp84Ab	-0.00169303
CG11905	-0.00170015
CG31324	-0.00172658
CG14762	-0.00176078
Sytbeta	-0.00176193
Syn	-0.00176419
GABA-B-R3	-0.00177479
bsh	-0.00177842
CG8910	-0.00178759
Ccp84Af	-0.00179156
Tsp66E	-0.00179743
beat-Ic	-0.00180765
CG11000	-0.00182223
CG30172	-0.00182925
ltl	-0.00185988
dpr18	-0.00186223
dpr8	-0.00186721
CG10702	-0.00187862
qvr	-0.00187892
nAChRalpha6	-0.001879
DIP-theta	-0.00188082
unc79	-0.00188361
CG16894	-0.00189235
ninaB	-0.00189387
CG16885	-0.00189594
Octbeta3R	-0.00191902
CG7342	-0.0019235
ringer	-0.00192548
Drl-2	-0.00193157
CG43778	-0.00193273
shakB	-0.00193292
CG42346	-0.00196278
CG31337	-0.0019861
Mid1	-0.00200781
CG42867	-0.00202358
dpr10	-0.00202466
Pph13	-0.00202741
CG4467	-0.00203584
Karl	-0.00204962
Argk	-0.00205447
sprt	-0.00206758
slp2	-0.00207905
CG30154	-0.00207914
CG2444	-0.00210168
CG4168	-0.00210431
Toll-6	-0.00210731
Prip	-0.0021101
Dscam3	-0.00213048
Mdr65	-0.00217121
CG15449	-0.00217229
CG32698	-0.0021782
spab	-0.00218485
CG42324	-0.00218892
CG31437	-0.00219862
Cpr72Eb	-0.00220868
CG17321	-0.00221212
Lcp65Ag2	-0.00224645
FoxP	-0.00227599
beat-VII	-0.00228212
DAT	-0.00229456
CR45232	-0.00229585
obst-E	-0.00230455
RSG7	-0.00230496
CG18467	-0.00231143
CG13203	-0.00231565
CG43103	-0.0023418
elav	-0.00235313
CG17716	-0.00238508
CG32006	-0.00239486
beat-IIa	-0.00243861
santa-maria	-0.00244496
CG31140	-0.00245422
al	-0.00247315
D	-0.00249033
CG32206	-0.00250741
ChLD3	-0.00251738
CG42450	-0.00252599
kat-60L1	-0.00256287
CR31451	-0.00256924
Sox21b	-0.0025704
CG3257	-0.0025756
CG17738	-0.00257667
Arc1	-0.00257915
CR32773	-0.00258301
CG42458	-0.00259012
CG12531	-0.00259372
stl	-0.00261131
CG1890	-0.00263016
CG42313	-0.00263081
CG15208	-0.00264929
axo	-0.00265958
CarT	-0.0026666
amon	-0.00269407
CG8837	-0.00271783
Nrx-1	-0.00272377
Cpr72Ea	-0.00273157
H15	-0.00273399
Act87E	-0.0027385
CG13288	-0.00275235
cmpy	-0.00275414
pre-rRNA:CR45847	-0.00276583
CG13117	-0.00279749
CG1090	-0.00284621
CG40498	-0.00288599
grim	-0.00289064
CR44281	-0.00293852
Sh	-0.00296342
CG34114	-0.00296957
unc-4	-0.00299155
CG12814	-0.00300209
Oli	-0.00303378
robo3	-0.0030681
CG15414	-0.00306837
kek2	-0.00306939
CG32150	-0.00307473
CG4341	-0.00308155
bru3	-0.00308759
Tsp	-0.00309428
Idgf4	-0.00310003
Obp99a	-0.00311674
CG42337	-0.00312286
Cpr49Ah	-0.00312804
CG14752	-0.00313971
CG34113	-0.00316687
CG16800	-0.00316697
Nlg3	-0.00317417
CG14535	-0.00322984
CG13937	-0.00323249
dpr1	-0.00323861
CG15522	-0.00327759
TwdlT	-0.00330166
CG7166	-0.00332207
CG1504	-0.00335144
CG14301	-0.00336608
Fie	-0.00336858
CG31221	-0.00338429
Abl	-0.00339428
CG17839	-0.00339645
Scgbeta	-0.00344256
Ptp99A	-0.0034445
CG34382	-0.00347141
RhoGAP100F	-0.00349162
Notum	-0.00350174
Oat	-0.00351289
roX1	-0.00352114
trv	-0.00352419
Rim	-0.00353307
CG3777	-0.0035405
ase	-0.00354717
para	-0.00360012
Wnt4	-0.00360135
Act5C	-0.0036239
Buffy	-0.00362659
Syt7	-0.00363194
CG11426	-0.00364501
dpr16	-0.00365501
Cby	-0.00368773
knrl	-0.00369187
bdl	-0.0037226
CG9919	-0.00372325
daw	-0.00373403
CG30419	-0.00374736
beat-IIb	-0.00375328
Oaz	-0.00376755
CG12605	-0.00378587
Adgf-A	-0.00381118
dpr12	-0.00382949
CG7367	-0.00382997
CG15756	-0.00388381
CG13643	-0.00390866
CG43693	-0.00396319
CR45889	-0.00398046
NimA	-0.00399916
CR46003	-0.00400302
CG3940	-0.00402689
egr	-0.0040327
CG9801	-0.00404241
Sp1	-0.00407286
ari-2	-0.00407302
C15	-0.00407623
dpr9	-0.00408918
Sidpn	-0.00409762
Syn1	-0.00410834
rau	-0.00411407
Syt1	-0.00411574
7B2	-0.0041213
E(spl)mbeta-HLH	-0.00412461
CG4587	-0.00413274
Prx2540-1	-0.00415556
CG14312	-0.00416202
CG17739	-0.0041699
aos	-0.00418524
CG32259	-0.00419811
CG17270	-0.00423238
Lim3	-0.00424766
sens-2	-0.00424948
nolo	-0.00431444
Ccp84Aa	-0.00431659
spz5	-0.0043292
CG46301	-0.0043445
Ance-2	-0.00437322
Cngl	-0.00440573
gcm2	-0.00440769
px	-0.00441466
tup	-0.00441594
Dfd	-0.00442381
b6	-0.00442588
CG15209	-0.00444806
cpx	-0.00451386
CG45105	-0.00451936
dmGlut	-0.00452032
wrapper	-0.00453416
Ggamma30A	-0.00453958
CG2269	-0.00456633
Sema1a	-0.00458144
run	-0.00460101
CG6084	-0.00460561
Liprin-gamma	-0.0046598
CG34007	-0.00466335
Lip4	-0.00466621
CG31030	-0.00468274
CG43324	-0.00470428
mid	-0.00478933
CG6426	-0.00479736
CAP	-0.00482732
CG13920	-0.00484505
CanB	-0.00488631
Drgx	-0.00489207
dpr7	-0.00493093
Ih	-0.0049399
Cpr66D	-0.00494635
CG32512	-0.00498087
CG14107	-0.00498716
cac	-0.00499627
chp	-0.0050282
Hexo2	-0.00508504
htl	-0.00512892
stumps	-0.00516911
CG13293	-0.00519761
dnk	-0.00520885
sad	-0.00527992
mbl	-0.00529451
CG6495	-0.00529909
CG6414	-0.0053238
slp1	-0.00535372
ptc	-0.00536408
blanks	-0.00537855
Obp44a	-0.00540478
Task6	-0.0054131
Cht5	-0.00541997
CR44084	-0.00542819
odd	-0.00543139
Actbeta	-0.00545299
unc-5	-0.00546729
CG13124	-0.0054769
euc	-0.00548929
dpy	-0.00549981
lola	-0.00556605
CG11155	-0.00557152
jv	-0.00560729
CG17777	-0.00562268
CG30427	-0.00564745
Dhit	-0.00566736
nyo	-0.00567048
unc-104	-0.00568779
CG1572	-0.00569315
Lapsyn	-0.00572243
CG42326	-0.00572323
CG13053	-0.00573431
sim	-0.00573732
CG12071	-0.00585134
CG10433	-0.00585417
mspo	-0.00587881
DIP-delta	-0.00590891
ems	-0.00599376
SP2637	-0.00602233
onecut	-0.00602257
Kal1	-0.00602842
Src64B	-0.00603075
CG14567	-0.00607278
CG7646	-0.00609293
grn	-0.00610128
Swip-1	-0.00614033
CG10657	-0.00614587
CR43264	-0.00618988
Rab26	-0.00620353
nerfin-1	-0.00625985
Ids	-0.00630225
tau	-0.00631297
dve	-0.00635129
CG15203	-0.00641963
Hmx	-0.00645168
Eglp4	-0.00646465
CR44811	-0.00647933
Gabat	-0.00648852
Cow	-0.00655161
ss	-0.00658263
CG3355	-0.00659704
DAAM	-0.00660987
gcm	-0.0066203
Fs	-0.00662134
sr	-0.00662189
Tsp68C	-0.00667207
CG34136	-0.00667502
drl	-0.00669711
Dll	-0.00674827
CG9812	-0.00678123
regucalcin	-0.00679882
Sema5c	-0.00680617
CG31690	-0.00682349
CG45263	-0.00682979
CG13532	-0.00684276
jeb	-0.00684798
CG11382	-0.00685496
disco	-0.0068584
uzip	-0.00686069
CG15117	-0.00686206
CG7971	-0.00686474
CG31038	-0.00697703
repo	-0.00698863
PCNA	-0.00699627
CG12065	-0.00699713
unc-13	-0.00700046
Con	-0.00701929
2023-09-04	-0.007047
Reph	-0.00705578
CG17127	-0.00708135
CG12481	-0.00710912
CG15615	-0.00715312
ac	-0.00715892
CG7991	-0.00715938
nSyb	-0.00720726
Lrt	-0.00729049
Mp	-0.00732103
Ace	-0.00732594
zfh1	-0.00734381
Epac	-0.00738027
Cadps	-0.00739332
VhaM9.7-a	-0.00742398
wg	-0.00747038
CG17816	-0.00754653
disco-r	-0.00755079
fne	-0.00762618
ana	-0.00767954
wat	-0.00768755
Ts	-0.00770887
Mmp1	-0.0077309
CG3168	-0.00773886
CRMP	-0.00774302
brp	-0.00777677
wun2	-0.00785351
gogo	-0.00796383
CG1124	-0.00799981
moody	-0.00801311
Cpr49Ac	-0.00802943
CG4702	-0.00811469
Wnt6	-0.00822196
RnrS	-0.00828378
CG2865	-0.00831137
Lim1	-0.00833947
noe	-0.00835355
tll	-0.00838686
mira	-0.00839946
CG34034	-0.00847713
pk	-0.00852808
tfc	-0.00853906
Dscam2	-0.00857657
mub	-0.00861682
bi	-0.00868341
dlp	-0.00869314
mt:lrRNA	-0.0088108
NLaz	-0.0088339
CG18599	-0.00887389
bnl	-0.00888337
CG15097	-0.00893988
Mkp3	-0.00898764
VepD	-0.00900337
CG3036	-0.00907995
CG30197	-0.00908598
Gs1	-0.00929902
Nrg	-0.00930493
vn	-0.0093665
mirr	-0.00944901
CG17549	-0.00955103
CR43314	-0.00969059
CG13081	-0.00974734
Mes2	-0.00977244
CG42492	-0.00977748
mfas	-0.00980249
klg	-0.00992585
eEF1alpha2	-0.0100228
CG4914	-0.0101701
rho	-0.0102744
dysc	-0.0103917
Syt4	-0.010413
CG9338	-0.0106438
CG9650	-0.01078
CG8483	-0.0110025
SP2353	-0.0111294
CG32032	-0.0112004
CG15544	-0.0112042
chrb	-0.011215
dnd	-0.0112828
CG6024	-0.0113564
CG12643	-0.011405
mab-21	-0.0114582
CG34371	-0.0116993
sv	-0.0117078
sc	-0.0117762
CG34247	-0.0117964
sob	-0.0118515
CG30101	-0.0118674
CG4115	-0.0119446
qua	-0.011959
chinmo	-0.0120001
CG17919	-0.0120146
Cht10	-0.0120872
oc	-0.012135
sff	-0.0123396
CG9336	-0.0123882
CG6329	-0.0125004
Osi6	-0.0125395
CG9331	-0.0125682
CG16957	-0.0125711
retn	-0.0126087
CG31176	-0.0126533
CG17278	-0.0128063
rst	-0.0128162
Rbp6	-0.0128282
aay	-0.0130414
ths	-0.0131382
CG4766	-0.0133283
cv-c	-0.0133347
CG14257	-0.013382
sty	-0.0134444
CG17124	-0.0134706
NijC	-0.0135772
CG31676	-0.0137274
ct	-0.0137925
Ekar	-0.0138316
pyr	-0.0138591
CG33993	-0.0139975
CG1368	-0.0142162
babos	-0.0144499
svp	-0.014481
nrv3	-0.0145854
X11Lbeta	-0.0146464
CG31869	-0.0146894
Aplip1	-0.0150874
GV1	-0.0151612
CG12880	-0.0151767
CG6770	-0.0152309
serp	-0.0152527
smal	-0.0155137
CG5151	-0.0155519
nemy	-0.0157553
luna	-0.0157841
shep	-0.0159476
magu	-0.0161785
hh	-0.0162666
Nep2	-0.0163803
CG32354	-0.0165175
Cyp18a1	-0.0165187
Cpr51A	-0.0168627
scro	-0.0169662
TwdlE	-0.017025
Msr-110	-0.0170422
pros	-0.0172897
jim	-0.0174836
CG15630	-0.0176115
CG3408	-0.0176492
drm	-0.0177669
sn	-0.018505
His2Av	-0.0186021
Spn100A	-0.0188365
Rab32	-0.0189191
HmgD	-0.0189536
ru	-0.0189784
sev	-0.0192953
Oatp74D	-0.0193038
ect	-0.0193565
Cpr97Ea	-0.0198307
ab	-0.0199172
CR45185	-0.0199186
mamo	-0.0199838
Optix	-0.0202516
CG13071	-0.0203595
Bacc	-0.0205832
Pdp1	-0.0205869
CG3961	-0.0207141
CadN	-0.0207977
bnb	-0.0209428
stai	-0.0211777
CG13082	-0.0214284
scyl	-0.0214589
CR43432	-0.0215493
kirre	-0.0216554
HmgZ	-0.0217648
Ppn	-0.0220523
tyn	-0.0226914
CR30009	-0.0227462
betaTub60D	-0.0227471
lbm	-0.0227864
rgn	-0.0230748
CG34377	-0.0232537
Imp	-0.0236278
Phk-3	-0.0237104
Chd64	-0.0239284
CG5653	-0.0242413
hdc	-0.0243401
CG4666	-0.0244021
CR43334	-0.0249165
CG17265	-0.0249875
futsch	-0.0251632
tnc	-0.0253086
Ank2	-0.0258104
Hsp67Bc	-0.0258686
CG2016	-0.0258775
sls	-0.026192
verm	-0.0262397
Idgf6	-0.0264706
emc	-0.02661
nkd	-0.0270749
CG14516	-0.0275198
sog	-0.0275892
Ama	-0.027616
Sirup	-0.0280474
Appl	-0.0281092
SKIP	-0.028139
Lfg	-0.0284579
kek1	-0.0293984
hui	-0.0294112
CG15905	-0.0306248
CG9150	-0.0309085
fabp	-0.0311171
CG11966	-0.0313268
Nrt	-0.0317292
rdo	-0.0323639
ImpE1	-0.032565
CG9689	-0.0332947
Jupiter	-0.034524
salr	-0.0349217
cpo	-0.036415
ImpL1	-0.0369211
Sb	-0.0379327
CG7675	-0.0388085
SPARC	-0.0392612
Ance	-0.0394381
GstD1	-0.040853
salm	-0.0415344
nw	-0.0421122
ImpL2	-0.0445591
ImpE3	-0.051603
CG4374	-0.0516704
SoxN	-0.0519033
scrt	-0.0528385
Gasp	-0.0702473
CG9691	-0.0814818
hth	-0.0825693
ImpE2	-0.143292

## Sheet: R8_PC1
Gene	PC_1
scrt	-0.194109
CG42458	-0.158806
Dscam2	-0.137909
peb	-0.134983
gogo	-0.133762
SP2353	-0.133008
beat-IIIc	-0.129587
CG42313	-0.126786
cpo	-0.125306
ru	-0.124303
Lim3	-0.124132
mamo	-0.123295
Appl	-0.119992
dpr1	-0.118613
side	-0.117896
robo3	-0.111421
CadN	-0.110058
run	-0.10978
betaTub60D	-0.106222
futsch	-0.103519
Ank2	-0.10267
CG17839	-0.102013
CG15097	-0.101353
shep	-0.100359
nrv3	-0.0995777
Dscam3	-0.0991402
stai	-0.0941378
brp	-0.0912712
noe	-0.0882752
Jupiter	-0.0882002
CG13288	-0.0876595
chinmo	-0.086696
X11Lbeta	-0.0863761
Syt4	-0.0861027
Actbeta	-0.0844808
chp	-0.0841408
retn	-0.0826724
Chd64	-0.082601
dysc	-0.0823164
kek2	-0.0789538
Cow	-0.078348
nSyb	-0.0779952
Nrt	-0.0779024
eEF1alpha2	-0.0774369
CG6024	-0.0749109
Fas2	-0.0739446
CG6329	-0.0733303
kirre	-0.0718704
klg	-0.0714606
CG42324	-0.0711036
CG34377	-0.0695975
CG13928	-0.0694444
CG11155	-0.0692532
dpr10	-0.0686526
dpr9	-0.0682044
nolo	-0.0666943
cpx	-0.0666593
Ace	-0.066202
CG3408	-0.0656863
boss	-0.0648115
dpr12	-0.0647261
Abl	-0.0633034
rho	-0.0632157
sens	-0.0628601
Frq2	-0.060598
Cngl	-0.0571145
jeb	-0.0566509
Sh	-0.0565273
Syt1	-0.0563431
twit	-0.0562278
VhaM9.7-a	-0.056031
dpr8	-0.0550736
Gyc32E	-0.0541616
dpr18	-0.054031
CG32204	-0.0537274
CG31814	-0.0534705
TkR86C	-0.0529606
brat	-0.0524164
elav	-0.0517274
CG7646	-0.0507688
bru3	-0.050289
CG4587	-0.0496708
nerfin-1	-0.0495727
Frq1	-0.0490527
salr	-0.0485056
Rbp6	-0.048382
Hsromega	-0.0482133
CG14509	-0.0480371
Spn	-0.0476964
CG42450	-0.0476418
Octbeta1R	-0.0471312
CG44422	-0.0455408
CG12071	-0.0454502
onecut	-0.0451499
beat-IIIb	-0.0451045
mspo	-0.045076
CG31176	-0.0435136
Nlg3	-0.0432289
Toll-6	-0.0432026
Syt7	-0.0428809
shakB	-0.0428647
CG13532	-0.0425042
CG46301	-0.0424719
7B2	-0.0424036
CanB	-0.0423586
CG2865	-0.042329
bru1	-0.0423149
CG3257	-0.0421329
gl	-0.0419459
Eip93F	-0.0410663
RapGAP1	-0.0410332
salm	-0.0406937
CG42492	-0.040253
CG7166	-0.0400115
mub	-0.0400019
trn	-0.0399716
beat-VII	-0.0399563
Src64B	-0.0397144
Nrg	-0.0395491
CarT	-0.0395245
CG43778	-0.039238
CG9919	-0.0390573
CG31030	-0.0382328
Sytbeta	-0.0381745
CG17270	-0.0380293
IA-2	-0.0378594
FASN1	-0.0377516
rdgC	-0.0374438
CG42594	-0.0372904
Fie	-0.0371593
GstZ2	-0.0371352
dpr13	-0.03702
tau	-0.0368486
CG42337	-0.0366907
CG34007	-0.0363742
dpr7	-0.0360851
Cadps	-0.035847
CG14535	-0.0356543
Tet	-0.0356458
Mid1	-0.0355235
CG17816	-0.0353826
Mmp2	-0.0353547
Octbeta3R	-0.0352339
CG13293	-0.0349377
unc-104	-0.0349277
CG34138	-0.0344361
CG8910	-0.0343662
VepD	-0.033917
CG40498	-0.033784
Ptp99A	-0.0334949
CG1688	-0.0334685
CG17124	-0.0332453
rst	-0.0331731
CG7971	-0.0327211
CG43324	-0.0326933
fne	-0.0326106
CG32206	-0.0325069
sca	-0.0323314
Syn1	-0.0322325
Aplip1	-0.031492
CG33143	-0.0314337
Dhit	-0.0313194
Nrx-1	-0.0307598
CG31038	-0.0305946
CG17739	-0.0304178
Hmx	-0.0301131
DAAM	-0.030013
mbl	-0.0299707
Ten-a	-0.0299399
CRMP	-0.0293635
Fas1	-0.0293621
drl	-0.0292539
para	-0.0290871
ari-2	-0.0288942
Fili	-0.0288584
mam	-0.0286578
amon	-0.0286331
Ca-beta	-0.0285707
SPR	-0.0285276
CG30419	-0.0282489
CG6495	-0.0281249
CG32006	-0.0280678
Ekar	-0.0279729
Syn	-0.027956
CG14312	-0.0279311
RSG7	-0.0277662
CG43729	-0.0273058
DOR	-0.0269609
cac	-0.0264423
CG13982	-0.0259048
nvy	-0.0247782
qvr	-0.0247591
CG7548	-0.024686
RhoGAP100F	-0.0245146
Scgbeta	-0.0239948
spab	-0.0238926
msi	-0.0235168
CG13920	-0.0233368
2023-09-04	-0.0233219
GstS1	-0.0230346
FoxP	-0.0230104
CG5151	-0.0229436
CG1504	-0.0226394
CG15522	-0.0225179
CG32698	-0.0222675
oc	-0.0219548
CR31451	-0.0216
Ggamma30A	-0.0213519
CG7991	-0.0212114
Sidpn	-0.0211382
Sema1a	-0.0207632
sn	-0.020763
CG31323	-0.0207465
CG12531	-0.0206524
Reph	-0.0202454
trv	-0.019976
pyr	-0.0193269
CG31140	-0.0192172
CG12594	-0.0191079
uzip	-0.0185459
alphaTub84B	-0.0184017
unc-13	-0.0183248
CG2269	-0.0182949
chrb	-0.0181021
ase	-0.0178909
CG32259	-0.0176841
Wnt4	-0.0175937
lola	-0.0171288
CG17321	-0.0169743
CG2556	-0.0168215
nrm	-0.0166849
CG3961	-0.0166115
Pph13	-0.0164286
Rim	-0.0163573
VAChT	-0.0153364
CG7708	-0.0146445
Act5C	-0.0145444
insb	-0.0145145
qua	-0.0142016
eya	-0.0139439
ato	-0.0135169
roX1	-0.0132028
hwt	-0.0131458
Tehao	-0.0130236
mira	-0.0129355
phyl	-0.0126454
Liprin-gamma	-0.0125395
Rdl	-0.0124434
hdc	-0.0122103
Ih	-0.0118947
Ptp36E	-0.0116367
CG14762	-0.0114081
CG34114	-0.0113016
CG13937	-0.0110822
CG6867	-0.0110286
unc-5	-0.0109371
Swip-1	-0.0108217
Argk	-0.010769
CG10947	-0.010642
comm	-0.0102596
CG32150	-0.0101834
sff	-0.0101045
Nlg2	-0.0100671
CG1402	-0.00987295
chn	-0.00975555
CG34113	-0.00972632
pHCl-1	-0.00968317
GlcAT-P	-0.00963689
CG17716	-0.00942881
CR44702	-0.00941972
lbm	-0.00940293
Rab26	-0.00919051
hig	-0.00913813
firl	-0.00887516
HmgZ	-0.00882973
CG12605	-0.00867424
cmpy	-0.00866425
vn	-0.00862675
cato	-0.00858624
dap	-0.00857333
Kank	-0.00848456
DIP-theta	-0.00841952
CG16779	-0.00781236
CG4168	-0.00753752
Arc1	-0.00743444
Hsp67Bc	-0.00738777
CG4467	-0.00727074
CG31324	-0.0072394
eag	-0.00722106
rad	-0.00721574
Rbp	-0.00715202
Gbeta76C	-0.00697793
CG43689	-0.00681065
Drep3	-0.00670356
Crg-1	-0.00646383
Eip63F-1	-0.00633361
CG7236	-0.00627666
mt:ATPase6	-0.00614373
Ten-m	-0.00594475
CG9150	-0.00592072
Sema5c	-0.00583306
SLO2	-0.005732
CG1090	-0.00550537
eys	-0.00549537
mid	-0.00524118
CG1572	-0.00506587
Fs	-0.00500241
Hk	-0.00495924
CG14692	-0.00471787
Hsp70Bc	-0.00463885
5-HT1A	-0.00458716
prim	-0.00448514
Dop1R1	-0.00444854
CG12374	-0.00444047
SKIP	-0.00440324
mtt	-0.00435434
CG34354	-0.00433294
GluRIB	-0.00432753
CG45002	-0.00416511
Drl-2	-0.00388624
rdx	-0.00386607
Nha1	-0.0038351
2mit	-0.00382346
sprt	-0.00380329
Pde6	-0.00377595
smal	-0.00376848
CG15236	-0.0036543
Dop2R	-0.0035951
dpr11	-0.00354513
CR43700	-0.00347698
CG34155	-0.00347526
CG42339	-0.00336432
kat-60L1	-0.00323358
CG42750	-0.00319369
emc	-0.00319026
Pdp1	-0.00312188
CG12065	-0.00307585
CG9801	-0.00305176
CG46335	-0.00297297
Nckx30C	-0.00292777
fred	-0.00283498
Ccn	-0.00260781
CG13743	-0.00259765
kek3	-0.00257613
CG12643	-0.00256113
Cby	-0.00253649
dve	-0.00249266
ninaB	-0.00242211
grim	-0.00225431
sNPF	-0.00220072
CG3526	-0.00218429
AstC-R2	-0.00216242
CG42809	-0.00204853
CG5597	-0.00201995
CG15765	-0.00200792
Gli	-0.00190212
H15	-0.00187142
Ca-alpha1T	-0.00181798
comm2	-0.00176631
CG8539	-0.00172644
CG6426	-0.00172632
ST6Gal	-0.00170616
CR45922	-0.00167611
mt:CoI	-0.00158899
slo	-0.00158791
rdhB	-0.00157052
CG43222	-0.00155709
CG4341	-0.00152866
CG31221	-0.00152858
CG4250	-0.00151438
DIP-delta	-0.0015097
CG33543	-0.00147197
His2B:CG17949	-0.00146117
pk	-0.00143385
CG15025	-0.00139722
beat-IV	-0.00134882
CR44272	-0.00131345
Ndae1	-0.00124347
CG43680	-0.00123576
blanks	-0.00123112
Cpr51A	-0.0012196
CG4525	-0.00120991
CG1890	-0.00120286
CG14275	-0.00114788
CG34232	-0.00111993
TbCMF46	-0.0011163
CG13337	-0.00108954
CG13408	-0.00107406
CG2955	-0.00107103
CG42260	-0.00106115
CG3699	-0.00105173
beat-Ia	-0.00103541
Fife	-0.0010049
Cpr92A	-0.00098531
CR44922	-0.000968932
CG18368	-0.000961577
mt:CoIII	-0.000952292
AstC-R1	-0.000882586
CG15161	-0.000824892
CG32547	-0.000809751
Acp53C14b	-0.000794338
CR45883	-0.000787426
CG13203	-0.000787279
CG4363	-0.000728655
sna	-0.000714656
mt:Cyt-b	-0.00068659
CG42566	-0.000670029
CG32052	-0.00066101
beat-IIa	-0.000651605
CG17760	-0.000642781
nAChRalpha7	-0.00059728
px	-0.000575955
ham	-0.000528245
skl	-0.000479108
SLC22A	-0.000454675
dnk	-0.000453732
bi	-0.000442605
hbs	-0.000434351
CG14624	-0.000430847
Sr-CI	-0.000412353
CR45131	-0.000402773
nAChRalpha1	-0.000394617
PVRAP	-0.000382025
toy	-0.000349347
vvl	-0.000340078
CG12911	-0.000327079
ImpL3	-0.000312067
VGlut	-0.000296514
mt:CoII	-0.000268479
eyg	-0.000264509
Ilp2	-0.000260502
Arpc3B	-0.000247055
tap	-0.00024066
sda	-0.000240651
Mmp1	-0.000232709
mmd	-0.0002107
CG9029	-0.000170758
TfAP-2	-0.00016826
CG32333	-0.000153842
Lcp65Ag2	-0.000149969
nAChRalpha6	-0.000117885
Tig	-0.000104529
Hey	-9.1e-05
Gabat	-7.22e-05
mGluR	-6.18e-05
l(1)sc	-5.92e-05
Picot	-5.43e-05
Ets65A	-5.34e-05
CR45425	-4.78e-05
CR44978	-3.85e-05
hbn	-1.27e-05
Act87E	-3.54e-07
CG43737	-3.66e-08
CG44250	1.16e-05
CG30172	2.32e-05
CG6231	2.47e-05
dmrt99B	3.13e-05
Clect27	3.32e-05
FMRFaR	3.79e-05
CG11816	4.23e-05
dpr2	4.38e-05
igl	4.5e-05
beat-Vc	4.57e-05
beat-Vb	5e-05
CG10019	5.75e-05
Act57B	5.86e-05
Him	6.3e-05
fkh	6.82e-05
beat-Va	7.69e-05
wry	7.75e-05
Gad1	8.01e-05
AANATL2	8.57e-05
CG13321	8.62e-05
Vsx2	8.73e-05
CG34165	8.75e-05
CG44837	9.08e-05
Nplp2	9.11e-05
CG13323	9.17e-05
CG14459	9.19e-05
Tep1	9.84e-05
pb	9.95e-05
Cpr100A	0.000102702
wor	0.000109633
CG1208	0.000111949
Gyc89Da	0.000114723
nAChRalpha5	0.000115951
CR45312	0.00012162
tin	0.000122981
retinin	0.000128203
CG11294	0.000131657
CG32683	0.000132427
Cpr78E	0.000134397
CG5697	0.000135942
Cpr12A	0.000136799
Cpr49Ag	0.000139121
DIP-gamma	0.000140019
Nplp1	0.000147214
CG34331	0.000153579
Ccp84Ag	0.000154503
Osi14	0.000154964
lectin-24Db	0.000156244
He	0.000156264
amos	0.000156488
CG10131	0.000159717
Vsx1	0.000162605
CG33465	0.000164417
CR45242	0.000165231
mthl2	0.000167083
dpr3	0.000168091
CG9629	0.000168805
CG30088	0.000169551
beat-IIb	0.000173109
CG9372	0.000176653
mt:ND6	0.000178728
DIP-beta	0.000181464
CG13060	0.000181746
CR44334	0.000182281
CG10621	0.000187753
CG13056	0.000188186
CG14989	0.000188271
NimC1	0.000188342
CG31778	0.000188429
CG5397	0.000189937
Wnt10	0.000190365
CG6282	0.00019273
CG33460	0.000193924
Esp	0.00019472
CG11852	0.00019564
Cyp12c1	0.000197203
Sid	0.000199868
CR45559	0.000201452
CR45483	0.000203046
CG43446	0.000205108
Jabba	0.000208716
beat-VI	0.000211351
NimC2	0.000211783
CG11380	0.000215006
CR44638	0.000217922
nAChRbeta3	0.000219461
Mlc2	0.000219699
CG13023	0.000223134
CR44543	0.000225059
Eaat1	0.000225284
CG5399	0.00022795
Lcp4	0.000234554
CG11000	0.000235908
CG1092	0.000238532
Glt	0.000239504
CG30460	0.000246098
E(spl)m6-BFM	0.000247148
Gal	0.000250514
Pxn	0.000251109
CG42807	0.000252315
Scr	0.000253106
fat-spondin	0.000256215
CG34296	0.000260023
Crys	0.000260521
vg	0.000265446
CG34370	0.000265597
dpr6	0.000269035
CG33494	0.000269102
CG13051	0.000271486
CG42268	0.000272469
sNPF-R	0.000275291
Task7	0.000275501
CG31777	0.000277552
SteXh:CG42398	0.00028066
erm	0.000282622
NtR	0.000286689
yellow-f	0.000297927
Ccp84Ad	0.000299394
NimC3	0.000301713
CG8501	0.000306397
unc79	0.000306455
CG33110	0.000317614
CG14629	0.000320246
CG4950	0.000323526
nAChRbeta1	0.000326596
upd1	0.000330077
lectin-28C	0.000335077
GluClalpha	0.000335249
mt:ND4	0.00033955
Oli	0.000345756
Or47a	0.000346049
srp	0.000349615
CG11997	0.000365872
CG42867	0.000370527
CG11382	0.00037795
Cpr56F	0.000390104
Obp56d	0.00039811
Alk	0.000413012
yellow-e3	0.000417331
BobA	0.000419434
zyd	0.000421852
Cpr65Ec	0.000442163
CG43394	0.000460367
ple	0.000474542
CAH2	0.00048646
slp2	0.000495757
CG11670	0.000497317
CG13465	0.000501329
bsh	0.000509037
Ts	0.00052297
CG43693	0.00052527
Mec2	0.000532714
cas	0.000533011
CR45388	0.000534256
Idgf3	0.000539039
DIP-eta	0.000540481
b	0.000553295
ss	0.000559566
CG12290	0.00057759
nmo	0.000579189
CG2444	0.000583851
CG14892	0.00059029
CG14598	0.000596241
CG31337	0.000602445
CG32368	0.000606681
Obp56a	0.000608356
al	0.000608931
obst-E	0.000621261
CG42346	0.000634173
CG31437	0.000650317
CG16894	0.000652288
Irk2	0.000657132
Cpr72Eb	0.000664028
Ccp84Ab	0.000670689
Prip	0.000673444
ringer	0.000693222
alphaTub85E	0.000714868
Ccp84Af	0.000716855
Gld	0.00072262
D	0.000723453
CR45018	0.000726473
CG16885	0.000728289
ltl	0.000742736
CG17738	0.000749616
CG43103	0.000750511
CG8837	0.000773212
CG15449	0.000776306
CG30154	0.000780129
Idgf2	0.000789962
CG15208	0.000799183
Mp	0.000829537
CR44281	0.000835597
Hsp68	0.000848202
GABA-B-R3	0.000848844
dsx-c73A	0.000870915
CG13117	0.000870986
ChLD3	0.000880539
Pcp	0.000886853
santa-maria	0.000893541
unc-4	0.000901461
Karl	0.000909815
CG2150	0.000910573
RPA2	0.000924875
CR32773	0.000925409
CG10702	0.000925903
dnd	0.000939436
CR45232	0.000956011
CG7342	0.000963039
Msp300	0.000971099
beat-Ic	0.000984779
CG13041	0.000986609
Cpr49Ah	0.0010008
Mdr65	0.00101496
DAT	0.00101769
stl	0.00102064
CG14752	0.00102067
CG18467	0.00102235
CG7367	0.00103949
rau	0.00105566
tinc	0.00109026
Tsp	0.00109093
Pde8	0.00110771
E(spl)m5-HLH	0.00110944
Sox21b	0.00112216
b6	0.00112709
CR43283	0.00114105
gcm2	0.00114122
CG14301	0.00114732
Oaz	0.00116916
Lcp65Ad	0.00116986
CG15414	0.00117263
CR46003	0.00117665
Buffy	0.00117725
Oat	0.00119914
sens-2	0.00120057
Adgf-A	0.00121254
Cpr72Ea	0.00121341
CG15209	0.00123388
CG16800	0.00123543
Drgx	0.00127254
dpr16	0.00127725
CR45889	0.00129502
Timp	0.00131026
Sp1	0.00132521
CG11426	0.0013302
Obp44a	0.00133204
wrapper	0.00133835
Cpr66D	0.00134894
axo	0.00136188
CG34382	0.00136792
Obp99a	0.0013725
CG17777	0.00139308
CG3940	0.00139672
CG15756	0.00140343
CG42326	0.00141503
daw	0.00143947
CG13053	0.00144857
Task6	0.00146533
Dll	0.00146546
TwdlT	0.00146802
His2Av	0.00149618
Ccp84Aa	0.00151046
sim	0.00153042
CG34034	0.00153105
pre-rRNA:CR45847	0.00154478
CG45105	0.00155297
knrl	0.00156363
CG15784	0.00157731
Lapsyn	0.00158777
CG14107	0.00158785
ro	0.00163427
sad	0.00165083
gcm	0.00166416
CAP	0.00167802
CG32512	0.00168132
CG13643	0.00173163
CG6414	0.00173991
CG15203	0.00175355
C15	0.00175392
grn	0.0017543
euc	0.00177976
Notum	0.00178487
Mkp3	0.00179253
Bacc	0.0017981
Hexo2	0.0018116
htl	0.00181851
Eglp4	0.00183665
Ance-2	0.00183794
NimA	0.00183917
CG31676	0.00184277
tup	0.00186433
SP2637	0.00188252
CG15117	0.00188786
PCNA	0.0019008
sr	0.00190166
spz5	0.00190195
Idgf4	0.00192987
CG34371	0.00195762
CG9812	0.00199502
CG13737	0.00200983
CR44084	0.00201956
slp1	0.00202165
Dfd	0.00203367
CG34136	0.002037
CG15615	0.0020436
MtnA	0.00204615
Cht5	0.00205126
CG1124	0.00205812
CG13124	0.00206264
bdl	0.00208105
mirr	0.00209207
odd	0.00210116
dmGlut	0.00212086
Gs1	0.00212195
CG10433	0.0021231
CG12481	0.00214462
jim	0.00214811
Con	0.00214991
Lip4	0.00215369
disco	0.0021596
ac	0.00216285
CG3355	0.00216488
twz	0.00216516
regucalcin	0.00218794
Npc2a	0.00220813
aurB	0.00223328
CG16700	0.00227166
CG3168	0.00227313
tll	0.00228417
stumps	0.00231843
cer	0.00231922
Mes2	0.00235797
jv	0.00239037
CG1943	0.00239296
nyo	0.00240444
Wnt6	0.00248766
Prx2540-1	0.00249865
CG14567	0.00251707
Ids	0.00252776
CR44811	0.00258025
CG17127	0.00258343
repo	0.00262721
zfh1	0.00265798
wun2	0.00266149
ana	0.00266582
CG15282	0.00267549
CG34247	0.00267865
NLaz	0.00268952
egr	0.00273144
Swim	0.00275556
CG3036	0.00276281
Dtg	0.00276301
CG4702	0.00278261
mt:ND5	0.00280418
CG13081	0.0028263
Cpr49Ac	0.00282761
wg	0.00286048
ths	0.00288229
ems	0.00290373
CG7906	0.00291219
CG9650	0.00292684
CG6084	0.00293554
CG30197	0.00294439
CG30427	0.00298433
Epac	0.0030267
CG34244	0.00303625
dpp	0.00304441
CG45263	0.00304778
Sulf1	0.00305738
pnt	0.00309274
CG16957	0.00311776
RnrS	0.0031586
moody	0.00319567
disco-r	0.00320152
mt:lrRNA	0.0032185
Lim1	0.00324961
ab	0.00325113
sc	0.00327265
dpn	0.00329022
CG31690	0.00331105
CG18599	0.00332381
Lrt	0.00345862
CG42749	0.00346949
sano	0.0035592
bnl	0.00357153
wat	0.00361014
CG1368	0.00370456
Imp	0.00371654
CG9338	0.00378451
Osi6	0.00380004
Rab32	0.00380134
CG10657	0.00393275
NijC	0.00400973
dlp	0.0041174
trol	0.00414604
CG12814	0.00416984
CG14257	0.00421172
CR43264	0.00421637
CG4115	0.00425975
CG8483	0.0043913
nemy	0.00442588
scro	0.00443711
CG9336	0.00445303
sv	0.00447273
CG17549	0.00449776
h	0.00449779
scaf	0.00453536
jigr1	0.0045414
CG17278	0.00455792
sob	0.00461935
CG30101	0.00465357
CG4766	0.00465553
svp	0.00466732
dpy	0.00468151
mfas	0.0047088
aay	0.00477424
Tsp68C	0.00477558
CG32032	0.00477606
CG12880	0.00478618
Kal1	0.00483614
rn	0.0048655
E(spl)m8-HLH	0.00486579
pros	0.00490963
TwdlE	0.00498508
CG15544	0.00499043
GV1	0.00506641
babos	0.00507651
magu	0.00510979
Osi7	0.00514797
Traf4	0.00515308
fj	0.00516336
HmgD	0.00524368
18w	0.00527331
Ocho	0.00532084
CG31869	0.00533424
CG31997	0.0057065
Cpr97Ea	0.00571536
Nep2	0.0057607
CG3777	0.00577204
CG13071	0.00581788
CG15630	0.0058245
verm	0.00591418
Phk-3	0.00592101
hh	0.00592974
glec	0.0059722
CR30009	0.00603053
bib	0.00613667
ct	0.00613905
CG9331	0.00619232
CG32354	0.00636626
CG43658	0.00641819
CR43432	0.00664656
frm	0.00668179
Cyp18a1	0.00672916
CG33993	0.00678661
Lfg	0.00680659
CG17919	0.00683856
Oatp74D	0.0069704
ect	0.0070529
CG4666	0.00732147
drm	0.00736523
dac	0.0073933
sty	0.00741538
obst-B	0.00744915
Hsp23	0.0074538
scyl	0.00745542
ptc	0.0075539
wb	0.00763843
CG5653	0.00765906
Brd	0.00772634
Pen	0.00775576
fabp	0.0077658
Hsp26	0.00778464
Spn100A	0.00783357
CG2016	0.00792783
CG13082	0.00803213
Msr-110	0.00804389
bnb	0.00815433
sev	0.00815961
luna	0.00818307
Ppn	0.00819196
aos	0.00831115
CR45185	0.00838907
nkd	0.00854121
Optix	0.00858508
kek1	0.00859698
fng	0.00861144
CG14516	0.00865129
CG15905	0.00872444
mab-21	0.00886873
Idgf6	0.00889628
hui	0.00900578
tfc	0.00919118
rgn	0.00926081
E(spl)mbeta-HLH	0.00929416
Tsp66E	0.00931037
Cht10	0.00933161
Sirup	0.00936619
serp	0.00939002
sog	0.00959702
cv-c	0.00969837
Ama	0.00972296
CG17265	0.0101854
SP1029	0.0101935
E(spl)m3-HLH	0.0102078
SPARC	0.0103221
tyn	0.0103391
CG6770	0.0106289
stg	0.0106346
E(spl)m7-HLH	0.0106378
tnc	0.0109907
E(spl)mdelta-HLH	0.0109978
E(spl)malpha-BFM	0.0112563
GstD1	0.011322
CR43334	0.0114652
CG11905	0.0114672
CG4914	0.0116774
rdo	0.0120578
CR43314	0.012363
CG42342	0.0124689
Dl	0.012513
E(spl)m2-BFM	0.0126705
CG9689	0.0126769
sls	0.0131115
CG11966	0.0135232
CG2852	0.0146812
CG7675	0.014823
Ance	0.0151763
nw	0.0156078
RpL41	0.015656
ImpL1	0.0159286
E(spl)m4-BFM	0.0160529
Tom	0.0161416
ImpE3	0.0163236
ImpL2	0.0173064
aop	0.0177657
Sb	0.0180683
Spn43Aa	0.0181706
SoxN	0.0188488
E(spl)mgamma-HLH	0.0193173
CG4374	0.0196238
Gasp	0.0215108
ImpE1	0.0223484
CG9691	0.0259032
pncr002:3R	0.03205
hth	0.0331081
ImpE2	0.049706

## Sheet: R25_PC1
Gene	PC_1
scrt	0.285242
betaTub60D	0.255836
twit	0.229411
peb	0.21323
ru	0.207794
stai	0.19895
futsch	0.161026
Ank2	0.155058
cpo	0.152458
ro	0.144982
Appl	0.140725
elav	0.13223
mbl	0.131972
hh	0.124357
CG13532	0.121933
Liprin-gamma	0.120331
X11Lbeta	0.119261
lbm	0.115798
dysc	0.114472
VepD	0.106106
Jupiter	0.10263
rho	0.101702
Aplip1	0.09995
DOR	0.0980344
Tet	0.0972953
CG31176	0.0934786
CG14516	0.0929436
Lim3	0.0899037
Mmp2	0.0865212
comm	0.0850756
qua	0.0847837
GstZ2	0.0832059
Act5C	0.0825259
Nrt	0.0819099
dap	0.0790837
nerfin-1	0.0790251
Hsp67Bc	0.0733404
sff	0.0727958
Syt4	0.07045
CG7991	0.0679693
Nrg	0.0665443
smal	0.0661014
beat-IIIc	0.0654015
insb	0.0616494
retn	0.0612219
msi	0.061178
CG2556	0.0601843
alphaTub84B	0.0597238
mamo	0.0590605
CG13928	0.0553601
CG14535	0.0535347
Fas1	0.0527534
CG6024	0.0527324
Hsromega	0.0495245
RapGAP1	0.0484854
CG3408	0.0478498
gogo	0.0473083
tinc	0.0451529
SP2353	0.043981
egr	0.0431715
CG42566	0.0429172
Rbp	0.0416821
CG3961	0.0409575
shep	0.0408323
klg	0.0401161
beat-IIIb	0.0390251
CG7971	0.0390194
Cby	0.0389575
Swip-1	0.0377576
sty	0.0377059
eya	0.0373574
lola	0.037043
mira	0.0358576
nrv3	0.0356275
unc-104	0.0352376
sn	0.0351755
brat	0.034607
sprt	0.0334922
Hmx	0.0325759
2023-09-04	0.0306962
gl	0.0303327
sda	0.0303247
ari-2	0.0298839
CG13293	0.0290988
comm2	0.0290596
px	0.0287168
onecut	0.0282146
fne	0.0264358
FASN1	0.0262136
CG6329	0.0261986
Ten-m	0.0249586
RhoGAP100F	0.0245544
Argk	0.0240303
Abl	0.0238659
phyl	0.0236628
sano	0.0235839
CG17816	0.0229905
Dl	0.0225787
CG32150	0.021934
CG12071	0.0216655
CG12605	0.0216082
CG1890	0.0214903
Sema5c	0.0213657
CG31030	0.0204417
CG15097	0.0202127
para	0.0197845
CG34007	0.0195511
CG17124	0.0187248
spab	0.0172441
cac	0.0170913
rdx	0.0166341
CanB	0.0164523
CG43778	0.0162844
VhaM9.7-a	0.0160958
Chd64	0.0160374
CG6495	0.0158424
ase	0.0151648
Gli	0.0150436
Mid1	0.0148
DIP-theta	0.0147505
DAAM	0.0141058
Mp	0.0137753
Arc1	0.0136277
CG34377	0.0131802
CG2865	0.013162
CG43324	0.0130681
CG7166	0.0129878
Cngl	0.0129353
GstS1	0.0125197
PVRAP	0.0124705
CG13203	0.0123492
rau	0.0122442
Spn	0.0117773
CG32006	0.0116807
hbs	0.0115287
Actbeta	0.0114457
CG34113	0.0113654
rst	0.011264
Src64B	0.0111903
CG4250	0.011071
CG46301	0.0109754
CG42268	0.0107745
noe	0.0105171
nmo	0.0104001
Toll-6	0.0101365
Drl-2	0.0101188
CG7646	0.00999627
chinmo	0.0095657
cv-c	0.00917005
mub	0.00854277
hwt	0.00851183
pnt	0.00850367
Cadps	0.00838989
nvy	0.00821028
CG17839	0.00790039
CG30419	0.00789608
CG15765	0.00786817
CG6084	0.00769053
beat-Ia	0.0076208
grim	0.00760915
CG15522	0.00732975
Syt1	0.00730796
Fas2	0.0072775
Mes2	0.00719416
GlcAT-P	0.0071929
CG32698	0.0071883
CG13937	0.00716438
RSG7	0.00708394
Syn1	0.00687982
luna	0.00654626
roX1	0.00648132
CG15615	0.00641683
nSyb	0.00634527
Reph	0.00630375
pHCl-1	0.00628458
Dscam2	0.00621788
CG14312	0.0060968
Nrx-1	0.00555967
CG11155	0.00547274
CG4168	0.00538669
Sema1a	0.00518568
nrm	0.00513988
CG42324	0.00506074
Ggamma30A	0.00495909
CG4467	0.00478341
Dhit	0.00473737
CG32259	0.00440742
dpr12	0.00422291
mspo	0.00417332
chrb	0.00414351
CG4115	0.00404489
aos	0.00395516
blanks	0.00394913
mt:Cyt-b	0.00387649
firl	0.00383964
mt:ND6	0.00380836
CG17270	0.00379946
Arpc3B	0.00372137
Pde8	0.00370724
HmgZ	0.00368236
Ih	0.00354903
sna	0.003458
mt:ND4	0.00336825
drl	0.00319487
CG42339	0.00316059
Nckx30C	0.00306633
eyg	0.00286228
cer	0.00283772
Syt7	0.0026376
CG3257	0.00258611
Fie	0.00236769
dpr18	0.00234516
7B2	0.00216943
CG13920	0.00216467
CG9919	0.00210092
CG11382	0.00204928
TkR86C	0.00202051
Ca-beta	0.00199532
mt:ND5	0.00197361
CR43700	0.00190967
CG4587	0.00178641
DIP-delta	0.00177149
CR45922	0.00166946
brp	0.00154511
CG34114	0.00154396
Ptp99A	0.00154365
Crg-1	0.00149592
FoxP	0.00145063
CG34371	0.00144807
dpr7	0.00141618
Adgf-A	0.00135782
CR45425	0.00124944
CG15282	0.00124715
toy	0.00124281
kek2	0.00121331
CarT	0.00119668
CG15208	0.00119374
CG12531	0.00118286
beat-VII	0.00111747
CG32333	0.00105019
VAChT	0.00104046
mt:CoII	0.00103426
mt:CoIII	0.000949679
CG7708	0.000927991
Rab26	0.000865584
CG1402	0.0008286
DIP-eta	0.000813392
CR45312	0.000796759
Gad1	0.000791276
Hk	0.000786495
mt:CoI	0.000712593
CG32368	0.000651451
CG9029	0.000624064
CR44702	0.000616781
pre-rRNA:CR45847	0.000568466
CG43689	0.00056351
CG12065	0.000535985
AstC-R2	0.000523468
l(1)sc	0.000504742
uzip	0.000457126
beat-VI	0.000427278
Sidpn	0.000358595
CR44978	0.000356065
CR45242	0.000334575
CG34232	0.000326758
boss	0.000323524
retinin	0.000319044
CG7236	0.00031878
CG13408	0.000283769
vvl	0.000276122
CG13060	0.000253643
CG18368	0.000223966
Scgbeta	0.000201492
CG13288	0.000194924
CG18467	0.000188126
Hsp68	0.000164069
CG12374	0.000163243
CG45002	0.000154522
Jabba	0.000115586
skl	0.0001116
CG31777	8.09e-05
Osi14	6.54e-05
glec	6.21e-05
mGluR	2.4e-05
tau	-9.57e-07
CG42594	-5.73e-06
eys	-1.22e-05
beat-IV	-1.59e-05
CG33110	-3.81e-05
NtR	-4.58e-05
CG4525	-5.62e-05
Lcp4	-6.51e-05
ST6Gal	-6.82e-05
tap	-6.96e-05
CG46335	-7.44e-05
FMRFaR	-7.49e-05
dpr2	-7.74e-05
CG43680	-7.84e-05
CG11816	-8.01e-05
Acp53C14b	-8.08e-05
CG10019	-8.17e-05
beat-Vc	-8.63e-05
Dop2R	-8.76e-05
slo	-8.93e-05
Him	-9.08e-05
beat-Vb	-9.56e-05
Gld	-0.000100745
CG42809	-0.00010249
Act57B	-0.000105475
CG15161	-0.000108099
CR45883	-0.000108537
Dop1R1	-0.000108558
hbn	-0.000108581
CG15025	-0.000109998
CG2955	-0.000110721
wry	-0.000111803
CG14459	-0.00011694
fkh	-0.000117336
AANATL2	-0.000118681
Gbeta76C	-0.000123468
CG3526	-0.000123729
Nha1	-0.000125128
GluRIB	-0.000125217
Ilp2	-0.000126875
Fife	-0.000127553
CG13321	-0.000128216
CG32683	-0.000128964
CG1208	-0.000133885
pb	-0.000139218
CG14692	-0.000139279
SLC22A	-0.000142019
Ets65A	-0.000143078
beat-Va	-0.00014563
CG13323	-0.000147761
CG32547	-0.000148713
CG44837	-0.000149902
Vsx2	-0.000156261
nAChRalpha5	-0.000157151
Nplp2	-0.000157501
Tep1	-0.000157759
Cpr92A	-0.000158056
TbCMF46	-0.000159648
CR44922	-0.00016222
CR45483	-0.000167133
CG12911	-0.000169256
tin	-0.000171027
ham	-0.000174977
Cpr100A	-0.000176335
kat-60L1	-0.000176433
Hey	-0.000179933
CG5697	-0.000182035
Drep3	-0.000183436
Gyc89Da	-0.000190586
wor	-0.000195893
He	-0.000199155
CG44250	-0.000203149
lectin-24Db	-0.000204025
CG34331	-0.000204134
CG11294	-0.000204622
CG6282	-0.000205924
Pph13	-0.000206836
Tig	-0.000212457
Cpr78E	-0.000213492
amos	-0.000215102
mthl2	-0.000215527
CG30088	-0.00021714
CG10131	-0.000218669
Cpr12A	-0.00021946
NimC1	-0.000221082
CG9629	-0.000221212
CG9372	-0.000222398
CG13743	-0.000223733
CG13337	-0.00022741
Cpr49Ag	-0.00022869
dpr3	-0.000228915
CG31778	-0.000229063
DIP-gamma	-0.000230048
CG5397	-0.000234066
Sid	-0.000235659
CG33460	-0.000236952
CG6231	-0.000237646
CG43222	-0.000238056
Nplp1	-0.000238692
CG10621	-0.000239611
CG43446	-0.000241833
CG42750	-0.000242693
NimC2	-0.000244897
Cyp12c1	-0.000245523
CG4363	-0.000247252
DIP-beta	-0.000253229
Wnt10	-0.00026037
Eip63F-1	-0.000271645
AstC-R1	-0.000275985
CG13056	-0.000278071
Ccp84Ag	-0.000278206
nAChRbeta3	-0.00028301
CG14624	-0.000283712
CG14989	-0.000287574
CG17760	-0.000288
Glt	-0.000290439
CG7548	-0.000291107
dpr8	-0.000296765
Gal	-0.000303012
CG34296	-0.000305696
CR44334	-0.000306114
CG33465	-0.00030792
VGlut	-0.00031716
5-HT1A	-0.00031828
CG11380	-0.000318475
Vsx1	-0.000318476
Syn	-0.000319484
CG13982	-0.000322912
CR45131	-0.000323694
dpr6	-0.000324839
CR45559	-0.000324901
Esp	-0.00032521
SteXh:CG42398	-0.000328017
sNPF-R	-0.000331315
Pxn	-0.000332137
CG1092	-0.000336957
CG5399	-0.000341394
CR44272	-0.000341753
CG6867	-0.000343821
CG11852	-0.000346356
unc-5	-0.000347726
cas	-0.000347804
Crys	-0.000351691
Sr-CI	-0.000351962
Scr	-0.000360438
CG33494	-0.000361742
fat-spondin	-0.000362574
CG6426	-0.000363991
CG8539	-0.000365956
vg	-0.000366128
Eaat1	-0.000368923
CR44543	-0.00038191
CG12594	-0.000383604
CG34370	-0.000384586
CR44638	-0.000388717
rdhB	-0.000391958
CG42807	-0.000399952
CG14892	-0.000402562
CG14629	-0.000404573
hig	-0.000405188
CG8501	-0.000411625
Sh	-0.000414278
yellow-f	-0.00041631
dpr13	-0.000426939
GluClalpha	-0.000428053
srp	-0.000428753
prim	-0.000431366
erm	-0.000432852
Task7	-0.000441572
CG4950	-0.000444366
NimC3	-0.000445967
CG13051	-0.000458679
CG3699	-0.000473047
CG16779	-0.000473508
CG14275	-0.000479678
CG42458	-0.000479942
Octbeta1R	-0.000484317
Gyc32E	-0.000493396
SPR	-0.000495477
CG42492	-0.000499408
upd1	-0.000504403
Or47a	-0.000506474
nAChRbeta1	-0.000514257
CG16885	-0.000514903
CG11997	-0.000517867
zyd	-0.000521955
CG5597	-0.000531601
cato	-0.000539012
Mkp3	-0.000546131
CG10947	-0.00054697
CG43737	-0.000547692
Cpr56F	-0.000556919
His2B:CG17949	-0.000559543
Rdl	-0.000581642
lectin-28C	-0.000587963
E(spl)m6-BFM	-0.000592235
CG11000	-0.000600298
mam	-0.000613349
Obp56d	-0.000619508
CAH2	-0.000628084
Alk	-0.000633165
CG31140	-0.000651772
CG34138	-0.00066043
fred	-0.000663773
nAChRalpha1	-0.000664714
BobA	-0.000668285
CG31323	-0.000671594
rad	-0.00067465
CG15236	-0.000676309
Cpr65Ec	-0.000697357
Ccp84Ad	-0.000702076
Karl	-0.000702573
mmd	-0.000703386
Clect27	-0.000704422
b	-0.000706448
RPA2	-0.000708085
yellow-e3	-0.000709138
Mec2	-0.000715863
TfAP-2	-0.000716673
Frq2	-0.000724604
CG42337	-0.000724884
CG34354	-0.000726085
Idgf3	-0.000738363
CR31451	-0.000746171
CG14598	-0.000757799
dsx-c73A	-0.000758329
igl	-0.000765471
dmrt99B	-0.000774411
CG17321	-0.00078684
CG43394	-0.000791232
CG34155	-0.000793656
Ptp36E	-0.000801915
CG30172	-0.000802676
Tehao	-0.000813809
CG32206	-0.000816061
ltl	-0.000827201
dpr11	-0.000834066
CG43729	-0.000841059
eag	-0.000848072
CR45388	-0.000850069
CG31437	-0.000862004
CG13465	-0.000871034
bsh	-0.000873582
Obp56a	-0.000879332
Picot	-0.000885554
CG13041	-0.00088685
alphaTub85E	-0.000891744
Irk2	-0.000908009
Hsp70Bc	-0.000909971
IA-2	-0.000928005
CG12290	-0.000940754
Ccn	-0.000952799
CG31814	-0.000953692
CG11670	-0.000966117
Hsp26	-0.000968873
CG34165	-0.000969305
rdgC	-0.00097152
CG33543	-0.000976558
SLO2	-0.000977972
CG14509	-0.000979327
CG42346	-0.000993542
Oaz	-0.00100148
CG1572	-0.00100311
CG31324	-0.0010047
Mlc2	-0.00100518
CG32204	-0.00100662
CR45018	-0.00100821
ringer	-0.00101447
mirr	-0.00101622
bru1	-0.00101861
obst-E	-0.00101902
ple	-0.00102883
CG17738	-0.00103397
CG13023	-0.0010389
Lcp65Ag2	-0.00104464
dpr9	-0.00104732
Nlg2	-0.0010546
CG1688	-0.00105462
Ccp84Af	-0.00105495
CG2444	-0.00105795
CG16894	-0.00106044
Cpr72Eb	-0.00106091
nAChRalpha6	-0.00106723
Ndae1	-0.00107301
CG42867	-0.00107846
unc-13	-0.00107895
CG32052	-0.00108535
CG31337	-0.00109667
Ccp84Ab	-0.00110686
CG30154	-0.0011091
dpr10	-0.00112121
beat-IIa	-0.00112917
CG14762	-0.0011323
GABA-B-R3	-0.0011477
amon	-0.00115004
sNPF	-0.00115417
CG43103	-0.00115753
CG2150	-0.00118969
Cpr72Ea	-0.00119469
CG7342	-0.00119908
CG10702	-0.00120963
CG8910	-0.00125251
CG1504	-0.00126527
Prip	-0.00129201
CR45232	-0.00129239
Idgf2	-0.0012963
ChLD3	-0.00129688
Mdr65	-0.00130187
CG8837	-0.00131817
CG44422	-0.00132722
Frq1	-0.00134327
CG15449	-0.00134701
DAT	-0.00134892
Act87E	-0.00135012
CG13117	-0.00137726
CR32773	-0.00138142
cpx	-0.00138463
CR44281	-0.00138906
CG16800	-0.00140316
Oli	-0.0014133
D	-0.0014169
Tsp	-0.00141781
CG42313	-0.00141954
Cpr49Ah	-0.00142264
CG14752	-0.00143489
CG42260	-0.00144905
CG42450	-0.00145404
Ace	-0.00147042
E(spl)m8-HLH	-0.00148452
CG34382	-0.00149737
H15	-0.00150848
al	-0.00151294
CR43283	-0.00152432
santa-maria	-0.00152711
dpr1	-0.00153227
stl	-0.00153415
CG17739	-0.00154381
Pcp	-0.00154758
Sox21b	-0.00155091
beat-Ic	-0.00156139
CG33143	-0.00157517
Sytbeta	-0.00157631
CG15414	-0.00158619
unc-4	-0.00158647
CG7367	-0.00167102
cmpy	-0.00167932
mtt	-0.00169263
CG14301	-0.00169681
Pde6	-0.00169718
gcm2	-0.00169776
axo	-0.00170119
beat-IIb	-0.00171907
dpr16	-0.00172725
b6	-0.0017366
Obp99a	-0.00177671
Oat	-0.00178673
CG17716	-0.00181416
CG15209	-0.00185411
daw	-0.00185855
spz5	-0.00186267
ninaB	-0.00186506
CR45889	-0.00187701
Buffy	-0.00188921
side	-0.00190744
unc79	-0.00194303
kek3	-0.00195271
CR46003	-0.00196069
shakB	-0.0019676
2mit	-0.00198305
CG11426	-0.00198443
CG15756	-0.00204168
dnk	-0.00204306
CG43693	-0.00205302
Ance-2	-0.00209332
Ca-alpha1T	-0.00210204
knrl	-0.00211533
CG42326	-0.00212362
sens-2	-0.00212797
CG3940	-0.00213505
CG17777	-0.00213536
Dscam3	-0.0021388
Nlg3	-0.00214019
mid	-0.00214308
Sulf1	-0.00215039
Timp	-0.00216051
E(spl)m5-HLH	-0.00216582
TwdlT	-0.00218722
CG4341	-0.00219888
wrapper	-0.00220066
robo3	-0.00221126
CG40498	-0.00221606
Rbp6	-0.00222005
Sp1	-0.00223661
CG15784	-0.00223914
sens	-0.00225428
Lcp65Ad	-0.00225929
CG45105	-0.00228153
Octbeta3R	-0.00228637
CG13643	-0.00231893
Wnt4	-0.00232207
run	-0.00233128
qvr	-0.00233371
C15	-0.00237713
sim	-0.0024175
gcm	-0.00243516
Task6	-0.00243548
tup	-0.00245039
NimA	-0.0024563
Ccp84Aa	-0.00246452
CG13053	-0.00247059
Eglp4	-0.00247797
CG9801	-0.0024798
bdl	-0.00249087
Cpr66D	-0.00249115
CG13124	-0.00249858
dmGlut	-0.00251818
Hexo2	-0.00253722
bru3	-0.00254289
Drgx	-0.00254724
mt:ATPase6	-0.00259954
CG30197	-0.00261304
Idgf4	-0.00261831
CadN	-0.00262092
sad	-0.00263181
CG6414	-0.00267689
Cht5	-0.00269361
Eip93F	-0.00269741
Dfd	-0.00270237
euc	-0.0027498
CG32512	-0.00276969
htl	-0.00277019
CG30460	-0.00277851
dpp	-0.00279687
CG1124	-0.00280701
nAChRalpha7	-0.00282556
CR44084	-0.00282994
Lapsyn	-0.00289813
odd	-0.0029131
CG31038	-0.0029344
CRMP	-0.00293466
Lip4	-0.00294101
CAP	-0.00295647
stumps	-0.00297442
CG15117	-0.00305069
Notum	-0.0030507
CG34136	-0.00305491
MtnA	-0.00307132
dpn	-0.00308126
dve	-0.00308556
jv	-0.00309103
CG14107	-0.00311771
CG10657	-0.00313075
CG31997	-0.00314314
CG17127	-0.00314563
grn	-0.0031838
slp1	-0.00318556
CG34034	-0.00320187
eEF1alpha2	-0.00324735
CG1090	-0.00324769
CG16957	-0.00332219
CG9812	-0.00333056
bi	-0.00333945
CR44811	-0.00335106
twz	-0.00337173
CG10433	-0.00337491
CG14567	-0.00337642
CG15203	-0.00337727
ss	-0.00340549
slp2	-0.00341647
ac	-0.00342099
CG3355	-0.00343633
Dll	-0.00346907
regucalcin	-0.00350306
CG12481	-0.00351624
zfh1	-0.00353343
SP2637	-0.00353449
disco	-0.00353699
Ids	-0.00353945
nyo	-0.00353992
Fs	-0.003597
PCNA	-0.00364771
sr	-0.00365648
ems	-0.00365685
Gabat	-0.0036927
ana	-0.00372815
Con	-0.00376357
bnl	-0.00377553
Dtg	-0.00377717
CG16700	-0.00378941
Fili	-0.00381391
CG30427	-0.00381599
mt:lrRNA	-0.00383608
CG3168	-0.00383906
Obp44a	-0.00384223
babos	-0.00385513
repo	-0.00385742
Bacc	-0.0038791
CG31221	-0.00388026
CG12643	-0.00388581
tll	-0.00388825
trv	-0.00388835
Rim	-0.00391227
wun2	-0.00392172
Lrt	-0.00400957
CG45263	-0.00401572
CG13737	-0.00402454
Prx2540-1	-0.00403969
h	-0.00407752
Ts	-0.00412914
Gs1	-0.00412989
disco-r	-0.00413801
wg	-0.00414591
Mmp1	-0.00414651
CG31690	-0.00416092
Swim	-0.00416624
Epac	-0.00421124
Wnt6	-0.00426603
Npc2a	-0.00433068
aurB	-0.00434682
ImpL3	-0.00435411
CG18599	-0.004371
moody	-0.00437984
CG7906	-0.0043818
dnd	-0.00441374
Lim1	-0.00441795
Cpr49Ac	-0.00443787
CG3036	-0.00451964
CG9650	-0.00452799
CG13081	-0.00453845
ato	-0.00456245
wat	-0.0045686
NLaz	-0.00457766
CG34244	-0.00465967
CG2269	-0.00467777
CG43658	-0.00473424
CR43264	-0.00474354
CG4702	-0.00481306
sc	-0.00483979
nolo	-0.00502192
CG3777	-0.00513018
CG5151	-0.00518046
Ekar	-0.00524672
vn	-0.00539114
CG30101	-0.00553147
chn	-0.00559112
CG42749	-0.00560591
CG34247	-0.00570212
chp	-0.00570836
NijC	-0.00574118
CG9338	-0.00582395
CG42342	-0.00584759
Kal1	-0.00598766
Osi6	-0.00600303
fj	-0.00606599
mfas	-0.00607419
jigr1	-0.00612574
CG8483	-0.00623849
sv	-0.00627307
Cow	-0.00628731
CG1368	-0.00632584
18w	-0.00636849
Tsp68C	-0.00640014
trol	-0.00643379
hdc	-0.0064453
Osi7	-0.00653553
sob	-0.00653815
rn	-0.00654446
CG15544	-0.00658481
Traf4	-0.0066294
CG17278	-0.00664192
CG32032	-0.00670648
dpy	-0.00673332
CG2852	-0.00679081
oc	-0.00679609
scro	-0.00688399
CG14257	-0.00688915
scaf	-0.00689791
svp	-0.00696016
CG4666	-0.00696733
CG12814	-0.00700877
CG4766	-0.00700907
GV1	-0.00723662
CG9336	-0.00726863
RnrS	-0.00728533
kirre	-0.00737821
nkd	-0.00740204
pk	-0.00750923
ths	-0.00755935
nemy	-0.00757733
CG17549	-0.00767491
CG31869	-0.0076985
CG12880	-0.00771703
aay	-0.00771819
ct	-0.00774818
Ocho	-0.00784835
Cpr51A	-0.00786771
jeb	-0.0079087
dlp	-0.00790963
magu	-0.00796879
CG31676	-0.0079946
pyr	-0.00809785
CG15630	-0.00813793
TwdlE	-0.00823296
obst-B	-0.00826969
sca	-0.00827358
CG9150	-0.00828326
CG33993	-0.00833241
Imp	-0.00835521
frm	-0.00864564
kek1	-0.00865389
His2Av	-0.0087013
Nep2	-0.00889463
bib	-0.00890692
Rab32	-0.00900602
Cyp18a1	-0.00906484
dac	-0.00910263
CG32354	-0.00910753
CG1943	-0.00913768
drm	-0.00925773
Cpr97Ea	-0.00938996
CR30009	-0.0094291
Kank	-0.00953107
pros	-0.00953761
Pdp1	-0.00962279
HmgD	-0.00984779
CG9331	-0.00984909
CG13071	-0.00999037
Lfg	-0.010199
CR43432	-0.0102173
Brd	-0.0103004
Spn100A	-0.0103583
Cht10	-0.0105893
ab	-0.0106693
Phk-3	-0.0107048
ect	-0.0107321
CG17919	-0.0109865
CG13082	-0.0110481
CR45185	-0.0110823
fng	-0.0110895
sev	-0.0111092
Msr-110	-0.0113689
ptc	-0.0115509
Ppn	-0.0115942
CG2016	-0.0116951
stg	-0.0117772
mab-21	-0.0118571
bnb	-0.0118808
scyl	-0.0118942
RpL41	-0.011971
CG5653	-0.0121127
serp	-0.0121467
SKIP	-0.0121547
verm	-0.0121924
Msp300	-0.0123246
E(spl)mbeta-HLH	-0.0123847
wb	-0.0125336
E(spl)m7-HLH	-0.0127417
CR43314	-0.0128081
E(spl)mdelta-HLH	-0.012856
Idgf6	-0.0131332
tnc	-0.0136327
sog	-0.0136613
Pen	-0.0138872
Optix	-0.0139249
E(spl)m3-HLH	-0.0139592
hui	-0.0139773
rgn	-0.0140327
CR43334	-0.0140655
Tsp66E	-0.0141025
jim	-0.0145894
Ama	-0.0146233
tfc	-0.0146276
CG15905	-0.0146725
SP1029	-0.014964
Oatp74D	-0.0151382
tyn	-0.015235
CG17265	-0.0154664
E(spl)malpha-BFM	-0.0156115
Sirup	-0.0157423
SPARC	-0.0164251
trn	-0.0170334
CG4914	-0.0171231
emc	-0.0171741
CG6770	-0.0175757
Hsp23	-0.0175881
CG11905	-0.0176949
aop	-0.0179993
rdo	-0.0180785
sls	-0.0181824
Ten-a	-0.0183736
salr	-0.0185688
CG11966	-0.0187535
pncr002:3R	-0.0191552
GstD1	-0.0197134
CG9689	-0.0198302
E(spl)m2-BFM	-0.0199406
Ance	-0.021005
Sb	-0.0212624
Tom	-0.0214361
fabp	-0.0217093
nw	-0.0232151
CG7675	-0.0234414
E(spl)m4-BFM	-0.0235091
ImpL2	-0.0236183
salm	-0.0237568
ImpL1	-0.0253222
E(spl)mgamma-HLH	-0.0253943
SoxN	-0.0258879
ImpE3	-0.0265873
Spn43Aa	-0.0268726
CG4374	-0.0274362
ImpE1	-0.0293017
Gasp	-0.0338406
CG9691	-0.0411781
hth	-0.0469441
ImpE2	-0.0746827

## Sheet: R34_PC1
Gene	PC_1
scrt	-0.238528
betaTub60D	-0.200293
peb	-0.198331
twit	-0.190733
Appl	-0.186584
Ank2	-0.178014
nrv3	-0.172445
svp	-0.169924
stai	-0.163915
cpo	-0.163861
Nrt	-0.140365
dysc	-0.130603
Jupiter	-0.130592
futsch	-0.116029
Hsp67Bc	-0.111492
elav	-0.109785
Aplip1	-0.0966122
SP2353	-0.0942803
CG4341	-0.0932593
CadN	-0.0930403
CG14516	-0.0898246
CG11382	-0.0893136
CG13928	-0.087622
mamo	-0.0864509
lbm	-0.0858619
blanks	-0.0826713
salr	-0.0821256
DOR	-0.0798228
Hsromega	-0.0797428
gogo	-0.0793525
mbl	-0.0784904
X11Lbeta	-0.0779826
hh	-0.0775989
dap	-0.0744681
DIP-delta	-0.07413
retn	-0.0735346
Syt4	-0.0731013
beat-IIIc	-0.0728842
egr	-0.0725885
brp	-0.0701719
CG17124	-0.0695288
CG6329	-0.0690943
CG15097	-0.0684567
Hmx	-0.067972
CG31176	-0.0667477
CG34371	-0.0661313
salm	-0.0651137
shep	-0.0640019
Rbp6	-0.0623698
CG3408	-0.0615621
qua	-0.0610768
CG6024	-0.0609311
Fas1	-0.0608778
GstZ2	-0.0604814
rdo	-0.0592247
Tet	-0.0588143
msi	-0.0577375
Cow	-0.0576021
2023-09-04	-0.0566462
klg	-0.0547765
CG17816	-0.0536613
ro	-0.0512759
brat	-0.0507107
Ace	-0.0503858
CG7971	-0.0500418
noe	-0.0493137
CG34007	-0.0491912
CG2865	-0.0490694
eEF1alpha2	-0.0486916
chinmo	-0.0478221
CG42268	-0.0472534
Abl	-0.0464959
Swip-1	-0.0460768
Ptp99A	-0.0460614
onecut	-0.0459992
dpr9	-0.0455182
px	-0.0448869
Mmp2	-0.0436872
unc-104	-0.043317
nSyb	-0.0431363
para	-0.0423008
eya	-0.042251
dpn	-0.0421448
gl	-0.0419647
Chd64	-0.0417277
Actbeta	-0.0412485
CG12071	-0.0412417
PVRAP	-0.0410265
CG46301	-0.0409711
CG6495	-0.0408584
lola	-0.040474
alphaTub84B	-0.0401711
sff	-0.0400189
sn	-0.0394798
unc79	-0.0392884
CG30419	-0.0391799
Mp	-0.0380966
ari-2	-0.0380458
mira	-0.0380285
jeb	-0.0380163
pk	-0.0374887
CG11155	-0.037101
CG3961	-0.0370693
Dhit	-0.0364353
RhoGAP100F	-0.0363692
CG34114	-0.0363055
Dl	-0.0362878
CanB	-0.0353157
dpr1	-0.0350949
CG13937	-0.0350741
sda	-0.0348497
VhaM9.7-a	-0.0345529
CG34377	-0.0344321
Spn	-0.0340776
cac	-0.0334588
CG31030	-0.0333619
nolo	-0.0330985
FASN1	-0.0329795
CG13293	-0.0328981
VepD	-0.0328216
hdc	-0.0319965
Rbp	-0.0316726
mspo	-0.0310588
Syt1	-0.0306297
CG32259	-0.0299024
jim	-0.0295508
CG7646	-0.0294897
dpr12	-0.0291512
kek1	-0.0291035
CG4168	-0.0287393
Cadps	-0.0287185
kat-60L1	-0.0286576
CG32698	-0.028534
drl	-0.0282418
CG12605	-0.0281794
Nrx-1	-0.0277108
tau	-0.0273786
chp	-0.0270745
mub	-0.0268742
comm	-0.0265424
CG42492	-0.0263195
CG14892	-0.0261867
mam	-0.0252511
CG42324	-0.0246151
ru	-0.0244418
DIP-theta	-0.0241573
aos	-0.0241465
Syn1	-0.0238865
beat-VII	-0.023721
CG2269	-0.023578
CG43324	-0.0235074
sNPF	-0.0233332
Ten-a	-0.0233207
CG9919	-0.0231986
Fili	-0.0231418
nerfin-1	-0.0230573
cpx	-0.0230503
CG7166	-0.0224493
CarT	-0.0217081
RSG7	-0.0215633
Act5C	-0.0215551
Sidpn	-0.021043
CG31038	-0.0209534
7B2	-0.0209136
phyl	-0.0205363
CG7991	-0.0205164
CG14312	-0.0205019
CG17270	-0.0202898
Cngl	-0.0202302
dpr7	-0.019854
FoxP	-0.0195745
Fie	-0.0193779
CG12531	-0.0193404
Reph	-0.0192081
E(spl)mgamma-HLH	-0.0192034
CG32206	-0.0191331
CG4587	-0.019082
CG6426	-0.018874
Src64B	-0.0185921
dpr18	-0.0185572
Sema5c	-0.0184757
rdx	-0.0184286
sev	-0.0181009
fred	-0.018074
pyr	-0.0180003
Nrg	-0.0177716
Syn	-0.0176602
Ca-beta	-0.0176543
kek3	-0.0175356
babos	-0.0174778
CG8910	-0.0173355
Syt7	-0.0172976
RapGAP1	-0.017281
Mid1	-0.0171712
Argk	-0.0171396
chrb	-0.0170875
CG30460	-0.0170153
CG14624	-0.0169581
DAAM	-0.0168872
CG1504	-0.0167369
Dscam2	-0.0164662
CG42337	-0.0164289
CG4467	-0.0162915
Ekar	-0.0161377
spab	-0.0160774
nmo	-0.0159648
roX1	-0.0159621
nvy	-0.0155852
CG13532	-0.0155298
CG42339	-0.015429
rau	-0.0152016
CG3257	-0.0149906
HmgZ	-0.0148907
dpr11	-0.0144144
CG15522	-0.0143661
SLO2	-0.014205
CG9150	-0.0141808
Sh	-0.0139015
cas	-0.0138886
Eip93F	-0.0138151
CG31690	-0.0137911
pHCl-1	-0.0134069
chn	-0.0133516
GstS1	-0.0129628
Toll-6	-0.0128927
Pph13	-0.0127453
CG17739	-0.0127249
rho	-0.0126992
Sema1a	-0.0123094
Pde6	-0.0122168
cmpy	-0.0120277
CG42450	-0.0120228
Ccn	-0.0119221
CR31451	-0.0118923
amon	-0.0118664
CG13203	-0.0117105
Ih	-0.0115973
fne	-0.0114805
CG31140	-0.0111804
trv	-0.0111463
grim	-0.0111053
CRMP	-0.0110945
GlcAT-P	-0.0110457
Drl-2	-0.0110408
nrm	-0.0109854
Fas2	-0.0107946
CG1090	-0.010715
hbs	-0.0104735
CG31323	-0.01046
Scgbeta	-0.0103679
2mit	-0.010033
SPARC	-0.00991008
CG13288	-0.00989564
smal	-0.0098287
CG13920	-0.00953137
CG31221	-0.0090853
Gli	-0.00891236
nAChRalpha7	-0.00876433
CG4115	-0.00873768
Ten-m	-0.00867316
qvr	-0.00865458
Rim	-0.00845243
ths	-0.00836052
Octbeta3R	-0.00834339
CG17839	-0.00781977
CG1402	-0.00778723
unc-13	-0.00772697
CG14762	-0.00752637
CG6084	-0.00736173
mtt	-0.00730972
Rdl	-0.00728226
oc	-0.00727459
Rab32	-0.00719506
firl	-0.00709338
TkR86C	-0.00700128
hwt	-0.0068742
CG32052	-0.00677335
CG43778	-0.00659405
E(spl)mbeta-HLH	-0.00642547
E(spl)malpha-BFM	-0.00632668
CG14535	-0.00627396
ninaB	-0.00621033
CG15615	-0.00612593
dnd	-0.00607125
Rab26	-0.00597097
bru1	-0.00586
CG40498	-0.00584055
CG17321	-0.00582587
CG5151	-0.00579623
CG15765	-0.00532099
CG34113	-0.00499312
shakB	-0.00491624
Mkp3	-0.00458055
CG14509	-0.00457055
mirr	-0.00439878
igl	-0.00435745
eag	-0.00426279
comm2	-0.0042577
beat-IV	-0.00423539
Ptp36E	-0.00422182
CG44422	-0.00421519
insb	-0.00418068
tinc	-0.00414785
CG32150	-0.00409835
CG7236	-0.00407527
eys	-0.00403323
CG2556	-0.00400769
beat-IIIb	-0.00400678
CG34354	-0.00391243
dpr6	-0.00375984
cer	-0.00375911
Ca-alpha1T	-0.00368704
toy	-0.00366174
AstC-R2	-0.00363687
sprt	-0.00361598
rst	-0.00358157
CG32547	-0.00356338
rdgC	-0.00335432
Jabba	-0.00335053
mt:Cyt-b	-0.00334713
Hk	-0.00320707
robo3	-0.00298993
Tehao	-0.00264071
Crg-1	-0.00255648
CG32006	-0.00255404
CG34155	-0.00247167
CG4363	-0.0024095
Sytbeta	-0.00240711
CG34138	-0.00236459
Ggamma30A	-0.00228907
CG1688	-0.00224238
Mes2	-0.00218036
mGluR	-0.00206576
emc	-0.00203088
CG32683	-0.00188641
Nlg2	-0.0018835
CG42566	-0.00184942
CG10433	-0.00175149
uzip	-0.00173088
Ets65A	-0.00167385
sls	-0.00164917
Wnt4	-0.00155247
mt:CoIII	-0.00154353
Ilp2	-0.00151803
CG2955	-0.00151625
CG6282	-0.00146822
kek2	-0.00144676
CR43700	-0.00142122
eyg	-0.00140966
CG34370	-0.00140751
rad	-0.00136616
CG45002	-0.00135155
CG43689	-0.0013511
CG9029	-0.00132509
CR45483	-0.0012925
hbn	-0.00128938
skl	-0.00127962
Nckx30C	-0.00120472
CG17738	-0.00118763
mt:CoI	-0.00115749
CG13982	-0.00115544
Frq1	-0.00103291
tin	-0.00094433
bru3	-0.000899038
nAChRbeta3	-0.000895928
CG44837	-0.000879492
sNPF-R	-0.000838767
CG43729	-0.00083389
dpr10	-0.000818238
TbCMF46	-0.000816028
pre-rRNA:CR45847	-0.000785895
Oli	-0.000777493
DIP-eta	-0.000727976
beat-Ia	-0.000681003
CG11000	-0.000616418
CG34232	-0.000605291
mt:ND4	-0.000569964
CG31777	-0.000564983
CG30172	-0.000559677
CG32204	-0.000543642
Arc1	-0.00052986
CG10019	-0.000507628
CR45425	-0.000448042
mt:ND6	-0.000444747
CR45883	-0.000441596
CG3526	-0.000428051
Cby	-0.00040325
CG9372	-0.0003823
CG13743	-0.000382201
hig	-0.000366476
CG42809	-0.000351668
mt:CoII	-0.000330273
Eip63F-1	-0.000301603
Sulf1	-0.000299128
CR45312	-0.000288599
Obp56a	-0.000273695
CG8539	-0.00022155
amos	-0.000193055
Acp53C14b	-0.000175483
CG15236	-0.000175274
CG42807	-0.000153467
CG13051	-0.000130023
GluClalpha	-0.000123515
CG32368	-0.000113358
pnt	-0.00010284
CG16779	-0.000101222
CG12374	-9.93e-05
cv-c	-5.87e-05
CG14692	-5.02e-05
IA-2	-4.22e-05
CR44272	-9.3e-06
CG43737	-4.86e-07
CG42342	2.46e-05
CG10947	2.59e-05
CG4525	4.05e-05
FMRFaR	5.26e-05
CG11816	5.75e-05
tap	5.78e-05
dpr2	5.92e-05
mmd	6.25e-05
CG17760	6.33e-05
beat-Vc	6.39e-05
beat-Vb	7.01e-05
slo	7.26e-05
ST6Gal	7.42e-05
CG31324	7.49e-05
Him	7.75e-05
Act57B	7.79e-05
CG12814	8.2e-05
Or47a	8.25e-05
CG11997	8.52e-05
Dop2R	8.87e-05
fkh	9.13e-05
CG15161	9.14e-05
CG46335	9.22e-05
upd1	9.37e-05
CG43222	9.72e-05
wry	9.75e-05
AANATL2	0.000103106
Gad1	0.000103473
CG43680	0.000103637
CG13321	0.000107346
beat-Va	0.000109559
Dop1R1	0.000109932
CG14459	0.000110442
CG13323	0.000118011
GluRIB	0.000118273
Vsx2	0.000119618
Fife	0.000120061
pb	0.000122631
Nplp2	0.000123224
Cpr92A	0.00012617
Tep1	0.000128663
Gbeta76C	0.000129252
CG1208	0.000130292
CG15025	0.000132166
ham	0.000136827
Cpr100A	0.000138866
CG5399	0.000139516
nAChRalpha5	0.000142533
Hey	0.000149588
Gyc89Da	0.000150294
wor	0.000152909
Nha1	0.000155111
CG12911	0.000157423
SLC22A	0.000161797
CG5697	0.000163141
Gld	0.000164199
CR44702	0.000167446
CG11294	0.000170022
CG9801	0.000171353
retinin	0.000172716
CG44250	0.000175621
Cpr78E	0.000176384
Drep3	0.000176934
Cpr12A	0.00018051
Tig	0.000182293
CG34331	0.000184632
lectin-24Db	0.000186143
He	0.000186563
Cpr49Ag	0.000187265
DIP-gamma	0.000188996
CG10131	0.000195577
prim	0.000197096
CR44922	0.000199134
mthl2	0.000201046
CG30088	0.00020255
Pxn	0.000204152
CG9629	0.000204346
CG14275	0.000208911
dpr3	0.000210545
Osi14	0.000210802
Cpr56F	0.000213896
Ccp84Ag	0.000215731
NimC1	0.000217342
CG31778	0.000220923
CG13056	0.000222974
Lcp4	0.000223881
CG5397	0.000224301
CG10621	0.000224577
Nlg3	0.000226783
CG33460	0.000228558
DIP-beta	0.000228677
Sid	0.000231373
CG42750	0.000232832
CG8501	0.000233278
Cyp12c1	0.000233486
CG33465	0.000236161
CR45242	0.000236224
CG13060	0.00023723
Wnt10	0.000237376
CG43446	0.000238439
Vsx1	0.000238621
CG14989	0.000243257
l(1)sc	0.000243581
NimC2	0.00024411
CR44334	0.000247844
CG13337	0.000265562
Esp	0.000267234
CR45559	0.000269649
CG18368	0.0002727
CG11852	0.000274601
CG11380	0.000277213
Arpc3B	0.000280092
Glt	0.000280777
VGlut	0.000283371
Gal	0.000293121
beat-VI	0.000295678
CG1092	0.000301339
CR44978	0.000302373
CR44638	0.000306574
Eaat1	0.000306939
CG34296	0.000308123
CG7548	0.000308712
CR44543	0.000311488
Sr-CI	0.000312565
AstC-R1	0.000313521
Scr	0.00032273
Crys	0.000326533
CG33494	0.000332901
vg	0.000333894
CG16957	0.000336374
5-HT1A	0.000337189
CR45131	0.000339233
Ndae1	0.000343664
NtR	0.000347607
nAChRalpha1	0.00034772
fat-spondin	0.000349343
CR45922	0.000351125
CG6867	0.000354776
CG12594	0.000362629
rdhB	0.000371629
erm	0.000373406
Task7	0.000373658
yellow-f	0.000376377
SteXh:CG42398	0.000377349
CG14629	0.000386266
NimC3	0.000389884
CG7708	0.000395502
CG33110	0.000403278
CG3699	0.000404025
His2B:CG17949	0.000404713
CG4950	0.00040528
CG6231	0.000406192
CAH2	0.000408456
CG15208	0.000418521
srp	0.000419441
ringer	0.000430546
nAChRbeta1	0.000440336
cato	0.000443475
CG5597	0.000475255
CG4250	0.000480329
SPR	0.000505731
twz	0.000507465
zyd	0.000510946
sna	0.000515652
CG31437	0.000521101
lectin-28C	0.000525786
Obp56d	0.000530687
CG43394	0.000535915
mt:lrRNA	0.000541268
vvl	0.000543231
Alk	0.000568307
BobA	0.000571385
yellow-e3	0.000579539
ltl	0.00058362
unc-5	0.000586772
CG13023	0.000591335
Cpr65Ec	0.000593878
Picot	0.000598205
Ccp84Ad	0.00060545
Clect27	0.000606982
nAChRalpha6	0.000609968
dpr13	0.000639379
Cpr49Ac	0.000640143
CG34165	0.00064809
Gyc32E	0.000652478
Karl	0.000653133
VAChT	0.000665843
Mec2	0.000667084
CG31814	0.000680113
b	0.00068016
dmrt99B	0.00069014
Octbeta1R	0.00069703
CG32333	0.000710775
CG42594	0.000711231
bsh	0.000715409
Adgf-A	0.000719655
CR45388	0.000725259
RPA2	0.000727777
CG13465	0.000728416
Idgf3	0.000739499
beat-IIa	0.000741281
CG42346	0.000754163
alphaTub85E	0.000760809
Mlc2	0.000768937
Hsp68	0.000789091
CG11670	0.000800073
Hsp70Bc	0.000811898
E(spl)m6-BFM	0.000825237
ase	0.000828293
dsx-c73A	0.000836339
Irk2	0.000837685
CG13408	0.000843753
GABA-B-R3	0.000864346
Lcp65Ag2	0.000870473
CG1572	0.000894433
CG2852	0.000900402
ple	0.000900477
CG16885	0.000905443
Cpr72Eb	0.000905482
Pcp	0.000920397
CG2444	0.000922012
Ccp84Ab	0.000924693
Ccp84Af	0.00093985
CG16894	0.000958753
CG14598	0.000959892
CG31337	0.000965078
TfAP-2	0.000969056
CR45018	0.000969649
CG42867	0.000975813
NimA	0.000982586
CG15449	0.000988647
obst-E	0.000999909
CG43103	0.00100312
CG30154	0.00100814
CG42260	0.00100931
dlp	0.00104922
CR44281	0.00106666
Frq2	0.00107478
Lfg	0.00108116
CG13117	0.00109238
CG10702	0.00110103
CG1890	0.00110857
mt:ND5	0.00112567
CG8837	0.00113288
Act87E	0.00113773
D	0.00114016
bnl	0.00114561
ChLD3	0.00115533
Sox21b	0.00116303
CG33543	0.00116787
Prip	0.00116793
boss	0.0011738
CR45232	0.00117651
CG7342	0.00118033
CR32773	0.001193
Ts	0.00120126
Idgf2	0.00125662
Mdr65	0.00125811
CG17716	0.00126175
beat-Ic	0.00127254
Lcp65Ad	0.00127474
DAT	0.00127936
CG12065	0.00129263
CG33143	0.00130574
CG42313	0.00131825
H15	0.00131873
Cpr72Ea	0.00132085
CG13041	0.0013357
Oat	0.00134742
stl	0.0013547
CG14752	0.00136871
Cpr49Ah	0.00137805
CG16800	0.00138242
CG14301	0.00140565
CG7367	0.0014064
CG31676	0.00140691
beat-IIb	0.00142429
CG2150	0.00142506
al	0.00142877
Tsp	0.00143008
CG43693	0.00144371
knrl	0.00144947
Dscam3	0.00147004
CG15209	0.00149917
axo	0.00150089
santa-maria	0.00150709
unc-4	0.00151294
CG15756	0.0015158
CR43283	0.00151963
CG15414	0.00153397
CG18467	0.00162146
Oaz	0.00163612
CG12290	0.00164324
gcm2	0.00164853
CR46003	0.00165386
Buffy	0.00165448
E(spl)m8-HLH	0.0016685
CR45889	0.0017162
dpr16	0.00173355
CG11426	0.00173459
CG3940	0.00173991
E(spl)m5-HLH	0.00176944
Drgx	0.00178112
wrapper	0.00179902
b6	0.00181116
sens-2	0.00184076
Timp	0.00184845
Hexo2	0.00186926
daw	0.00187014
TwdlT	0.00188772
kirre	0.00189387
dpr8	0.00190641
CG12643	0.00191252
Eglp4	0.00193042
CG15784	0.00193106
CG34382	0.00194748
Obp99a	0.00196209
CG13053	0.00201251
CG42458	0.0020217
spz5	0.00204632
Sp1	0.00205879
CG4702	0.00206046
CG17777	0.00206214
Task6	0.00210204
CG34034	0.00213056
Ccp84Aa	0.00214429
mid	0.00215475
sim	0.0021841
Nplp1	0.00220063
Tsp66E	0.00220588
Liprin-gamma	0.00223067
CG13643	0.00223399
sad	0.00224459
CG45105	0.00227043
htl	0.0023001
euc	0.0023026
CG17127	0.00231703
CG6414	0.00232674
C15	0.00234027
Cht5	0.00235355
Cpr66D	0.00235425
Ance-2	0.0023607
tup	0.00237093
CG13124	0.00237877
sano	0.00238247
SP2637	0.00238895
dpp	0.00240651
Lapsyn	0.00241536
Idgf4	0.00242798
gcm	0.00244573
bdl	0.0024491
CG14107	0.0024614
CG32512	0.00246963
grn	0.00247753
CR44084	0.00247937
Lim1	0.00250574
dve	0.00251317
Mmp1	0.00252148
CG42326	0.00252483
Dfd	0.00253275
Lip4	0.00254292
jv	0.00258056
CAP	0.00260164
Fs	0.00263254
regucalcin	0.00268311
stumps	0.00269298
dnk	0.00269441
dmGlut	0.00270328
odd	0.00270554
Gabat	0.00273022
Pde8	0.00274235
Obp44a	0.00279465
MtnA	0.00281612
CG3355	0.00288549
sens	0.00289049
Notum	0.00289374
CG15203	0.0029129
CG12481	0.0029525
CG34136	0.00298124
CG9812	0.00300062
Hsp26	0.00300627
Dll	0.0030301
ss	0.00303554
PCNA	0.00304265
Con	0.00307779
CG14567	0.00308021
sr	0.0030955
CG30427	0.00310546
CR44811	0.00311371
slp2	0.00311874
Tsp68C	0.00315443
disco	0.00317187
CG1124	0.0031746
CG16700	0.00318545
slp1	0.00319477
CG15117	0.00320794
nyo	0.00322153
Ids	0.00322194
ac	0.00322829
wun2	0.00327189
Prx2540-1	0.00329561
tll	0.00330987
CG30101	0.00332835
repo	0.00336543
CG31997	0.00338337
Wnt6	0.00341444
ana	0.00344756
zfh1	0.00346521
CG3168	0.00346768
mt:ATPase6	0.00355598
Lrt	0.00355817
Epac	0.00355865
Lim3	0.00359578
ems	0.00364208
CG7906	0.00367458
Gs1	0.00368039
Dtg	0.00368362
CG13737	0.00368542
CG18599	0.00369463
run	0.00369859
Swim	0.00375713
CG10657	0.00381122
CG30197	0.00385773
moody	0.0038853
wg	0.00389171
side	0.00391509
CG3036	0.00391655
NLaz	0.0039316
aop	0.00397074
CG13081	0.00397561
Bacc	0.00403654
CG9650	0.00404589
CG45263	0.0040825
trol	0.00420173
disco-r	0.00426633
obst-B	0.00430135
wat	0.00432403
Osi7	0.00456107
Npc2a	0.00464123
ImpL3	0.00467368
ato	0.00469661
His2Av	0.00488735
vn	0.00490402
CG12880	0.00493472
CG9338	0.00495277
CG34247	0.00501491
aurB	0.00502564
NijC	0.00511714
CG42749	0.00515155
bi	0.00517976
glec	0.00526679
rn	0.00527324
18w	0.00528275
sc	0.00529653
RnrS	0.00533058
aay	0.00533727
CG17278	0.00536608
Kal1	0.00541549
CG3777	0.00550196
CG14257	0.00551709
CR43264	0.00557436
CG4666	0.00557796
CG1368	0.0055929
h	0.00568424
Cpr51A	0.00569408
CG34244	0.00576359
CG32032	0.00587621
mfas	0.0058915
nemy	0.00594278
Osi6	0.00595387
ab	0.00595498
CG15544	0.00601256
sv	0.00607679
CG9336	0.00608986
fj	0.0061046
CG8483	0.00616598
GV1	0.0061918
scaf	0.0062045
CG4766	0.00620536
sob	0.00622248
dpy	0.00631752
scro	0.00640543
pros	0.00642563
rgn	0.00649649
CG17549	0.0065916
Ocho	0.00698321
magu	0.00701763
Traf4	0.00707557
Nep2	0.00707933
jigr1	0.00711452
scyl	0.00715549
ct	0.00717255
TwdlE	0.00720883
bib	0.00724399
E(spl)mdelta-HLH	0.00726289
CG31869	0.00730174
Imp	0.00742585
Kank	0.00746697
CG32354	0.00764795
sca	0.00771777
CG33993	0.00776721
Spn100A	0.00782283
CG9331	0.00798041
CG15630	0.00816542
nkd	0.0081778
Cpr97Ea	0.00820473
CG15282	0.00829331
frm	0.00839315
CR30009	0.00854206
CR43314	0.00855962
CG1943	0.00869134
CG13071	0.00873298
Cyp18a1	0.00874373
tyn	0.00879667
luna	0.00880539
CR43432	0.00888754
Phk-3	0.00894917
Pdp1	0.00902633
dac	0.00910949
CG17919	0.00945307
CG5653	0.00950177
drm	0.00953897
Brd	0.00956739
ect	0.00962971
Msr-110	0.00989989
CR45185	0.0099466
bnb	0.0100615
CG13082	0.0103036
Cht10	0.0104096
E(spl)m4-BFM	0.0104173
E(spl)m2-BFM	0.0104786
CG43658	0.0105903
Ppn	0.0107216
HmgD	0.0107621
CG2016	0.0108537
fng	0.0109527
Idgf6	0.0111031
ptc	0.0112365
wb	0.0114422
sty	0.0117225
serp	0.011822
nw	0.0118619
hui	0.0119107
Ama	0.01192
E(spl)m3-HLH	0.012256
mab-21	0.0123189
Optix	0.0123314
tfc	0.0123896
CG15905	0.0126732
sog	0.0129474
Pen	0.0133607
SKIP	0.0133848
SP1029	0.0134542
Oatp74D	0.0135571
Sirup	0.0135585
tnc	0.013591
CG17265	0.0138132
Hsp23	0.0138714
CG7675	0.0140329
Msp300	0.0141753
CG9689	0.0143699
CR43334	0.0147101
CG6770	0.0149474
E(spl)m7-HLH	0.0149831
ImpL2	0.0150994
CG11905	0.0152256
CG4914	0.0154066
verm	0.0156085
RpL41	0.015901
GstD1	0.0166457
fabp	0.0173412
CG11966	0.0174209
trn	0.0184876
stg	0.0190061
Ance	0.0213664
Tom	0.0219979
ImpL1	0.0220402
Sb	0.0224245
ImpE3	0.0230458
SoxN	0.0233707
Spn43Aa	0.0241538
CG4374	0.0256808
ImpE1	0.0289163
Gasp	0.0299687
CG9691	0.0358887
pncr002:3R	0.0385667
hth	0.0457936
ImpE2	0.0683328

## Sheet: R16_PC1
Gene	PC_1
scrt	0.268531
futsch	0.23102
ths	0.191411
stai	0.175621
betaTub60D	0.167783
ru	0.165791
retn	0.158855
peb	0.157013
Appl	0.150641
CG15630	0.147345
Fas2	0.141286
Mp	0.141276
Ank2	0.126291
X11Lbeta	0.125656
cpo	0.123564
Rbp6	0.12256
Nrt	0.121984
elav	0.12011
pyr	0.117187
lbm	0.116306
twit	0.113914
svp	0.109787
CG17124	0.104379
klg	0.102688
CG14516	0.101808
CG6329	0.0982486
px	0.0976442
smal	0.0935546
Hsp67Bc	0.0929713
mamo	0.0929588
CG31221	0.0843339
CG45105	0.0835515
CG13928	0.0830774
unc-104	0.0830281
Mmp2	0.0796343
Nlg3	0.0690402
CG3408	0.0679418
Jupiter	0.0674683
CG17816	0.0655011
mbl	0.0651747
rdo	0.0647643
RapGAP1	0.0634379
jeb	0.063164
sff	0.0606852
Ptp99A	0.0597549
eEF1alpha2	0.0597142
ninaB	0.0594053
hdc	0.0589774
GstZ2	0.058072
Aplip1	0.0580297
Syt4	0.0579814
CG46301	0.0579668
nerfin-1	0.0577204
trv	0.0575828
hh	0.057125
trn	0.0547965
brp	0.0541524
brat	0.0534362
hwt	0.0532989
CG7991	0.0530186
CG2269	0.0525494
CG12071	0.0513264
noe	0.050784
VepD	0.0501231
Ace	0.0484367
chinmo	0.0483326
sda	0.0470895
Dl	0.046194
SP2353	0.0458127
DOR	0.0457259
CG6495	0.0454835
CG34377	0.0453113
para	0.0448243
nSyb	0.0440418
CG2865	0.0434149
alphaTub84B	0.0433588
CG42339	0.0432427
Drl-2	0.043193
tau	0.0424554
msi	0.0421526
Act5C	0.0405606
Tet	0.0400989
onecut	0.0387147
Rbp	0.0380156
Hsromega	0.0379863
CG7971	0.0376556
kat-60L1	0.0375205
CG6024	0.0375133
gl	0.0371182
nrv3	0.0364725
Fas1	0.0363956
ari-2	0.0362424
Ggamma30A	0.0348636
CG12605	0.0344126
Cby	0.0343085
shep	0.0334054
Dhit	0.0327199
mam	0.0321107
Cow	0.0320271
CG7646	0.0319111
lola	0.0318325
nvy	0.031748
dpr7	0.0316602
Sidpn	0.0316259
Dscam3	0.0314148
VhaM9.7-a	0.0311124
Argk	0.0309197
CG34371	0.0308671
insb	0.0308446
RhoGAP100F	0.0305647
CG4702	0.0305386
Nrg	0.0304626
Src64B	0.0294563
Adgf-A	0.0292512
mspo	0.0291762
phyl	0.0289604
Syt1	0.0289559
comm	0.0287051
CG34244	0.0282403
CG42492	0.0281261
CG13293	0.0280316
CanB	0.0279235
DAAM	0.0278399
Syn1	0.027668
FASN1	0.027109
eya	0.0270935
CG43324	0.0268186
dpr12	0.0266152
HmgZ	0.02644
CG15765	0.0254749
CG11155	0.0252165
Abl	0.0250646
CG3961	0.0245672
Cadps	0.0245137
qua	0.0245011
Ndae1	0.0238478
Syt7	0.0237832
dysc	0.0235808
Scgbeta	0.0231135
CG30419	0.022731
2023-09-04	0.0226186
CG9919	0.022539
CG14312	0.022356
CG32052	0.0218006
CG31030	0.0216874
CG42337	0.0216501
CG4587	0.0216235
7B2	0.0214672
Mid1	0.0213358
CG7166	0.0210757
cac	0.0208294
DIP-delta	0.0207103
CG15097	0.0205915
CG13937	0.0205146
CG17270	0.019846
CG15615	0.0198266
cmpy	0.0194692
gogo	0.0194149
Reph	0.019269
amon	0.0192344
Rab32	0.0189899
rho	0.0189235
dpr10	0.0188963
CG1090	0.0188552
CG13532	0.0186466
ase	0.0184643
blanks	0.0172781
RSG7	0.0172738
Spn	0.0170536
Fie	0.0161883
CG12531	0.0159667
drl	0.0158725
cpx	0.0155484
rst	0.0153476
aos	0.0153471
oc	0.0153025
CG14762	0.0150034
egr	0.0146181
Eip93F	0.014479
Sema1a	0.0144687
CG32206	0.0144271
Ekar	0.0142257
chrb	0.014207
rdx	0.014191
Actbeta	0.0141305
CG40498	0.0141032
kirre	0.0138934
eys	0.0138446
Nrx-1	0.013525
CadN	0.013477
CG12814	0.0134461
FoxP	0.0132185
sprt	0.0131699
Traf4	0.0128
CG15522	0.0125129
mira	0.0124917
Ca-alpha1T	0.012469
CRMP	0.0124496
sn	0.0124112
stg	0.0121197
mub	0.0118354
CG31140	0.0117408
chp	0.0115564
shakB	0.0113864
CG3257	0.0112211
CG17738	0.010653
kek3	0.0106181
CG13920	0.0105536
Pph13	0.0105019
Ccn	0.0103732
CarT	0.0101124
CG32259	0.0100793
Cpr49Ac	0.00993274
CR31451	0.00979006
Hk	0.00965281
Rdl	0.00913933
CG13203	0.00895389
Syn	0.00855538
roX1	0.00854397
Ten-m	0.00854193
CG6084	0.00823397
Ih	0.00808229
Lfg	0.00802014
dap	0.00800222
Rab26	0.00793038
nrm	0.00791464
pHCl-1	0.00752752
CG32150	0.00728947
CG43778	0.00723652
CG34113	0.00717496
CG4467	0.00706741
CG7236	0.0070529
kek1	0.00697634
nAChRalpha7	0.00689205
grim	0.00687935
Swip-1	0.00643595
CG17716	0.00634196
CG34007	0.00603744
unc-13	0.00601538
CG42450	0.00563995
CG6282	0.00560928
fne	0.0055201
chn	0.00546036
Pde6	0.00537716
CG14892	0.0053456
Cngl	0.00512442
rau	0.00487172
tinc	0.00485417
CG13982	0.00479605
CG1890	0.00469474
sNPF-R	0.00460291
CG42324	0.00455369
Bacc	0.00449912
CG31324	0.00449231
qvr	0.00439143
pnt	0.0042662
Nckx30C	0.0042299
mt:Cyt-b	0.00398499
skl	0.00391995
CG32698	0.00390004
GlcAT-P	0.00389021
CG17321	0.00381459
CG33543	0.00380282
DIP-eta	0.00371711
CG34114	0.00360682
Arc1	0.00357282
CG5151	0.00356229
Clect27	0.00354451
Ca-beta	0.00341652
Tehao	0.00336017
Ilp2	0.0032371
CG42260	0.00321103
sano	0.00317255
CG45002	0.00315286
Rim	0.00314703
CG14535	0.00313028
CG32333	0.00312935
Sh	0.00308139
CAP	0.00307449
Toll-6	0.00303628
CG13117	0.00299441
CG4115	0.00294454
CG32006	0.00292419
CR43700	0.00280793
CG1402	0.00271304
firl	0.00271219
Sytbeta	0.00268941
Dscam2	0.00261193
Gli	0.00258517
nmo	0.00257769
sls	0.00252188
DIP-theta	0.00243845
PVRAP	0.00236837
rad	0.00231589
CG33143	0.00227596
AstC-R2	0.00225081
mt:ATPase6	0.00223417
Wnt4	0.00216913
Oli	0.00209317
eag	0.00196155
CG42566	0.0018574
unc79	0.00180952
Crg-1	0.00164218
mGluR	0.00162671
twz	0.00157769
spab	0.00150722
CG34155	0.00141927
mt:ND6	0.00132632
CG8910	0.00125909
dpr6	0.00124171
CG14624	0.00123647
beat-VII	0.00121373
Octbeta3R	0.00117515
CG2556	0.00117007
comm2	0.00106754
CG6867	0.00105437
Acp53C14b	0.00104676
mt:ND4	0.000915888
Pxn	0.00091388
CG13743	0.000898233
CG9029	0.000830176
glec	0.000820642
CG11000	0.000780404
hbs	0.000746504
sna	0.000734283
Fife	0.000654735
CG3526	0.00064309
CR45922	0.000607608
CG4250	0.000583311
CG16800	0.000579063
CG17739	0.000568904
Gbeta76C	0.000563003
Ptp36E	0.000550515
CG12594	0.000508365
Cpr72Eb	0.000505127
VAChT	0.000503622
CG4168	0.000493413
Mes2	0.000493358
CAH2	0.00048051
CR45483	0.000449139
VGlut	0.000443745
Nplp2	0.00043511
toy	0.000393346
CG43737	0.000325949
bru3	0.000323994
Mkp3	0.000322062
CG30460	0.000305842
CG43689	0.000290538
AstC-R1	0.000272016
CG43680	0.000268088
CG6426	0.000263214
CG34354	0.000259382
CG4341	0.000257356
CG15161	0.000243591
TbCMF46	0.000230951
CG42809	0.000193457
CR44922	0.000187453
CG15025	0.000169975
rdhB	0.000159416
CG42750	0.000116167
CG6231	0.000115042
prim	6.59e-05
Arpc3B	5.92e-05
dpr13	5.14e-05
CG42268	3.82e-05
Gld	1.66e-05
CG13337	1.52e-05
unc-5	-1.34e-05
erm	-1.4e-05
CG4525	-3.37e-05
CG8501	-4e-05
Sr-CI	-4.74e-05
FMRFaR	-4.75e-05
CG30172	-4.77e-05
CG11816	-5.13e-05
tap	-5.22e-05
dpr2	-5.63e-05
beat-Vc	-6.18e-05
ST6Gal	-6.51e-05
CG10019	-6.69e-05
beat-Vb	-6.72e-05
Act57B	-6.87e-05
slo	-6.88e-05
Him	-6.97e-05
CG46335	-7.99e-05
Dop2R	-8.05e-05
CG9150	-8.41e-05
fkh	-8.64e-05
hbn	-8.67e-05
AANATL2	-9.04e-05
wry	-9.33e-05
CG13321	-9.67e-05
Gad1	-0.000100803
CG7708	-0.000101885
Dop1R1	-0.000101936
CG14459	-0.000104534
CG13323	-0.000107507
beat-Va	-0.00011001
GluRIB	-0.000111386
pb	-0.000113849
Vsx2	-0.000115478
CR45883	-0.000115524
Cpr92A	-0.000118196
CG1208	-0.000118794
CG2955	-0.000120149
CG44837	-0.000120578
Ets65A	-0.000120935
Tep1	-0.000122843
CR45425	-0.000129732
ham	-0.000130813
CG32683	-0.000132576
Cpr100A	-0.000135047
nAChRalpha5	-0.000135117
CR45312	-0.000138604
Gyc89Da	-0.000138765
Nha1	-0.000139154
tin	-0.000144044
CG14692	-0.000144318
CG5697	-0.000146379
Hey	-0.000148985
SLC22A	-0.00014924
CG32547	-0.000149581
CG12911	-0.00015188
wor	-0.000154358
CG11294	-0.000161793
CG44250	-0.000164039
lectin-24Db	-0.000167066
CG34331	-0.000167411
retinin	-0.000168786
Drep3	-0.000169547
Cpr78E	-0.000171392
He	-0.000172691
Tig	-0.000174535
Cpr12A	-0.000176167
CG10131	-0.00018169
Hsp68	-0.000183859
amos	-0.000184129
CG30088	-0.000186862
Cpr49Ag	-0.000187633
mthl2	-0.000188049
CG9372	-0.000189536
DIP-gamma	-0.000190698
CG9629	-0.000191566
CG43222	-0.000194008
NimC1	-0.000196232
CG31778	-0.000202416
CG4363	-0.000205641
CG5397	-0.000207237
CG10621	-0.000208316
dpr3	-0.000208415
beat-IV	-0.000208876
Sid	-0.000209732
Osi14	-0.000210659
CG33460	-0.000211596
Cyp12c1	-0.000214986
Ccp84Ag	-0.000216422
CG43446	-0.00021897
NimC2	-0.000222324
CG13056	-0.000224088
DIP-beta	-0.000225178
CG31777	-0.000227554
Wnt10	-0.000231587
CG13060	-0.000233353
CG14989	-0.00023448
l(1)sc	-0.000234955
CG33465	-0.000244216
CR45242	-0.000244372
Vsx1	-0.000248268
CR44334	-0.000249153
CG15236	-0.000250051
CG18368	-0.000254618
nAChRbeta3	-0.000255342
Glt	-0.000256164
Eip63F-1	-0.000258339
Gal	-0.00026627
CG11997	-0.000266985
CR45559	-0.000270811
Esp	-0.000273582
CG11380	-0.000274122
CG5597	-0.000280536
CR44272	-0.000281055
CG11852	-0.000283591
CG34296	-0.00028379
CG34165	-0.000289424
upd1	-0.000290258
CG5399	-0.000294622
CG1092	-0.000294754
CG7548	-0.000295153
dpr11	-0.000308796
beat-VI	-0.000309725
CR44978	-0.000310319
CG43729	-0.000313767
CR44638	-0.000315168
CG42594	-0.0003159
Eaat1	-0.000317455
CR45131	-0.00032061
Scr	-0.000321272
Lcp4	-0.000321507
CG33494	-0.000321546
CR44543	-0.000323672
5-HT1A	-0.000325315
Crys	-0.000326085
fat-spondin	-0.000329957
vg	-0.000330097
NtR	-0.00033495
CG8539	-0.000336387
CG42807	-0.000340342
GluClalpha	-0.000342749
CG34370	-0.00035062
SPARC	-0.000354258
Hsp70Bc	-0.000365064
CG14629	-0.000367538
yellow-f	-0.000370886
Mec2	-0.000372421
CG31814	-0.000376603
hig	-0.000379705
SteXh:CG42398	-0.000382824
CG13051	-0.000386031
NimC3	-0.000386562
Task7	-0.000389542
CG4950	-0.000396225
igl	-0.000401414
CG14275	-0.000402139
srp	-0.000404078
CG33110	-0.000405014
CG3699	-0.000408233
CG17760	-0.000414549
bsh	-0.000419482
run	-0.000419829
CG32368	-0.000431936
TkR86C	-0.000442358
cato	-0.000453282
sNPF	-0.000453461
Or47a	-0.000456963
nAChRbeta1	-0.000459525
Obp56a	-0.000461481
His2B:CG17949	-0.000466812
Cpr56F	-0.000473612
CG16779	-0.000481169
lectin-28C	-0.000481554
CG12374	-0.000485307
pre-rRNA:CR45847	-0.000489026
SPR	-0.00049429
zyd	-0.000500898
CG34232	-0.000501053
CG10947	-0.000524254
ple	-0.000536719
Obp56d	-0.000542196
CG43394	-0.000548689
CR45388	-0.000555619
BobA	-0.000559261
Alk	-0.000582398
yellow-e3	-0.000602047
Cpr65Ec	-0.000610082
nAChRalpha1	-0.000612525
Ccp84Ad	-0.000619126
CG1504	-0.0006234
IA-2	-0.000644682
CG1688	-0.000644708
Octbeta1R	-0.00065739
CG14598	-0.000666453
rdgC	-0.000672148
b	-0.000675669
mmd	-0.000679597
Mlc2	-0.00069392
bru1	-0.000697552
CR44702	-0.000700167
vvl	-0.00070539
dmrt99B	-0.000711344
CG34138	-0.000712086
fred	-0.000714487
CG31323	-0.000727137
CG2444	-0.000734759
CG13465	-0.000766476
Jabba	-0.000767237
cas	-0.000769588
Ccp84Ab	-0.000772244
Idgf3	-0.000774279
GABA-B-R3	-0.000796425
E(spl)m6-BFM	-0.000798974
CG15208	-0.000799667
TfAP-2	-0.000808964
nAChRalpha6	-0.000823151
beat-Ia	-0.000825489
Picot	-0.000830886
Lcp65Ag2	-0.000832327
Irk2	-0.000850066
CG10702	-0.000858959
CG11670	-0.000859449
alphaTub85E	-0.000864655
CG42346	-0.000879459
CG8837	-0.000881099
beat-IIa	-0.000887427
boss	-0.000888054
CR45018	-0.000913211
CG13408	-0.00091705
CG16885	-0.000921174
ringer	-0.000926605
CG31437	-0.000926649
CG42867	-0.000929309
mt:ND5	-0.000933319
CG13023	-0.000938111
Nlg2	-0.000942546
ltl	-0.000963005
CG43103	-0.000963052
SLO2	-0.0009651
Ccp84Af	-0.000967661
CG31337	-0.000971008
CG16894	-0.000974192
dpr18	-0.000983949
beat-Ic	-0.000995334
Frq1	-0.00103092
Gyc32E	-0.00103182
CG30154	-0.00103237
Frq2	-0.00103483
obst-E	-0.00103582
Karl	-0.00106675
Prip	-0.00112718
spz5	-0.00113531
CG12290	-0.00113797
E(spl)m5-HLH	-0.0011452
HmgD	-0.00115464
CG13288	-0.00117558
CG7342	-0.00118361
Act87E	-0.00118801
ChLD3	-0.00119094
mt:CoII	-0.00119374
mt:CoI	-0.00119787
CR44281	-0.00120394
Idgf2	-0.00121056
kek2	-0.00122352
CR45232	-0.00123154
D	-0.00123334
CR32773	-0.00124958
dsx-c73A	-0.00125387
CG7367	-0.00125711
Pcp	-0.00125831
Mdr65	-0.00126687
CR43283	-0.0012786
CG44422	-0.00129274
DAT	-0.00129875
CG15449	-0.00130254
2mit	-0.00131547
beat-IIIb	-0.00133789
Tsp	-0.00136339
CG18467	-0.00136375
Cpr49Ah	-0.00137095
CR46003	-0.00137182
Sox21b	-0.00137342
CG13041	-0.00139933
stl	-0.00141112
CG14752	-0.00142239
H15	-0.00144076
CG2150	-0.00144431
al	-0.00145434
CG17777	-0.00145757
CG14509	-0.00146119
Cpr72Ea	-0.00149633
santa-maria	-0.00151631
beat-IIb	-0.0015198
CG15414	-0.00154116
Liprin-gamma	-0.00154428
CR45889	-0.00155448
unc-4	-0.00156236
CG14301	-0.00156256
gcm2	-0.00156809
mtt	-0.0015715
luna	-0.00157569
b6	-0.00157813
Oat	-0.00163529
CG32204	-0.00164168
Timp	-0.00166064
dve	-0.0016729
axo	-0.00167405
knrl	-0.00168546
Buffy	-0.00172829
Ccp84Aa	-0.00175541
dpr16	-0.00175691
Oaz	-0.00175962
wrapper	-0.00177048
CG11382	-0.0017884
Cpr66D	-0.00180271
CG11426	-0.00180506
CG15209	-0.00182614
Lcp65Ad	-0.00186035
Obp99a	-0.00187832
CG15756	-0.00188738
CG43693	-0.00192098
CG3940	-0.00192264
sens-2	-0.00192432
daw	-0.00192905
dpr9	-0.00199169
Hexo2	-0.0020338
TwdlT	-0.00203641
CG15784	-0.00207015
CG13643	-0.00209546
Task6	-0.00209787
Drgx	-0.00210057
CG12481	-0.00212477
Sp1	-0.00213009
CG34382	-0.0021458
sim	-0.00219291
mt:CoIII	-0.00221267
CG32512	-0.00221606
dpr8	-0.00222136
Cht5	-0.00223599
CG13053	-0.0022526
MtnA	-0.00225831
CG12065	-0.00226878
gcm	-0.002335
mid	-0.00234601
sad	-0.00234931
CG6414	-0.00235451
CG42326	-0.00235534
Idgf4	-0.00236028
NimA	-0.00236731
CG9801	-0.00236846
C15	-0.00238037
CG34136	-0.00238106
Ance-2	-0.00238697
CG14107	-0.00239306
Dfd	-0.00239444
tup	-0.00240077
htl	-0.00241196
CG1124	-0.00248222
euc	-0.00249337
sv	-0.00249729
bdl	-0.00253052
jv	-0.00254693
CR44084	-0.00255654
Lapsyn	-0.00257421
CG34034	-0.00260186
CG1572	-0.00260882
CG7906	-0.00260922
Nplp1	-0.00262853
odd	-0.00263043
grn	-0.00266762
dmGlut	-0.00267118
sr	-0.00269579
CG13124	-0.00270662
Mmp1	-0.00271568
CG42313	-0.00275408
Eglp4	-0.00275834
Notum	-0.00275866
CG10433	-0.00276045
CG42458	-0.00276927
CR44811	-0.00277344
His2Av	-0.00279563
Lip4	-0.00281051
ss	-0.0028118
CG15203	-0.00283631
stumps	-0.00290142
Dll	-0.00290932
robo3	-0.00293457
Gabat	-0.00294127
CG3355	-0.00294796
eyg	-0.00302084
emc	-0.00302595
Prx2540-1	-0.00303488
Lrt	-0.00303695
CG12643	-0.0030572
slp2	-0.00305874
CG9812	-0.00306204
CG45263	-0.00310618
CG15117	-0.00312116
Obp44a	-0.00314275
slp1	-0.0031566
CG30427	-0.00316676
regucalcin	-0.00316909
CG14567	-0.00316953
Ids	-0.00319158
mt:lrRNA	-0.0031916
nyo	-0.00320338
ac	-0.00321519
Con	-0.00322729
wun2	-0.00323718
jim	-0.00328823
Fs	-0.00332156
tll	-0.00333352
ems	-0.00339371
uzip	-0.00340378
disco	-0.00341717
dnk	-0.00342336
zfh1	-0.00343166
sens	-0.00344874
dnd	-0.00348775
dpr1	-0.00349407
CG17127	-0.00352358
CG16700	-0.00353053
ana	-0.00353799
CG13081	-0.00355481
repo	-0.00356751
Dtg	-0.00360084
CG3168	-0.00361686
CG42749	-0.00361716
CG13737	-0.00363138
side	-0.00364255
Wnt6	-0.0036534
Gs1	-0.00366075
CG10657	-0.00367053
CG31690	-0.00368238
pk	-0.00371228
wg	-0.00372521
Sulf1	-0.00373618
SP2637	-0.00374702
Lim3	-0.00375056
CG3036	-0.0037613
Epac	-0.00378006
CG4666	-0.00379532
dpn	-0.00380601
CG18599	-0.00384812
CG16957	-0.00388934
Ts	-0.00392897
Swim	-0.00394376
Lim1	-0.00400945
babos	-0.0040331
cer	-0.00404376
NLaz	-0.00407314
CG9650	-0.00415777
moody	-0.00417007
CG12880	-0.00422244
wat	-0.00425465
dpp	-0.00425983
CG30197	-0.00428442
Hmx	-0.00429563
CG42342	-0.00431293
Osi7	-0.00432417
CG17839	-0.00432512
Chd64	-0.00437135
disco-r	-0.0044482
Hsp26	-0.00469785
bib	-0.0047494
bnl	-0.0048811
sc	-0.00499187
CG34247	-0.0050382
ab	-0.00504528
bi	-0.00508382
ato	-0.0051407
CG30101	-0.00514307
Pde8	-0.00515444
RPA2	-0.00529979
Fili	-0.00537876
fj	-0.00540765
CG9338	-0.00548254
Tsp68C	-0.00552668
Kal1	-0.00553226
nolo	-0.0055462
Npc2a	-0.00561331
Cpr51A	-0.0056146
E(spl)m8-HLH	-0.00563259
verm	-0.00565714
CR43264	-0.00570792
CG1368	-0.0057156
vn	-0.00583682
dpy	-0.00591547
ImpL3	-0.00593997
sty	-0.0059582
scaf	-0.005992
mfas	-0.00599814
NijC	-0.00600096
sob	-0.00609028
CG15544	-0.00609176
CG17278	-0.00611166
h	-0.00614264
Osi6	-0.00618228
CG4766	-0.00621384
scro	-0.00621845
rn	-0.00629086
CG14257	-0.00630688
CG8483	-0.00632007
CG32032	-0.00634378
GV1	-0.00636554
CG17549	-0.0064052
CG9336	-0.00641334
nemy	-0.00647228
fabp	-0.00647871
aay	-0.00656256
RnrS	-0.00661883
pros	-0.00668867
CG31676	-0.00670847
Cpr97Ea	-0.00676757
CG1943	-0.00683124
cv-c	-0.00685487
18w	-0.00685953
aurB	-0.00687302
magu	-0.00691456
Pdp1	-0.00707864
obst-B	-0.0070925
CG31038	-0.00712216
Sema5c	-0.00722458
CG31869	-0.00724089
Ocho	-0.0072445
jigr1	-0.00733699
CR45185	-0.00735472
TwdlE	-0.0073897
CG3777	-0.00749816
ct	-0.00751476
trol	-0.00752093
Cyp18a1	-0.00763757
GstS1	-0.00769441
CR30009	-0.00772813
Nep2	-0.00789046
CG5653	-0.00810118
frm	-0.00814114
CG33993	-0.00826291
CG32354	-0.00837698
scyl	-0.00838543
sev	-0.00846433
CG13071	-0.00852973
ro	-0.0085369
sca	-0.00873778
CG9331	-0.00882362
CR43314	-0.0089371
dlp	-0.00897656
Phk-3	-0.0089782
Kank	-0.00899718
PCNA	-0.00916895
dac	-0.00921038
ptc	-0.00938387
drm	-0.00942616
CR43432	-0.00963457
ect	-0.00967816
Spn100A	-0.00978407
CG17919	-0.00983784
SP1029	-0.00991619
mirr	-0.00991843
Imp	-0.0100295
CG13082	-0.0101958
Msr-110	-0.0102762
Ppn	-0.010342
Brd	-0.0103718
Idgf6	-0.0104297
bnb	-0.0104882
CG2016	-0.0107565
serp	-0.0109199
rgn	-0.0110557
CG15282	-0.0110935
wb	-0.0111709
fng	-0.0111839
Cht10	-0.0115262
CG31176	-0.0118906
tfc	-0.0119866
CG9689	-0.0121113
Tsp66E	-0.0122524
CG31997	-0.0123849
tyn	-0.0125688
salr	-0.0126434
mab-21	-0.0127368
CG43658	-0.0128656
Hsp23	-0.012926
hui	-0.0129302
CG15905	-0.0129326
sog	-0.012978
nkd	-0.0129855
E(spl)mbeta-HLH	-0.0130373
Optix	-0.0132218
tnc	-0.0135972
E(spl)m3-HLH	-0.0137751
SKIP	-0.0139062
Ama	-0.0140046
Sirup	-0.0140612
beat-IIIc	-0.0141612
CG17265	-0.014179
E(spl)m7-HLH	-0.0142664
Pen	-0.0142882
CR43334	-0.0145958
E(spl)mdelta-HLH	-0.0147204
Msp300	-0.0149989
RpL41	-0.0156925
E(spl)malpha-BFM	-0.0159068
GstD1	-0.0159944
CG11905	-0.0160584
CG4914	-0.0161086
Oatp74D	-0.0163548
SoxN	-0.0167
CG2852	-0.017123
CG6770	-0.0171429
CG11966	-0.0177079
E(spl)m2-BFM	-0.0178525
Ten-a	-0.018197
salm	-0.0183889
CG7675	-0.0206193
nw	-0.0211821
E(spl)m4-BFM	-0.0218838
Ance	-0.0219922
aop	-0.0227172
ImpL2	-0.0229363
ImpE3	-0.0231697
Sb	-0.0233158
ImpL1	-0.0233501
Tom	-0.0235891
Spn43Aa	-0.0249666
CG4374	-0.0252475
E(spl)mgamma-HLH	-0.0261807
Gasp	-0.0294955
ImpE1	-0.0296202
CG9691	-0.0362516
hth	-0.0468204
pncr002:3R	-0.0599123
ImpE2	-0.0721717

## Sheet: Cones_PC1
Gene	PC_1
SoxN	0.342128
salm	0.297188
SPARC	0.210451
salr	0.207065
kek1	0.175327
rdo	0.163618
Idgf6	0.144161
NijC	0.13234
pros	0.132086
CG32354	0.127129
glec	0.120007
CR45185	0.119909
E(spl)mgamma-HLH	0.110212
sv	0.109879
ct	0.107864
CG17265	0.101775
Nrt	0.0972466
dnd	0.0944216
sev	0.0942109
Hsp67Bc	0.0933141
CG33993	0.092069
Spn43Aa	0.0907389
CG18599	0.0904669
Tsp68C	0.0904359
wat	0.084955
CG14516	0.0830821
CG30101	0.081247
CG42268	0.0761644
cpo	0.0742254
CG42342	0.0711578
Kal1	0.0711069
Lrt	0.0700648
babos	0.0682554
E(spl)mdelta-HLH	0.0681905
hdc	0.0679082
CG30427	0.0635431
CadN	0.0633928
E(spl)m2-BFM	0.0614399
CG17127	0.0606194
jv	0.0600212
sty	0.0598242
CR43314	0.0572526
qua	0.0570293
CR44811	0.0567961
aos	0.0555327
SKIP	0.0550241
E(spl)malpha-BFM	0.0530362
CG31176	0.052937
hbs	0.0527659
aay	0.0516293
CG1943	0.0514649
rdx	0.0508695
CG45263	0.0482829
scyl	0.0445327
CG13643	0.0437094
spz5	0.0424764
Traf4	0.0414423
CG10433	0.0407553
Dl	0.0403097
Epac	0.0401728
tyn	0.0394524
sff	0.0376708
noe	0.0360768
vn	0.0353648
chrb	0.0353084
CG42492	0.0343725
rau	0.033554
pk	0.0335134
eya	0.0333703
luna	0.0331703
CG9150	0.0331548
nrm	0.0321763
CG15615	0.0311252
E(spl)m3-HLH	0.0299478
GV1	0.0293733
aop	0.0272936
Ekar	0.0271571
DOR	0.0266446
dap	0.0256443
CG2016	0.0248465
pnt	0.0246652
GstS1	0.0241286
Spn100A	0.0231462
CG7675	0.0230114
Lfg	0.0228631
CG5653	0.022587
CG15630	0.0224782
Eglp4	0.0222689
bib	0.0220383
RapGAP1	0.0219168
roX1	0.0217153
CG3961	0.0213893
CG4666	0.0213213
Chd64	0.0210322
peb	0.0206869
CG15117	0.0201287
Cht5	0.0199422
trol	0.0187332
lbm	0.0185304
sn	0.0181507
CG16800	0.0168689
Timp	0.0162792
tfc	0.0159842
CG4115	0.0154181
dlp	0.0148304
CG9689	0.0143218
trn	0.0139724
Gli	0.0136135
CRMP	0.0134359
CG2865	0.0133891
obst-B	0.0131699
CG2556	0.0119765
mt:Cyt-b	0.0119621
gl	0.0105515
CG12880	0.0105148
Lcp65Ad	0.0101348
msi	0.00994259
CG17739	0.00916695
E(spl)mbeta-HLH	0.00835994
CG34377	0.00812934
Appl	0.00805098
CG9029	0.0079557
Cpr49Ac	0.00778853
Swim	0.00777533
CG11382	0.0067236
CG11997	0.00647151
Crys	0.00646693
unc-13	0.0064375
Gld	0.00641239
nemy	0.00597001
emc	0.0058881
mub	0.00563282
Cadps	0.00544213
Spn	0.00537115
CG43103	0.00524553
CG31324	0.00522401
stg	0.00503442
CG33110	0.00502906
CG5597	0.00496191
CG31997	0.00490185
dmrt99B	0.00461339
Dtg	0.00453231
Cpr66D	0.00369609
CG15097	0.00364484
Mkp3	0.00325325
CG14624	0.00312901
Npc2a	0.00271387
CG16885	0.00241313
sprt	0.00239325
CG32368	0.00229539
ple	0.00226878
CG12290	0.00225385
CG4363	0.00189242
CG6426	0.00176279
CG11000	0.00159268
egr	0.00142471
Karl	0.00136816
CG2852	0.00135581
CG34371	0.00113716
px	0.000937669
CR45922	0.000870162
ect	0.000794858
CAH2	0.000743257
CG11852	0.000618457
CG14598	0.00045448
CG8539	0.000343387
unc79	0.000227145
tin	0.000206518
CG17760	0.000196633
cer	8.9522e-05
Act57B	8.69935e-05
mt:ND6	5.73125e-05
CG18368	2.36614e-05
Dop1R1	1.03637e-05
CG12911	-2.06549e-05
CG3526	-2.79172e-05
mt:CoIII	-4.63451e-05
Ccp84Ag	-4.72884e-05
CG34232	-4.73855e-05
grim	-4.99308e-05
CG4525	-6.82443e-05
CG14989	-6.90215e-05
ST6Gal	-8.69393e-05
CG46335	-8.94213e-05
Esp	-9.00086e-05
CG43680	-9.09794e-05
tap	-9.63351e-05
FMRFaR	-0.000104262
CR45483	-0.000105226
CG44250	-0.000106763
Acp53C14b	-0.000107117
CG11816	-0.000109352
Hsromega	-0.00010978
dpr2	-0.000117229
mt:ND4	-0.000119249
CG10019	-0.000121277
Dop2R	-0.000121628
Him	-0.000125012
CG13337	-0.000128332
CG42809	-0.000130693
beat-Vc	-0.000134133
slo	-0.000134825
mam	-0.000139085
CG5397	-0.000139938
beat-Vb	-0.00014625
CG2955	-0.000146474
CR45883	-0.000147957
CG15025	-0.000148536
Cpr78E	-0.000149395
AANATL2	-0.000155157
SLC22A	-0.000155471
CG15161	-0.000161472
hbn	-0.000163741
Nha1	-0.000167035
CR45425	-0.000167707
Ilp2	-0.000170072
wry	-0.000172541
fkh	-0.000176646
CG13321	-0.000176998
CG14459	-0.000177605
CG32683	-0.000181016
Gbeta76C	-0.000181309
CG34331	-0.000182081
CR45131	-0.000184296
GluRIB	-0.000188325
CG1208	-0.000188389
Gad1	-0.000193795
Fife	-0.00019714
CG14692	-0.000200461
pb	-0.000203288
CG13323	-0.000208456
VGlut	-0.0002094
CG32547	-0.0002206
CG11380	-0.000226263
Ets65A	-0.000226311
CR44922	-0.000228812
Cpr92A	-0.000234074
nAChRalpha5	-0.000239058
Gal	-0.000239576
beat-Va	-0.000240472
Tep1	-0.000241671
Vsx2	-0.000242824
CG44837	-0.000244178
Nplp2	-0.000245882
TbCMF46	-0.000247577
CG5697	-0.000248605
CR45312	-0.000253925
CG8501	-0.000255943
ham	-0.000267949
Gyc89Da	-0.000275451
Cpr100A	-0.000277937
lectin-24Db	-0.000278754
Drep3	-0.000286156
He	-0.000289234
stai	-0.000291689
Hey	-0.000296943
CG42807	-0.000299237
Wnt10	-0.000300702
NimC1	-0.000304568
l(1)sc	-0.000309694
CG9372	-0.000310555
Osi14	-0.000311511
CG13743	-0.000311687
CG11294	-0.000311945
CG30088	-0.000313283
CG6282	-0.000315863
mthl2	-0.000319652
CG10131	-0.000319814
CG31778	-0.000325824
Sid	-0.000327624
wor	-0.0003278
Tig	-0.00032808
amos	-0.000329269
CG9629	-0.00032947
CG34155	-0.000334325
NimC2	-0.000343784
CG33460	-0.000344418
retinin	-0.000345028
CG43446	-0.000345613
CG1092	-0.000346467
Cpr12A	-0.000349321
CG10621	-0.000349672
5-HT1A	-0.0003515
Cyp12c1	-0.000353076
CG34370	-0.000376873
dpr3	-0.000378504
CG15784	-0.000379841
Cpr49Ag	-0.000380468
DIP-gamma	-0.00038744
fat-spondin	-0.000390924
Clect27	-0.000391258
CG12481	-0.000393021
CG42750	-0.00039886
CG43222	-0.000400325
Glt	-0.00041027
DIP-beta	-0.000413653
AstC-R1	-0.000423371
blanks	-0.000427464
CG6867	-0.000436736
CG34296	-0.000440209
nAChRbeta3	-0.000440458
Eip63F-1	-0.000441307
NtR	-0.000442673
CG13060	-0.000453807
CG7548	-0.000455238
CG13056	-0.000463667
CR43283	-0.000466231
Cpr72Eb	-0.000473412
CG5399	-0.000490081
skl	-0.000506548
CR44334	-0.00051146
Arpc3B	-0.000511752
pre-rRNA:CR45847	-0.000512322
srp	-0.000519243
CG14629	-0.000519895
dpr6	-0.000524655
vg	-0.000528686
CR45242	-0.000531144
CG43689	-0.00053378
CG33465	-0.0005338
Pxn	-0.000533979
SteXh:CG42398	-0.000538427
nAChRalpha6	-0.000543547
CR45559	-0.00054384
sNPF-R	-0.000546761
Vsx1	-0.000555147
CG7708	-0.00056241
yellow-f	-0.00056819
CR44543	-0.000570627
CG33494	-0.000571721
Sr-CI	-0.000577797
Ccp84Ad	-0.000590943
CR44272	-0.000594623
CG4950	-0.000598847
Scr	-0.000600158
Lcp4	-0.000608151
CG31777	-0.000609964
CR44978	-0.000618428
CR43700	-0.000625486
CG17716	-0.000628554
rdhB	-0.000634148
CG12594	-0.00064532
Eaat1	-0.000648818
beat-VI	-0.000652908
mGluR	-0.000661271
CR44638	-0.000671333
hig	-0.000687485
GluClalpha	-0.000721766
CG13051	-0.000729166
NimC3	-0.000735953
prim	-0.000736945
erm	-0.000746245
Eip93F	-0.00074676
upd1	-0.000748157
CG3699	-0.000764377
Or47a	-0.000774984
CG16779	-0.000783575
CR45018	-0.00078822
Task7	-0.000789484
rad	-0.000804804
SPR	-0.000809557
CG14275	-0.000813894
CAP	-0.000825397
Cpr56F	-0.00083083
CG42594	-0.000853132
zyd	-0.000854469
CG6231	-0.000856975
E(spl)m6-BFM	-0.000865238
Alk	-0.000866602
CG31323	-0.000903409
CG43394	-0.000914041
AstC-R2	-0.000918203
nAChRbeta1	-0.000923257
cato	-0.000929255
CG7236	-0.000938741
CG10947	-0.000939659
DIP-eta	-0.000955006
CG43737	-0.000968762
CG42346	-0.000977042
lectin-28C	-0.000978221
His2B:CG17949	-0.000984706
CR44702	-0.000985637
Nckx30C	-0.000985807
CG12374	-0.00100268
beat-IV	-0.00100334
Crg-1	-0.00100342
Mec2	-0.00100674
sna	-0.00100784
dpr13	-0.00101281
fred	-0.00102487
CG32333	-0.00102937
dsx-c73A	-0.00105802
CG34138	-0.00107089
Obp56d	-0.00107424
Octbeta1R	-0.0010755
mmd	-0.00108138
Fili	-0.0010863
VAChT	-0.00110693
b	-0.00112376
CG15236	-0.00112706
Cpr65Ec	-0.00113847
Hexo2	-0.00114684
BobA	-0.00114775
Mlc2	-0.00118147
CG34354	-0.00118355
nAChRalpha1	-0.00118702
vvl	-0.00122792
beat-Ia	-0.00123371
yellow-e3	-0.00125436
Hk	-0.00125874
CG1504	-0.00128287
igl	-0.00128347
dpr11	-0.00129461
Ptp36E	-0.00130037
Tehao	-0.00130327
CR45889	-0.00132214
CG45002	-0.00132512
CG14892	-0.00136281
alphaTub85E	-0.00139036
CG13465	-0.00139936
Gyc32E	-0.00140348
Jabba	-0.00140376
CG1402	-0.00140458
IA-2	-0.00140805
CG32259	-0.00141469
dpp	-0.00142278
CR45388	-0.00143207
Picot	-0.00145504
Frq2	-0.0014693
Irk2	-0.00147166
CG10702	-0.001483
cas	-0.0014849
Obp56a	-0.00149743
Ccn	-0.00149877
Ndae1	-0.00150713
CG31814	-0.00152097
SLO2	-0.00152633
mt:CoI	-0.0015307
CG33543	-0.00155754
Idgf3	-0.00156124
CG4250	-0.00158984
mt:CoII	-0.00159282
bsh	-0.00159624
CG32052	-0.00160761
eag	-0.0016416
CG30172	-0.00165409
Lcp65Ag2	-0.00166086
CG43729	-0.00166677
CG16894	-0.0016817
CG1688	-0.00168621
CG34165	-0.00171131
Src64B	-0.0017192
CG12814	-0.0017362
CG13117	-0.0017388
CG13023	-0.0017474
CG11670	-0.00174946
CG42867	-0.0017496
Nrg	-0.0017605
Ccp84Ab	-0.00176259
ari-2	-0.0017714
Pcp	-0.00177907
ringer	-0.00178363
sNPF	-0.00178392
ltl	-0.00178438
beat-Ic	-0.00178742
eys	-0.0017927
Nlg2	-0.0018059
CG2444	-0.00183195
CG14509	-0.00185491
CG31337	-0.00186
CG31437	-0.00186185
Ccp84Af	-0.0018669
ths	-0.00187989
CG30154	-0.00188958
obst-E	-0.00190854
Mdr65	-0.00191378
CG13408	-0.00192792
boss	-0.00195943
Prip	-0.00197151
CG44422	-0.00200787
GABA-B-R3	-0.00200893
Rdl	-0.00204628
CG1572	-0.00204977
CG7342	-0.002055
beat-IIa	-0.00207415
TfAP-2	-0.00208955
RpL41	-0.00209024
Mp	-0.00213273
CG15208	-0.00218589
CG32204	-0.00221876
CR45232	-0.0022192
Frq1	-0.00222687
bru1	-0.00224047
CR44281	-0.00224584
CG32006	-0.00225652
CG12643	-0.00225809
DAT	-0.0022734
ChLD3	-0.00228163
Act87E	-0.00229448
Sulf1	-0.0022945
CG8837	-0.00229688
TkR86C	-0.00229841
rdgC	-0.00231763
CG17816	-0.00232476
CG15449	-0.00235251
CG17738	-0.00237889
pHCl-1	-0.00238224
Swip-1	-0.00240264
rgn	-0.00241271
Ca-alpha1T	-0.00241502
CR32773	-0.00242534
Idgf2	-0.00250555
mtt	-0.00251587
D	-0.00251808
Tsp	-0.00251923
CG42260	-0.0025363
CG33143	-0.00255991
al	-0.00256478
CG13982	-0.00256672
CG13203	-0.002585
GlcAT-P	-0.00261582
santa-maria	-0.00263497
stl	-0.00264887
CG42566	-0.00266467
H15	-0.00267818
Toll-6	-0.00267844
mt:ATPase6	-0.00267852
Oli	-0.00268877
Imp	-0.00272361
DIP-theta	-0.00273143
CG32150	-0.00273717
CG14301	-0.00274075
CG14752	-0.0027444
Sox21b	-0.00275795
b6	-0.00280949
CG13041	-0.0028189
axo	-0.00283025
Cpr72Ea	-0.00283187
firl	-0.0028555
CG43778	-0.0028722
Cpr49Ah	-0.0028724
Pde6	-0.00289096
Pph13	-0.00291813
Sytbeta	-0.00292656
CG15414	-0.0029452
CG8910	-0.0029649
unc-4	-0.00298306
CG42339	-0.00300335
CG32512	-0.00301514
ninaB	-0.00301965
CG14762	-0.00302534
beat-IIb	-0.00303679
CG2150	-0.00305371
CG9919	-0.00307445
Drl-2	-0.00307853
dpr18	-0.00310514
spab	-0.00311442
CG13071	-0.00312832
CG11426	-0.00312914
bru3	-0.00315301
CG7367	-0.00316344
Oat	-0.00318418
CG4467	-0.00318823
CG6084	-0.00322861
2mit	-0.00323291
dpr10	-0.00325876
mt:ND5	-0.00326382
Buffy	-0.00327496
Arc1	-0.00330083
regucalcin	-0.00331807
CG13053	-0.00331828
CG15756	-0.00332724
wrapper	-0.00333761
Cby	-0.00335402
CG15209	-0.00339169
CG17321	-0.00339744
Obp99a	-0.00341396
CG12065	-0.00342647
kek3	-0.00343224
ase	-0.00346517
CR46003	-0.00347807
CG43693	-0.00354557
dpr16	-0.00355803
Scgbeta	-0.00357273
PVRAP	-0.003583
daw	-0.00358635
CG45105	-0.00359782
CG34382	-0.00361879
CG15765	-0.00362894
sano	-0.00365101
CG18467	-0.00365268
Oaz	-0.003671
shakB	-0.00367119
knrl	-0.00370372
dpr8	-0.0037084
Adgf-A	-0.00371671
Dscam3	-0.00376485
Nep2	-0.00378915
qvr	-0.00381089
gcm2	-0.00381344
CG17777	-0.00383468
CG3940	-0.003841
sens-2	-0.00384274
TwdlT	-0.0038951
Hsp70Bc	-0.00391039
CG13288	-0.00392785
nAChRalpha7	-0.00396591
Rab32	-0.00397987
CG3408	-0.0039832
Sp1	-0.00399501
CG34113	-0.0039983
E(spl)m5-HLH	-0.00402057
bdl	-0.00404103
CG40498	-0.00405976
CG4168	-0.00406503
Wnt4	-0.00408641
Octbeta3R	-0.00409586
kat-60L1	-0.0041177
dmGlut	-0.00411828
Nplp1	-0.00412218
CG32698	-0.00416244
CG3257	-0.00417354
cmpy	-0.00419533
Syn	-0.00420783
C15	-0.00421781
CG4341	-0.00421998
kek2	-0.00422749
CR31451	-0.00424503
NimA	-0.00429444
CR44084	-0.00430557
CarT	-0.00434563
beat-IIIb	-0.00434981
hh	-0.00435447
Ccp84Aa	-0.00435612
beat-VII	-0.00436647
CG14535	-0.0043684
CG13937	-0.00436878
Ance-2	-0.00436922
DIP-delta	-0.00437203
Hsp68	-0.00438193
CG42458	-0.00440259
Notum	-0.00440308
comm2	-0.0044163
CG14312	-0.00443077
Sema5c	-0.00443425
tup	-0.00443645
CG12531	-0.00444493
Fie	-0.00448947
HmgZ	-0.00451347
CG1090	-0.00452389
mid	-0.00456628
Drgx	-0.00456968
FoxP	-0.00457085
amon	-0.00458008
CG31030	-0.00458676
CG31140	-0.0046013
FASN1	-0.00462011
CG13920	-0.00462936
RSG7	-0.00467799
Dfd	-0.00467882
Idgf4	-0.00471158
CG14107	-0.00471188
CG42337	-0.00476694
CG6414	-0.00478477
eyg	-0.0047882
CG4587	-0.00478839
Task6	-0.00481123
Ca-beta	-0.00481568
robo3	-0.00482619
hwt	-0.00483386
htl	-0.00483606
CG30460	-0.00487566
sad	-0.0049116
CG42326	-0.0049181
CG13737	-0.0049241
euc	-0.00495576
CG34007	-0.00496056
odd	-0.00497845
CG17270	-0.00500973
CG42450	-0.00501291
Lapsyn	-0.00502696
Lip4	-0.00503789
sim	-0.00504524
CG15522	-0.00506203
7B2	-0.00511802
ana	-0.00513817
SP2637	-0.00514428
CG32206	-0.00515473
Sh	-0.00515912
stumps	-0.00520985
cac	-0.00524561
CG42313	-0.00525081
MtnA	-0.00526233
CG13124	-0.00526618
Ids	-0.00527878
Mmp2	-0.00529013
dpn	-0.00534592
Ggamma30A	-0.00537848
Fs	-0.00540013
Sidpn	-0.00542021
side	-0.00543171
nyo	-0.00544573
Ten-a	-0.00547491
CG34114	-0.00549926
Nlg3	-0.00554606
CG7166	-0.00555346
Mid1	-0.00555961
CG43324	-0.00559111
dpr1	-0.00560329
CG16700	-0.00560961
grn	-0.00563342
CG14567	-0.00568019
dpr7	-0.00573396
Nrx-1	-0.00573537
gcm	-0.00574051
ss	-0.00576729
CG13532	-0.00585086
CG13081	-0.00585736
CG9812	-0.00586034
CG30419	-0.00586389
CG3355	-0.0059174
Gabat	-0.00592309
run	-0.00593739
dve	-0.0059679
sr	-0.00597886
slp2	-0.00599536
slp1	-0.006011
Abl	-0.00607696
CG15203	-0.00609845
CG34136	-0.00610785
CG34247	-0.00613315
CG6495	-0.00614306
CR43264	-0.00616278
Syn1	-0.00617129
Dhit	-0.00618466
betaTub60D	-0.00619994
ems	-0.00621608
alphaTub84B	-0.00623578
Syt7	-0.00625663
CG12605	-0.00625677
nvy	-0.0062593
CG17124	-0.00626154
ac	-0.00629788
chinmo	-0.00629809
Dll	-0.00630315
sls	-0.00635268
trv	-0.00635631
disco	-0.00639556
Obp44a	-0.00643387
Ih	-0.00644
Prx2540-1	-0.00646946
sens	-0.00648668
Rim	-0.00650525
Rab26	-0.00650804
CG42324	-0.006528
moody	-0.00653478
Con	-0.00654881
CG31221	-0.0065845
2023-09-04	-0.00665616
repo	-0.00666333
CanB	-0.00669265
Lim3	-0.00676376
CG5151	-0.00678961
Liprin-gamma	-0.00685598
wun2	-0.00690106
zfh1	-0.00691127
para	-0.00691297
CG3168	-0.00699351
drl	-0.00699603
wg	-0.00707929
CG46301	-0.00709993
insb	-0.00710341
CG1124	-0.00722388
CG3777	-0.00723607
cpx	-0.00726254
CG7646	-0.00728494
CG17839	-0.00728871
RhoGAP100F	-0.00732495
Mmp1	-0.00732703
Wnt6	-0.00732775
CG1890	-0.00734545
dpr9	-0.00735162
CG2269	-0.00736255
CG7906	-0.00736375
wb	-0.00739452
CG9801	-0.00740708
Mes2	-0.00747481
mira	-0.00749539
Gs1	-0.0075432
Actbeta	-0.00757073
CG13293	-0.00758815
CG3036	-0.00761618
lola	-0.00766075
tll	-0.00767278
CG31690	-0.00771659
mbl	-0.00782111
disco-r	-0.00786623
DAAM	-0.00792066
Cngl	-0.00794867
Lim1	-0.00803094
VhaM9.7-a	-0.00803397
CG30197	-0.00806725
Rbp	-0.00807241
unc-104	-0.00815887
nolo	-0.00819207
NLaz	-0.00820717
CG34034	-0.00824565
brat	-0.008264
CG7971	-0.00828126
fne	-0.00828847
CG14257	-0.00838711
Ts	-0.00842372
ImpL3	-0.00845458
Hmx	-0.00849765
dpr12	-0.00853272
CG12071	-0.00861118
Reph	-0.00863641
twz	-0.0086481
unc-5	-0.00868133
nerfin-1	-0.00875649
rn	-0.00876498
dnk	-0.00876561
CG10657	-0.00878311
Sema1a	-0.00878342
CG4702	-0.00883275
bnl	-0.0088768
mirr	-0.00890382
tinc	-0.00892244
CG31038	-0.00895837
nmo	-0.00903224
mt:lrRNA	-0.00906867
CG13928	-0.00916253
SP1029	-0.00919266
Syt1	-0.00927076
CG11155	-0.00929713
CG9650	-0.0094068
nSyb	-0.00943106
Bacc	-0.00952975
Fas2	-0.00955326
CG15544	-0.00956856
CG42749	-0.00976309
CG6024	-0.00978088
chp	-0.00982852
tau	-0.00986808
phyl	-0.00988874
CG7991	-0.00995245
CG9338	-0.0100598
mfas	-0.0100792
RPA2	-0.0100851
onecut	-0.0101022
VepD	-0.0102055
mspo	-0.0102391
sc	-0.0104523
ato	-0.0104713
Ten-m	-0.0106229
Ptp99A	-0.0106242
scaf	-0.0106243
CG16957	-0.0106291
uzip	-0.0108921
sob	-0.0109495
Jupiter	-0.0110581
dpy	-0.0112238
h	-0.0114094
Pde8	-0.0114912
CG6770	-0.0115122
Cht10	-0.0115263
CG34244	-0.0115738
CG8483	-0.0116451
CG32032	-0.0116805
sda	-0.0117356
sca	-0.0117553
Tsp66E	-0.0117814
Osi6	-0.0118395
CG1368	-0.0118818
Msr-110	-0.0119605
magu	-0.0119846
chn	-0.0119883
CG17278	-0.012108
Cow	-0.0122774
CG9336	-0.0123636
CG4766	-0.012533
Aplip1	-0.0126692
CG17549	-0.0127293
oc	-0.0127436
Kank	-0.0127511
X11Lbeta	-0.0127841
CG31869	-0.0128167
His2Av	-0.0128389
Cpr97Ea	-0.0129517
18w	-0.0129586
CG43658	-0.0129776
pyr	-0.0130486
Ace	-0.0132595
CG31676	-0.0133204
Hsp23	-0.0133252
Ppn	-0.0133703
aurB	-0.0134279
RnrS	-0.01354
Ocho	-0.0137031
Syt4	-0.013745
jeb	-0.0139267
rst	-0.0142002
comm	-0.0143866
TwdlE	-0.014394
svp	-0.0144275
CG17919	-0.0145613
CG6329	-0.0145919
Osi7	-0.0146252
dysc	-0.0146792
smal	-0.0147205
eEF1alpha2	-0.0147376
kirre	-0.0147597
gogo	-0.0148146
frm	-0.014851
scro	-0.014925
Pdp1	-0.0151123
rho	-0.0151813
Msp300	-0.0155544
nrv3	-0.0156116
Fas1	-0.0156231
GstZ2	-0.0158468
jigr1	-0.0159129
klg	-0.0159826
GstD1	-0.0161489
Act5C	-0.0161708
Cyp18a1	-0.0162769
CG13082	-0.0164441
CR43334	-0.0164917
SP2353	-0.0165124
Argk	-0.0167837
Cpr51A	-0.0168554
Brd	-0.0169711
ab	-0.0170369
shep	-0.0170507
Dscam2	-0.0170691
ro	-0.0170765
E(spl)m8-HLH	-0.0172891
drm	-0.0180101
serp	-0.0183753
fj	-0.0183808
brp	-0.0185523
CG9331	-0.0185909
Phk-3	-0.0186867
CR43432	-0.0188612
HmgD	-0.0189456
dac	-0.0195594
Hsp26	-0.0198442
PCNA	-0.0199536
CR30009	-0.0202207
ptc	-0.0203616
E(spl)m7-HLH	-0.0205005
mamo	-0.0206783
sog	-0.0208213
jim	-0.0209678
fng	-0.0211547
bnb	-0.0212007
Rbp6	-0.0214718
retn	-0.0216658
elav	-0.0217052
ru	-0.022042
Tet	-0.0225674
cv-c	-0.0227651
tnc	-0.022842
toy	-0.0229426
bi	-0.0232479
futsch	-0.0244215
beat-IIIc	-0.0247191
CG9691	-0.0248064
verm	-0.0248091
nkd	-0.0248252
CG15905	-0.0249501
Pen	-0.0254545
CG11966	-0.0256671
mab-21	-0.0261116
CG15282	-0.0264014
hui	-0.026474
Optix	-0.0267613
Sirup	-0.0268327
ImpL2	-0.026876
Ama	-0.0272066
Oatp74D	-0.0286091
CG4914	-0.0289936
nw	-0.0299319
Ank2	-0.0306657
CG11905	-0.0312017
twit	-0.0315805
E(spl)m4-BFM	-0.03197
ImpE3	-0.0340712
Tom	-0.0376515
CG4374	-0.0394536
Sb	-0.0395749
Ance	-0.0423091
ImpL1	-0.0433477
Gasp	-0.0483487
fabp	-0.0489812
ImpE1	-0.053085
hth	-0.0576279
scrt	-0.0628088
pncr002:3R	-0.10456
ImpE2	-0.120794

## Sheet: LateR_PC1
Gene	PC_1
Mp	-0.189883
Rbp6	-0.188126
retn	-0.181641
brp	-0.168513
Dscam2	-0.166016
jeb	-0.163529
mspo	-0.158078
eEF1alpha2	-0.154639
Cow	-0.142516
mamo	-0.138868
chp	-0.126045
noe	-0.124087
Eip93F	-0.118794
nolo	-0.117515
CG17816	-0.115817
nrv3	-0.112643
Rim	-0.103309
X11Lbeta	-0.102262
CG2269	-0.101078
scrt	-0.098591
Appl	-0.0951793
tau	-0.0947985
CG34377	-0.0946993
dpr12	-0.0941221
chinmo	-0.0938245
SP2353	-0.092205
Spn	-0.0893273
CG7991	-0.0879491
hdc	-0.087797
CG17839	-0.0868759
Ace	-0.0850672
CG6329	-0.0811767
CG31038	-0.0805725
Syt4	-0.0784914
CG31221	-0.0784505
stai	-0.0771642
Abl	-0.0753953
futsch	-0.0745764
CG11155	-0.0741593
Src64B	-0.072428
shep	-0.0723484
nAChRalpha7	-0.0718968
nSyb	-0.0717829
CG42324	-0.0708565
CG1090	-0.0704443
Ptp99A	-0.0703994
dpr9	-0.070299
cpx	-0.0702941
gogo	-0.0700888
Syt1	-0.0699325
2mit	-0.0695388
beat-IIIc	-0.0692429
cpo	-0.0691863
pyr	-0.0690587
Jupiter	-0.0685327
Hsromega	-0.0681266
CG4587	-0.0678469
trv	-0.0655935
cmpy	-0.0652435
CG13928	-0.0641028
chrb	-0.063375
Ank2	-0.0606173
CG32206	-0.060449
dpr8	-0.0598961
CG42450	-0.0585459
ths	-0.0574692
Syt7	-0.0573563
CG42492	-0.0573509
ru	-0.0570563
Octbeta3R	-0.0560636
kek3	-0.0559132
dysc	-0.0553054
mub	-0.0551298
Sema1a	-0.0547827
Pde6	-0.054708
peb	-0.0542574
DAAM	-0.0537054
Ca-beta	-0.0531897
qvr	-0.0527113
dpr7	-0.052385
mtt	-0.0523292
Sidpn	-0.0522931
Actbeta	-0.0520623
VhaM9.7-a	-0.0514188
Sytbeta	-0.0513607
CadN	-0.0508961
nvy	-0.0504122
mam	-0.0495422
CG2865	-0.0493735
CG4168	-0.0491296
7B2	-0.0488433
Dhit	-0.0480937
Pph13	-0.0475771
brat	-0.0474636
CG14762	-0.0473767
Fie	-0.0473376
CG12605	-0.0466688
CG43324	-0.0466257
CG7646	-0.0463883
Ih	-0.0459124
Ggamma30A	-0.0455117
CG15097	-0.0452209
CG17124	-0.0450046
onecut	-0.0445849
CG12071	-0.0445109
Hmx	-0.0444616
CG9919	-0.0438111
sda	-0.0424287
amon	-0.0424178
CG40498	-0.0423878
FoxP	-0.0421179
CanB	-0.0418052
Reph	-0.041658
CG31140	-0.0415942
CG1504	-0.041499
Cngl	-0.0414656
CG42337	-0.0414373
Ca-alpha1T	-0.0407807
CG17270	-0.0399731
side	-0.0389011
spab	-0.0387401
rdgC	-0.0377835
Nrt	-0.0373484
Cadps	-0.0368912
shakB	-0.0368288
CG33543	-0.0366413
oc	-0.036356
Nrx-1	-0.0361913
Syn1	-0.0360521
CG13982	-0.0354057
CG6024	-0.0352397
CG7166	-0.0351965
Syn	-0.035156
CR31451	-0.0346385
CG17321	-0.0332187
ro	-0.0329897
ari-2	-0.0329435
kirre	-0.0326526
unc-104	-0.0326177
CG13532	-0.0325158
DIP-delta	-0.0323029
RhoGAP100F	-0.0320035
Chd64	-0.0319299
gl	-0.0318712
RSG7	-0.031859
elav	-0.0316969
CG46301	-0.0305213
mbl	-0.0303619
betaTub60D	-0.0302996
CG13293	-0.0301638
CG3257	-0.0301453
kat-60L1	-0.0301138
Sh	-0.0298868
Frq1	-0.0297098
Ekar	-0.0292758
CG5151	-0.0290841
msi	-0.0289811
Mmp2	-0.0289656
CG3408	-0.0288297
Scgbeta	-0.0279719
CG31030	-0.0278876
eag	-0.0277132
CG32698	-0.0273774
CG32204	-0.0272903
CG17716	-0.0269406
CG15522	-0.026403
CarT	-0.0262757
CG14312	-0.0261741
para	-0.0261668
hwt	-0.0261451
CG8910	-0.0261282
CG12531	-0.026075
CG34155	-0.0259044
Fas1	-0.0254429
CG43729	-0.0247113
CRMP	-0.0245119
beat-VII	-0.0241459
CG1402	-0.0237657
nerfin-1	-0.0230851
cac	-0.0230365
CG34354	-0.0229172
sano	-0.0228369
smal	-0.022832
CR44702	-0.0227802
PVRAP	-0.02154
CG13920	-0.021211
CG7971	-0.0210675
CG45002	-0.0209455
Mid1	-0.0202252
rho	-0.0198581
kek2	-0.0196614
Tehao	-0.019636
CG13288	-0.0193454
RapGAP1	-0.0193366
dpr18	-0.0191265
CG6495	-0.0186652
CG3961	-0.0184573
twz	-0.0181542
rst	-0.0166954
CG7236	-0.0165778
pHCl-1	-0.0162322
CG44422	-0.0159775
chn	-0.0158237
Rab26	-0.0158168
Sep4	-0.0156261
CG34114	-0.0155701
unc-13	-0.0153571
CG30460	-0.0152387
Aplip1	-0.0150963
ninaB	-0.0150639
CG14509	-0.0148544
sn	-0.0148368
Rdl	-0.0144701
Liprin-gamma	-0.0144107
jim	-0.0139745
CG13937	-0.0139706
comm	-0.0137918
CG34113	-0.013591
Lim3	-0.013525
nrm	-0.0133977
dpr10	-0.0133163
FASN1	-0.0131177
Hk	-0.0129443
AstC-R2	-0.012914
CG14535	-0.0127746
roX1	-0.0124738
Nlg2	-0.0124066
DOR	-0.012359
SKIP	-0.0123364
GstZ2	-0.0122188
dpr11	-0.0120573
CG34007	-0.011738
CG4467	-0.0115284
Nrg	-0.0115133
AstC-R1	-0.0114524
Hsp67Bc	-0.010475
rgn	-0.0104372
HmgZ	-0.0104296
drl	-0.0102598
Nlg3	-0.010251
rad	-0.0102016
CG33143	-0.0101713
beat-Ia	-0.00902291
CG30419	-0.00840068
CG31176	-0.00741807
CG31323	-0.00737886
eya	-0.00735123
CG43778	-0.0072621
Ptp36E	-0.00710389
Rab32	-0.0070611
CG42313	-0.00705911
Ccn	-0.00682431
Pdp1	-0.00670619
GlcAT-P	-0.00665747
Argk	-0.00660629
CR44922	-0.00656702
eys	-0.00655209
CG6867	-0.00649857
Hsp70Bc	-0.00635362
lola	-0.00629984
Ndae1	-0.0062853
CG1688	-0.00627554
CG15765	-0.00624264
px	-0.00620115
Fs	-0.00601544
CG17739	-0.00560212
CG15630	-0.00560032
Drl-2	-0.00547157
Crg-1	-0.00544392
mGluR	-0.00542563
Nckx30C	-0.00534329
CG12814	-0.00518031
CG13743	-0.00517337
emc	-0.00509175
CG31690	-0.00506945
sff	-0.00506774
Arc1	-0.00494586
SLO2	-0.00494368
firl	-0.00489482
Sema5c	-0.00488499
GstS1	-0.00481871
CG34138	-0.0046559
CG32052	-0.00446354
Eip63F-1	-0.00442137
IA-2	-0.00441413
blanks	-0.00416713
fne	-0.00394335
CG18368	-0.00379929
Swip-1	-0.00366584
Drep3	-0.0036268
CG13337	-0.00361625
CG12880	-0.00355199
CG30172	-0.00351484
CR45483	-0.00348823
Oli	-0.00342988
sNPF	-0.00340488
CG4341	-0.00332036
unc-5	-0.00313875
CG32683	-0.00313075
CG31676	-0.0030657
rdhB	-0.00296148
Mmp1	-0.00292395
Ten-m	-0.00285599
hig	-0.00284881
Ten-a	-0.00274925
CG15236	-0.00268844
CR45883	-0.00265139
phyl	-0.00264747
CG34370	-0.00252303
mt:Cyt-b	-0.00244705
CG9150	-0.00243413
SLC22A	-0.00243281
Nha1	-0.00241918
alphaTub84B	-0.0024158
bru1	-0.00231452
CR45425	-0.00227479
sNPF-R	-0.00227307
grim	-0.00221978
dve	-0.00221589
svp	-0.00218129
CG42260	-0.002029
fred	-0.00200183
CR44978	-0.00195167
CG43680	-0.00190879
Rbp	-0.00190742
GluClalpha	-0.00178842
VepD	-0.00172797
CG17760	-0.00172769
dpr6	-0.00171313
CG15025	-0.00163379
Picot	-0.00153945
CG10947	-0.00151008
CG3526	-0.0014656
CG32333	-0.00141716
slo	-0.00141114
CG32150	-0.00139019
klg	-0.00138468
TbCMF46	-0.00137533
Pde8	-0.00136432
ringer	-0.00127685
CG31324	-0.00127677
CG42339	-0.00120579
rdx	-0.0011939
CG34232	-0.00108473
CG11000	-0.000973506
CG32547	-0.000940446
Toll-6	-0.000927598
CG2955	-0.000915979
ST6Gal	-0.000760978
CG42594	-0.000757499
CG43689	-0.000749334
qua	-0.000742544
CG10019	-0.00071699
skl	-0.000703188
TkR86C	-0.00063914
CG42750	-0.000634209
CG46335	-0.000633512
CG13117	-0.000587191
dpr13	-0.000568158
Task7	-0.000544626
CR45922	-0.000536362
CG15161	-0.000503024
CG43394	-0.000492348
CG32368	-0.000488174
CG14459	-0.000477713
nAChRbeta3	-0.000471888
CG6282	-0.000405792
CG6231	-0.000386034
beat-IIIb	-0.000371366
Osi14	-0.000349467
Lfg	-0.000322464
CG42809	-0.000316028
CG14892	-0.000288242
unc79	-0.000287798
nAChRalpha1	-0.000263896
Pxn	-0.000261628
CG13408	-0.000235909
5-HT1A	-0.000173215
Tet	-0.000136947
CG1943	-0.000133933
CG43737	-0.00011916
GluRIB	-7.16e-05
mirr	-6.86e-05
igl	-6.32e-05
DIP-eta	-5.18e-05
CG43693	-5.06e-05
FMRFaR	5.05e-06
CG4525	8.03e-06
CG11816	8.87e-06
beat-Vb	1.21e-05
beat-Vc	1.23e-05
dpr2	1.64e-05
Act57B	1.75e-05
beat-Va	2.28e-05
Fas2	2.31e-05
Lcp65Ag2	2.46e-05
tap	2.79e-05
fkh	2.87e-05
Vsx2	3.21e-05
Nplp2	3.9e-05
Him	4.17e-05
Vsx1	4.3e-05
ham	4.4e-05
wor	4.44e-05
hbn	4.54e-05
Cpr100A	4.57e-05
CG13323	4.62e-05
CG44837	4.74e-05
Cpr92A	4.76e-05
Gad1	5.09e-05
Tep1	5.33e-05
Gyc89Da	5.34e-05
CG13321	5.34e-05
wry	5.42e-05
CG33465	5.62e-05
Ccp84Ag	5.99e-05
CR45242	5.99e-05
AANATL2	6.04e-05
retinin	6.06e-05
Hey	6.5e-05
CG13203	6.54e-05
Ets65A	6.82e-05
CG43222	7.01e-05
pb	7.21e-05
Cpr49Ag	7.48e-05
DIP-gamma	7.62e-05
Cpr12A	7.63e-05
Dop2R	7.64e-05
Cpr78E	7.66e-05
CG11294	7.76e-05
CR45312	7.79e-05
CG13056	7.86e-05
CG4363	8.05e-05
nmo	8.34e-05
Fife	8.45e-05
CG11852	8.6e-05
CG4250	8.82e-05
CR44272	8.83e-05
nAChRalpha5	9.06e-05
tin	9.16e-05
Acp53C14b	9.16e-05
CR44334	9.24e-05
CR44638	9.25e-05
Dop1R1	9.34e-05
Tig	9.49e-05
CG44250	9.61e-05
CG1208	0.000102364
beat-VI	0.00010363
CG5697	0.000103996
Esp	0.000105881
CG12911	0.000106307
CG13060	0.00011336
CR45559	0.000114978
CR44543	0.000115955
Gbeta76C	0.000116971
CG14989	0.000117885
amos	0.000119695
CG34331	0.000119989
CG10131	0.000120745
mt:CoI	0.000121904
tinc	0.000124293
lectin-24Db	0.000124829
Eaat1	0.000128093
Lcp4	0.000128627
dnk	0.000129369
He	0.00013224
dpr3	0.000135024
CG9629	0.000138195
DIP-beta	0.000139201
mthl2	0.00013991
CG13051	0.000140636
CG30088	0.000142181
CG11380	0.000147759
l(1)sc	0.000149674
Wnt10	0.000149994
CG9372	0.000150408
His2B:CG17949	0.000152115
CG42807	0.000152215
CG10621	0.000158949
CG14692	0.000160389
SteXh:CG42398	0.000164277
prim	0.000164736
CG14275	0.000165317
VGlut	0.00016814
CG5397	0.000168499
CG31778	0.000169371
Cyp12c1	0.000172221
CG33460	0.000174245
cato	0.0001754
NimC1	0.000175533
CG12065	0.000177411
CG1092	0.00017822
Sr-CI	0.000179081
CG14598	0.000182387
CG12374	0.000185163
Sid	0.00018576
erm	0.000186514
Scr	0.00018917
Irk2	0.000189646
dpr1	0.000190125
CG43446	0.000192026
Ilp2	0.000192956
CG3699	0.000194279
NimC2	0.000202099
nAChRbeta1	0.000207953
vg	0.000208719
NimC3	0.000209515
Crys	0.000213921
yellow-e3	0.000215762
Glt	0.000215955
CG33494	0.000216991
upd1	0.000219135
CG32006	0.000219617
Gal	0.000226173
CG5399	0.000227923
yellow-f	0.000228776
CG8501	0.00024389
CG33110	0.000249652
CG12594	0.000250102
NtR	0.000251417
CG8539	0.000253093
CG4950	0.000254454
Obp56d	0.000255172
CG34296	0.000258998
fat-spondin	0.000261191
bsh	0.000262752
Or47a	0.00026705
BobA	0.000269321
CG5597	0.000272084
Cpr65Ec	0.000276487
CG11997	0.000280271
CG14629	0.000280808
CG7548	0.000281678
mt:CoIII	0.000283841
beat-Ic	0.000285279
Cpr56F	0.000289965
sna	0.000293084
Clect27	0.000295225
Ccp84Ad	0.000298898
CG13465	0.000302813
CR45131	0.000304666
lectin-28C	0.000305106
CG34165	0.000305429
CG11670	0.000315523
Idgf3	0.000315974
srp	0.000321557
Mlc2	0.000323552
Alk	0.000326564
CR45388	0.00033412
CG13041	0.000346077
E(spl)m6-BFM	0.000349766
CR43700	0.000358917
CG31777	0.000362657
CG6426	0.000366121
Adgf-A	0.000382659
Ccp84Ab	0.000383489
CG18467	0.00038354
dmrt99B	0.000384433
beat-IIa	0.000384766
CG7708	0.000387374
zyd	0.000388116
vvl	0.000392186
CG9029	0.000393122
CG31437	0.000394362
ple	0.000397961
Arpc3B	0.000401505
CG42346	0.000411738
CG15208	0.000414449
CG14624	0.00041554
Cpr72Eb	0.00041645
CG16779	0.000419263
cas	0.000419494
TfAP-2	0.00042036
SPR	0.000422883
CAH2	0.000425398
Mec2	0.00044059
CG13023	0.000443392
beat-IV	0.00044403
CG42867	0.000456348
CR44281	0.000465386
mmd	0.000471138
Obp56a	0.000476154
CG2444	0.000476311
Oaz	0.000476468
CG1890	0.000480005
CG16894	0.000480835
Jabba	0.000481846
obst-E	0.000488423
b	0.000491216
Act87E	0.000495431
CG32259	0.000498585
CG43103	0.000499196
D	0.000503814
Gabat	0.000506646
Ccp84Af	0.000522493
CG31337	0.000523496
Pcp	0.000537779
CG8837	0.000537966
robo3	0.000538266
b6	0.000539459
VAChT	0.000548608
Cpr49Ah	0.00055163
beat-IIb	0.000553915
ab	0.000565189
dlp	0.000565917
CG7367	0.000569481
Gld	0.000571681
Sox21b	0.000572018
CG16885	0.000574785
gcm2	0.000582592
Frq2	0.000583771
Mdr65	0.000598354
ltl	0.000600654
CG30154	0.000603019
CG6084	0.000616428
E(spl)m5-HLH	0.000622367
dsx-c73A	0.000623184
CG17777	0.000628595
nAChRalpha6	0.00063143
ChLD3	0.000641694
Idgf2	0.000649708
CR32773	0.000653727
CG15449	0.000654131
alphaTub85E	0.000656728
CG31814	0.00066324
CG2150	0.000672626
CG14752	0.000674419
dpr16	0.00067795
CG15209	0.000682807
Prip	0.000687352
CR46003	0.000702254
GABA-B-R3	0.000709492
Lcp65Ad	0.000716618
Gyc32E	0.000717969
stl	0.000721836
Task6	0.000733486
CG14301	0.000736476
Cby	0.000743261
CG42566	0.00074345
gcm	0.0007709
ase	0.000773958
sim	0.000778574
CR45018	0.00078328
Tsp	0.000787491
CR45232	0.00079866
hh	0.000804335
DIP-theta	0.000809716
wrapper	0.000823791
Mkp3	0.000826485
CR45889	0.00083221
CG11426	0.000843303
Octbeta1R	0.000850869
Oat	0.000853345
CG1572	0.000854056
CG9801	0.000855544
CG15414	0.000871395
CG12290	0.000873351
DAT	0.000874635
CG17738	0.000874812
CG10702	0.000875847
unc-4	0.000885205
CG7342	0.000894273
CG13053	0.000894622
cer	0.000897084
H15	0.000899156
CG12643	0.000900055
Karl	0.000901159
Buffy	0.000901687
sens-2	0.000902062
al	0.00096359
boss	0.000978778
CG16800	0.000995493
CR43283	0.000997538
Hsp68	0.00101853
euc	0.00102223
Hexo2	0.00102662
Cpr72Ea	0.00103039
Obp99a	0.00103699
CG15756	0.00104984
CG6414	0.00105299
Timp	0.00106386
TwdlT	0.00106975
sad	0.00107383
tll	0.00108426
SP2637	0.00108862
CG34034	0.00109437
axo	0.00110085
CG3940	0.00110427
CG1124	0.00110712
CG15784	0.0011095
Bacc	0.00112881
daw	0.00113106
CG15615	0.00114192
santa-maria	0.00114668
Ccp84Aa	0.0011487
Nplp1	0.00115846
Drgx	0.0011596
Gs1	0.00116794
MtnA	0.00118692
CG12481	0.00119395
Idgf4	0.00122407
Cpr66D	0.00123142
CG14107	0.00123707
mid	0.00126603
Sp1	0.00127285
Eglp4	0.00127472
Hsp23	0.00127917
Lapsyn	0.00130046
knrl	0.00130564
CR44084	0.0013426
CG42326	0.00134638
Cht5	0.00136486
CG13643	0.00138796
Ts	0.0013889
rn	0.00139033
regucalcin	0.00139905
CG15203	0.00139986
insb	0.00140416
CG13737	0.00140532
Wnt4	0.00140645
htl	0.00144257
CG7906	0.00144809
Dll	0.00144886
Prx2540-1	0.0014908
tup	0.00150548
Mes2	0.00150568
CG32512	0.00150946
CG10433	0.001513
Ance-2	0.0015186
CG34136	0.00151914
odd	0.00153437
CG34382	0.00154407
CG9650	0.0015453
CG16957	0.00154879
CG9812	0.00156445
CG17127	0.00156803
NimA	0.0015734
CG13081	0.00159545
CG15117	0.0015957
C15	0.00164271
ss	0.00166324
CG4702	0.00166934
Dfd	0.00169246
bi	0.0016947
CG3355	0.00169568
mt:CoII	0.00173065
sr	0.00173504
RPA2	0.00176082
dmGlut	0.00177661
spz5	0.00177687
Notum	0.00177719
grn	0.00179145
Ids	0.00179608
wun2	0.00180094
mira	0.00180852
CG16700	0.00181038
sprt	0.00183088
disco	0.00183339
CG3168	0.00185333
hbs	0.00185551
comm2	0.00186492
Con	0.00186516
CG34247	0.00188662
ac	0.00189448
slp2	0.00190329
Lip4	0.00191368
CG13124	0.00193398
zfh1	0.00194436
sens	0.00194952
eyg	0.00195483
Wnt6	0.00195498
pre-rRNA:CR45847	0.00196359
CG14567	0.00197362
stumps	0.00197563
CG11382	0.00198921
CG3036	0.00201445
ana	0.00202797
bdl	0.00203033
Obp44a	0.00203899
nyo	0.00204302
Swim	0.00205073
fabp	0.00205287
CR44811	0.00207932
toy	0.00208585
slp1	0.00210154
repo	0.00210251
jv	0.00210474
CG43658	0.00213014
CG42268	0.00215655
CG1368	0.00215678
bnl	0.00216505
bru3	0.00216987
NLaz	0.00217174
CAP	0.00218206
CG30197	0.00218478
CG45105	0.00218869
wg	0.00219571
Lim1	0.00221259
scro	0.00230713
Cpr49Ac	0.00230748
CG30427	0.00230819
CG18599	0.00231307
Dscam3	0.00237297
dnd	0.00239465
CG34244	0.00247348
dpp	0.00247896
CG42749	0.00248183
Dtg	0.00253132
Osi6	0.00254445
Cpr51A	0.00254634
ImpL3	0.00254919
CG17549	0.00255237
His2Av	0.00258767
moody	0.00259403
mt:ATPase6	0.00266944
ems	0.00268484
CG4115	0.00272461
CG10657	0.00279072
Epac	0.002831
ato	0.00284828
nemy	0.00285678
lbm	0.00286971
Npc2a	0.00288328
run	0.00288837
CG9338	0.00289108
trol	0.00289451
CG30101	0.00289831
scaf	0.00292035
sc	0.00293888
CG2556	0.00295014
RnrS	0.00297435
Lrt	0.00298794
CR43264	0.00299546
disco-r	0.00307113
Tsp68C	0.00307231
wat	0.00310003
TwdlE	0.00312185
aurB	0.00316544
CR30009	0.00318264
CG45263	0.00318943
Ocho	0.00324262
CG17278	0.00325046
dpn	0.00329831
Sulf1	0.00331284
h	0.0033173
mt:ND6	0.00334267
CG9331	0.00337409
vn	0.00338722
egr	0.00340101
NijC	0.00340259
aay	0.00346867
Kank	0.00347093
CG4766	0.00347595
Phk-3	0.00348151
GV1	0.00348468
magu	0.00356613
Cpr97Ea	0.00359992
CG14257	0.0036474
CG8483	0.00366051
CG42458	0.00369344
CG34371	0.00370082
Osi7	0.00379313
18w	0.00379638
Kal1	0.00380866
Gli	0.00381854
rau	0.00387352
Fili	0.00387874
scyl	0.00387908
uzip	0.0038919
dpy	0.00393443
PCNA	0.00393943
Nep2	0.00395317
Act5C	0.0040167
CG32032	0.00404104
mt:lrRNA	0.00408554
mt:ND4	0.00408596
CG15544	0.00411698
CG9336	0.00412116
mfas	0.0041284
sob	0.00413263
jigr1	0.00421797
CG13071	0.00422862
CG17919	0.00423073
pk	0.00424252
E(spl)m8-HLH	0.0044292
CR43432	0.00448234
CG4666	0.0045539
CG31869	0.00457879
CG3777	0.00458717
CG2016	0.0046144
sv	0.00466315
Traf4	0.00473197
babos	0.00490467
sca	0.00494208
CG32354	0.00510847
CG5653	0.00511478
sty	0.00520234
HmgD	0.00521754
ect	0.00534001
dac	0.00536634
CG42342	0.00537149
ct	0.00540394
Brd	0.0054405
bib	0.0054601
ptc	0.0054684
tfc	0.00552311
Hsp26	0.00552341
CG15282	0.00556106
twit	0.00562779
CG15905	0.00563608
CG33993	0.00565095
Oatp74D	0.00567407
Spn100A	0.0056768
Imp	0.00570249
mt:ND5	0.00570991
Tsp66E	0.0057211
pros	0.00573711
CG6770	0.00573923
hui	0.0057588
Cyp18a1	0.00576962
Idgf6	0.00594885
frm	0.00597636
CR45185	0.00599708
CG13082	0.00599835
pnt	0.0060285
wb	0.00604747
sev	0.00617618
Optix	0.00617744
aos	0.00621353
Msr-110	0.00624028
CG31997	0.00630746
Ppn	0.006338
drm	0.00644223
Sirup	0.00653629
fng	0.00655218
bnb	0.00659801
GstD1	0.00677842
E(spl)mbeta-HLH	0.00679614
mab-21	0.00684733
SPARC	0.0068599
obst-B	0.0069348
sog	0.00695641
fj	0.00702907
Pen	0.00714924
E(spl)m7-HLH	0.00725217
Msp300	0.00727117
dap	0.00735337
nkd	0.00739677
E(spl)m3-HLH	0.0074451
glec	0.00744702
tyn	0.00748419
serp	0.00768967
CG17265	0.00778775
CG11905	0.00786165
Ama	0.00786581
SP1029	0.00787943
CG9689	0.00795971
Cht10	0.00798828
E(spl)malpha-BFM	0.00833225
CG4914	0.00840627
E(spl)m2-BFM	0.00851793
E(spl)mdelta-HLH	0.00858118
tnc	0.00925126
verm	0.0095651
CG7675	0.00972542
CG14516	0.00977083
luna	0.00986154
ImpL1	0.0101638
CR43314	0.0101812
CR43334	0.0103497
ImpE3	0.0105006
cv-c	0.0105517
E(spl)m4-BFM	0.0106685
sls	0.0107958
salr	0.0108259
Tom	0.0108911
CG11966	0.0109743
trn	0.0111115
Spn43Aa	0.0118553
aop	0.0121316
rdo	0.0123531
Dl	0.0126952
Ance	0.0128274
nw	0.0134573
E(spl)mgamma-HLH	0.0137145
kek1	0.0137425
CG2852	0.0139681
SoxN	0.0142066
ImpL2	0.0146265
RpL41	0.0147852
Gasp	0.0149467
CG4374	0.0156418
salm	0.0156624
stg	0.0167301
CG9691	0.0170201
Sb	0.0170292
ImpE1	0.0193161
pncr002:3R	0.0305217
hth	0.0311012
ImpE2	0.0377268

## Sheet: PUnd_PC1
Gene	PC_1
Gasp	-0.263841
CG9691	-0.246541
ImpE2	-0.214198
ImpE3	-0.100554
CG4374	-0.0983866
ImpL1	-0.0887612
CG13071	-0.087213
Pdp1	-0.0811378
CG5653	-0.0769696
CG2016	-0.0769676
sls	-0.073505
SP1029	-0.0701806
CG9689	-0.069936
ect	-0.0610892
Cpr97Ea	-0.0609587
obst-B	-0.0603244
hth	-0.0602808
CG4666	-0.0562494
CG34247	-0.0560133
tyn	-0.0552628
nkd	-0.0548062
Lfg	-0.0538107
Tom	-0.052572
SKIP	-0.0519437
rgn	-0.0488681
Ppn	-0.0466736
Osi6	-0.0461809
CG2852	-0.0453196
CG9150	-0.0452652
CG31997	-0.0452021
Rab32	-0.0450906
Spn43Aa	-0.0446209
tfc	-0.0444747
CG11966	-0.0429513
CR43314	-0.0428204
rst	-0.0422297
ana	-0.0407427
ptc	-0.0401775
kirre	-0.0373973
CG13082	-0.034937
nw	-0.0346457
TwdlE	-0.0320108
CG13081	-0.0301789
aop	-0.0300276
hdc	-0.0298306
scaf	-0.0270741
CG3961	-0.0264904
CG7675	-0.0257465
magu	-0.0233009
CG13053	-0.0228491
CG4914	-0.0219239
verm	-0.0219209
nrm	-0.0217708
CG34377	-0.0213921
RpL41	-0.019338
Ekar	-0.0190085
CG17265	-0.0184518
CG13737	-0.0173028
Fs	-0.0157719
CR45889	-0.015313
sano	-0.0152835
unc-13	-0.0134152
CG17777	-0.0130086
mt:Cyt-b	-0.0129615
E(spl)m7-HLH	-0.0115993
Kank	-0.0112391
aay	-0.0111978
Gs1	-0.0111406
CR43334	-0.0105249
Msr-110	-0.0103494
serp	-0.0101649
roX1	-0.00981591
Lcp65Ag2	-0.00964886
CG3777	-0.00878236
Epac	-0.00812621
CR43283	-0.00780394
CG14107	-0.0075241
E(spl)m3-HLH	-0.00724821
luna	-0.00675977
jim	-0.00667408
scyl	-0.00615748
CG13051	-0.0049646
CG14257	-0.00487447
GstD1	-0.00477359
Pcp	-0.00474733
CG31038	-0.00456525
dsx-c73A	-0.00414069
mt:CoIII	-0.00389358
Osi7	-0.00375827
CG13117	-0.00327454
CR44084	-0.00309351
CG12481	-0.00266583
nAChRalpha6	-0.0026323
E(spl)mbeta-HLH	-0.00250887
stg	-0.00206601
sn	-0.00191489
CG16885	-0.00169863
CG32368	-0.00161364
tnc	-0.00150216
mt:CoII	-0.0013392
Cpr49Ag	-0.000960567
CG4950	-0.000856612
CG13465	-0.00073669
sr	-0.00039259
BobA	-0.000263217
mt:ND6	-0.000210951
CG33110	-0.000171671
lectin-28C	-0.000157721
Ccp84Ag	-0.00013607
mt:CoI	-0.000130351
trol	-2.94233e-05
Hsp68	8.48618e-05
Nplp2	0.000129857
CR45883	0.000134357
hbn	0.000146255
CG34296	0.000157457
Bacc	0.000157465
CG15025	0.000161644
tap	0.000176705
CG43680	0.000190742
CG46335	0.00020208
Dop2R	0.000215844
ST6Gal	0.000219983
CG6282	0.00024073
CG2955	0.000246449
CG4525	0.00024818
Acp53C14b	0.000255601
CG42809	0.000265129
CG32547	0.000288939
SLC22A	0.000289427
CG10019	0.00032435
Him	0.000327772
dpr2	0.000335532
FMRFaR	0.000337651
Ilp2	0.000338592
Nha1	0.000342512
CG3526	0.000347102
CR45425	0.000355734
Fife	0.000356406
CG11816	0.000356408
tin	0.00037092
slo	0.00037245
Dop1R1	0.000380706
beat-Vc	0.000381258
CR44922	0.000391929
CG32683	0.00040238
Act57B	0.000412674
Gbeta76C	0.00041926
Tep1	0.000419789
beat-Vb	0.000423701
Cpr100A	0.000429456
CG14692	0.00043668
CG14459	0.000437524
CG15161	0.000438445
CR45483	0.000438464
wry	0.000445197
AANATL2	0.000467164
GluRIB	0.00046773
nAChRalpha5	0.000478628
CG1208	0.000484199
Mlc2	0.000485202
Gad1	0.000495193
l(1)sc	0.000506449
CR44543	0.000516064
HmgZ	0.000521451
5-HT1A	0.000528555
pb	0.000546969
TbCMF46	0.000547454
NimC2	0.000549388
fkh	0.000559463
CG18368	0.000570819
CG13321	0.000577618
CG13743	0.000582217
mt:ND4	0.000603451
Ets65A	0.000606755
CG13323	0.000618674
rdx	0.000619655
amos	0.000620848
CG44837	0.000628027
beat-Va	0.000639429
CG12911	0.000642047
Cpr92A	0.000664323
Drep3	0.000674371
Vsx2	0.000675907
CG13337	0.000682189
Jabba	0.000688401
CG43446	0.000689565
CG33460	0.000694132
CG43222	0.000695026
NimC1	0.000697354
Nplp1	0.00070178
AstC-R1	0.0007101
CG14989	0.000710356
wor	0.000720417
Gyc89Da	0.000722898
CR45312	0.000723161
CR45922	0.000735281
ham	0.00073891
Cyp12c1	0.000740928
CG33993	0.000743459
He	0.000745533
CG44250	0.000755586
CG5697	0.000770589
CG31778	0.000772239
Cpr78E	0.000772367
lectin-24Db	0.000774744
Hey	0.000779605
CG34331	0.000782178
Wnt10	0.000791675
CG10131	0.000792153
CG11380	0.000798192
Arpc3B	0.000798275
CG17760	0.000801078
mthl2	0.000810956
CG30088	0.000814795
CG9372	0.00082676
CG11294	0.000833854
CG1504	0.000835033
CG5397	0.000838237
CG9629	0.000839108
Sid	0.000842674
CG10621	0.000852141
Tig	0.000854137
nAChRbeta3	0.00086333
CG14629	0.000865301
dpr3	0.000879444
CG33465	0.000885932
Sr-CI	0.000894487
CG42750	0.000900425
CG33494	0.000908703
Cpr12A	0.000909976
retinin	0.000918077
CG5399	0.000935077
SPR	0.000935443
CG34232	0.000939222
DIP-gamma	0.000959103
Glt	0.000964659
CG4363	0.000967581
CG7548	0.000978766
VGlut	0.00098437
DIP-beta	0.000985548
Eip63F-1	0.000994588
fat-spondin	0.000994988
CG7708	0.000999442
dpr6	0.00100064
NtR	0.00103036
Lcp4	0.00104573
Gal	0.00105844
CG11852	0.00106465
Eaat1	0.00107373
Karl	0.00108994
vg	0.0010966
CR45131	0.00109834
Osi14	0.00110854
Crys	0.00111491
CG13060	0.00114121
Pxn	0.00114997
CR44281	0.00115755
CG42807	0.00115851
CG13056	0.0011588
CG43689	0.00116074
CG12594	0.00116261
yellow-f	0.00118061
sNPF-R	0.00118799
CG6867	0.00119332
CG8539	0.00120537
mGluR	0.00120803
upd1	0.00127159
CR44334	0.00128627
CG14301	0.00130364
CR43700	0.00130419
CG1092	0.0013175
CR45242	0.00133565
CR45559	0.0013438
CG17549	0.00134599
CG11997	0.00134831
CG8501	0.00135502
CG31437	0.00136569
Esp	0.00137623
GluClalpha	0.00140533
Scr	0.00141331
CR45018	0.00143796
CR44978	0.00144755
CG31777	0.00145549
rdhB	0.00146399
DIP-eta	0.00147309
Vsx1	0.00147898
srp	0.00148055
hig	0.00148429
CR44272	0.0014924
SteXh:CG42398	0.00150717
CG34370	0.00151611
beat-VI	0.00154659
E(spl)m6-BFM	0.0015577
CG16779	0.00156361
CG3699	0.00157396
prim	0.00160074
NimC3	0.00162887
TkR86C	0.00164123
CR44638	0.00166267
Cpr65Ec	0.00166714
erm	0.00169855
CG15236	0.00173847
fred	0.00176853
AstC-R2	0.00180275
Task7	0.00181466
Nckx30C	0.00181686
zyd	0.00183128
CG42594	0.00184342
CR44702	0.00185942
CG14275	0.00187536
Or47a	0.00191534
Crg-1	0.00196609
Cpr56F	0.00196827
E(spl)m2-BFM	0.00197402
CG10947	0.00199243
CG14598	0.00201646
CG6231	0.00203791
Alk	0.00204203
CG5597	0.00208756
Clect27	0.00208887
dpr13	0.00210301
CG34138	0.00211471
Tehao	0.00211665
CG45002	0.00212247
CG32333	0.00212668
Gyc32E	0.00214309
CG31323	0.00214481
CG7236	0.00214833
beat-IV	0.00214924
CAH2	0.00216125
CG34155	0.00216719
nAChRbeta1	0.00217678
cato	0.00220477
CG43737	0.00220829
Ca-alpha1T	0.00220852
CG12374	0.00221766
Lcp65Ad	0.0022186
sna	0.00222822
His2B:CG17949	0.00223742
Mec2	0.00225597
CG3036	0.00227129
CG34165	0.00227704
rad	0.00228579
Octbeta1R	0.00228618
CG34354	0.00229877
Obp56d	0.00234527
Ptp36E	0.00236496
VAChT	0.0023829
CG9029	0.00242322
b	0.00242546
CG43394	0.00244972
dpr11	0.00246184
Irk2	0.0024807
nAChRalpha1	0.00250127
beat-Ia	0.00253432
igl	0.00254473
mmd	0.00255466
Nlg2	0.00255932
bib	0.00257715
CG14892	0.00258184
Ccp84Ad	0.00263516
CG32052	0.00266307
SLO2	0.00268256
Frq2	0.00270891
Hk	0.00272126
CG31814	0.00273325
CG16894	0.00274947
IA-2	0.00277357
CG14567	0.00278901
vvl	0.00280012
CG33543	0.00285171
Ccn	0.00286858
CG1402	0.00290584
dmrt99B	0.00290646
Cpr66D	0.00292812
eag	0.00295096
yellow-e3	0.00299909
Obp56a	0.0030049
Ten-a	0.00301255
ple	0.0030185
alphaTub85E	0.00301951
cas	0.00304066
CG31324	0.00310651
Idgf3	0.00311779
CG15905	0.00313312
Ndae1	0.00318661
CG10702	0.00320016
CG1688	0.00321088
mam	0.00324628
pk	0.00324817
CG14509	0.00328715
Picot	0.0033436
CG44422	0.00340161
CG11000	0.00341708
Gld	0.00341915
CR45388	0.00342098
CG43729	0.00342289
eys	0.00343483
CG4250	0.00344973
CG2444	0.00346389
CG14624	0.00349569
bsh	0.00355762
MtnA	0.00361215
CG17739	0.00369757
sNPF	0.00371638
Cpr72Eb	0.0037775
Prip	0.00380453
Rdl	0.00384015
ltl	0.00385718
CG30172	0.00387545
obst-E	0.00388997
CG42346	0.00389539
CG6426	0.00389835
CG31337	0.00392993
boss	0.0039557
ringer	0.00399966
CG11670	0.00401117
CG42867	0.00403128
GABA-B-R3	0.00404525
CG15449	0.00407718
skl	0.00412058
CG13023	0.00413118
Ccp84Af	0.00415145
CG13408	0.00418569
beat-Ic	0.00422155
CG43103	0.00422854
CG32204	0.00427123
mtt	0.00429759
CG30154	0.00430667
CG7342	0.0043179
rdgC	0.00435352
Frq1	0.00439602
Tsp66E	0.00445478
CG4702	0.00454087
Idgf6	0.0045461
nyo	0.00454947
CG33143	0.00456381
Ccp84Ab	0.00457338
Mdr65	0.00458036
pHCl-1	0.00458043
CG16800	0.004587
TfAP-2	0.00460408
beat-IIa	0.00460551
Hsp70Bc	0.00462622
CG17738	0.00466069
CR45232	0.00467101
CG32006	0.00471281
CG13982	0.00473843
CG42260	0.00476594
ChLD3	0.00488143
CG1090	0.00489934
mt:ATPase6	0.00492227
DAT	0.00496196
bru1	0.00503604
Idgf2	0.00518395
Cht5	0.00519973
GlcAT-P	0.00521041
DIP-theta	0.00522338
aurB	0.00522457
Toll-6	0.00525619
CR32773	0.00529005
CG8837	0.00530838
Cpr49Ah	0.00530863
CG13203	0.00530914
Pde6	0.00531531
Sytbeta	0.00533694
noe	0.00535864
H15	0.0053971
santa-maria	0.00544019
al	0.00544949
D	0.0054528
Act87E	0.00545833
Pph13	0.00550879
CG43778	0.00551018
Brd	0.00551032
2mit	0.00551692
CG8910	0.0055214
ss	0.00552649
wb	0.0055515
CG14762	0.00557506
Drl-2	0.00562304
grim	0.0056612
CG15208	0.0056734
dpr18	0.00568386
ninaB	0.00571807
unc79	0.00572178
CG14752	0.00577378
spab	0.00577627
Sox21b	0.00586839
Cpr72Ea	0.00597352
PVRAP	0.00598132
stl	0.00598964
CG30101	0.00600056
firl	0.0060536
kek3	0.00606694
axo	0.00606729
CG13041	0.00607894
Arc1	0.00612501
dpr10	0.00613528
Oli	0.00613879
Tsp	0.00621782
CG12290	0.00629072
cac	0.00633102
CG4467	0.00634755
unc-4	0.00640441
shakB	0.00644483
CR31451	0.00645652
CG42566	0.00650303
CG42339	0.00652658
CG15784	0.00653352
CG17321	0.00655281
dpr8	0.00657618
CG15414	0.00658333
CG31869	0.00659594
CG32150	0.00667044
mt:ND5	0.00669474
Sulf1	0.00671147
wrapper	0.00672691
CG15756	0.006764
qvr	0.00677523
CG18467	0.0068142
CG17919	0.00681943
nAChRalpha7	0.00682668
CG2150	0.0068342
CR46003	0.0068542
CG32698	0.00693976
cer	0.00694668
Oat	0.00699741
CG17716	0.00708985
beat-IIb	0.00715122
CG4168	0.00718584
bru3	0.00719416
CG7367	0.00721185
Octbeta3R	0.00722425
Syn	0.00723693
Dscam3	0.00727187
CG1572	0.00729439
Scgbeta	0.00729626
ase	0.00730476
Ocho	0.00733716
hbs	0.00741512
CG34382	0.00741913
Buffy	0.00743563
Cby	0.00743956
pre-rRNA:CR45847	0.00746839
CG42342	0.00750915
beat-VII	0.00756477
Pen	0.00756857
CG3940	0.00758518
dpr16	0.0076051
kat-60L1	0.00764312
CG11426	0.00767509
daw	0.00767687
Obp99a	0.00768882
CG13288	0.00769378
beat-IIIb	0.0077941
CG3257	0.00782301
knrl	0.00785288
dmGlut	0.00787573
CG31140	0.00790182
cmpy	0.00802136
CG13643	0.00803134
CG4341	0.00803531
CG43693	0.00804395
Oaz	0.00805
Adgf-A	0.00806147
CG40498	0.00815928
CG34113	0.00820062
kek2	0.0082267
CG42458	0.00824247
nemy	0.00824695
Sp1	0.00827055
CG32259	0.00827305
CarT	0.00829815
TwdlT	0.00829931
b6	0.00830757
Timp	0.00832728
RSG7	0.00837599
FoxP	0.00838734
sc	0.00839022
CG14535	0.0084022
aos	0.00841029
amon	0.00841347
CG12531	0.00841612
Wnt4	0.00843272
sens-2	0.00843694
gcm2	0.00844165
sda	0.00846738
Ca-beta	0.00847827
bdl	0.00853794
CG15544	0.00854984
Idgf4	0.00858617
sprt	0.00869678
CG42337	0.0087222
ac	0.00872618
Fie	0.00872856
CG15209	0.00873878
CG1943	0.00878772
CG32512	0.00886407
E(spl)m5-HLH	0.00888114
Cadps	0.00892443
CG42450	0.00892462
DAAM	0.00897624
C15	0.00897976
robo3	0.00900874
CG14312	0.00908681
CG13937	0.00912519
Obp44a	0.00918423
NimA	0.00919683
CG32206	0.00924558
spz5	0.00928686
tup	0.00938309
CG42313	0.00949837
CR45185	0.00953991
Cht10	0.00954043
Ccp84Aa	0.00954963
Hexo2	0.00958303
side	0.00965671
Ance-2	0.00968949
hwt	0.00970405
CG15765	0.00982245
mid	0.00986251
Sh	0.00987988
Dfd	0.00988626
CG13920	0.00992916
CG30460	0.0099733
Nrx-1	0.00999736
CG15522	0.0100891
7B2	0.0100942
CG17270	0.0101234
Prx2540-1	0.0101283
Drgx	0.0101306
CG4115	0.0101778
Mid1	0.0102641
regucalcin	0.0104635
CR44811	0.0105168
Nlg3	0.0105581
sad	0.0105828
CG34114	0.0106008
CG7166	0.0106069
Sidpn	0.0106347
CG34007	0.0106355
htl	0.0106619
dpr1	0.0107677
CG6414	0.0107806
SP2637	0.0108037
Task6	0.0108531
CG31030	0.0108781
drl	0.0108815
Lip4	0.0109359
CG30427	0.0109497
Ggamma30A	0.0109756
CG45105	0.0109894
CG30419	0.0110443
euc	0.0111094
CAP	0.0111177
CG42326	0.0111336
CG43324	0.0112134
sim	0.0112399
jv	0.0112444
stumps	0.0112679
odd	0.011332
CRMP	0.0113969
Dhit	0.0114336
trv	0.011438
CG9919	0.0114526
Lapsyn	0.0115457
chn	0.0115743
CG11382	0.0115905
grn	0.0115981
Reph	0.011635
Notum	0.0116372
dpr7	0.0116772
Syt7	0.0117759
CG17127	0.0117782
Rim	0.0117787
para	0.0118017
Syn1	0.0118499
run	0.0119257
CG16700	0.0119865
RPA2	0.0120461
CG13124	0.0120706
CG12605	0.0120908
CG2865	0.0120947
CG31221	0.0121278
CG12065	0.0122427
CG4587	0.0122756
CG15282	0.0123629
sens	0.0123822
CG12814	0.0124413
CG9812	0.012481
Gabat	0.0124845
Lim3	0.0125109
nvy	0.0125952
CG42324	0.0126343
CG17839	0.0127067
Eglp4	0.0127232
gcm	0.0127754
Ih	0.0127937
blanks	0.012864
CG6495	0.0130701
dve	0.0130715
CG3355	0.0131003
CG7646	0.0131496
slp1	0.0131788
Dll	0.0131932
Liprin-gamma	0.0132275
CG46301	0.0134042
CG34136	0.0135292
CG15203	0.013546
ImpL3	0.0135574
Mkp3	0.0135847
slp2	0.0135848
cpx	0.0136207
ems	0.013744
dpr9	0.0137519
Ids	0.0137637
Rab26	0.0137743
CG13532	0.0138861
CG2269	0.0139415
CanB	0.0139665
Ts	0.0141708
unc-5	0.0141958
disco	0.0142597
CR43264	0.014333
Con	0.0144132
CG15117	0.0144666
sev	0.0144981
eyg	0.014557
CG10433	0.0146322
nolo	0.0146509
Actbeta	0.0146794
DIP-delta	0.0148394
repo	0.0149487
CG15615	0.0150677
emc	0.015285
CG45263	0.0152965
gl	0.0153159
Cngl	0.015398
Mmp1	0.0154114
GV1	0.0154204
CG3168	0.015505
dpr12	0.015517
CG13293	0.0155462
E(spl)mdelta-HLH	0.0155495
Nrg	0.0155858
dnk	0.0156053
Hsp23	0.0156088
dpy	0.0156125
Sema5c	0.0156485
RhoGAP100F	0.0157231
zfh1	0.0157353
Src64B	0.0157982
2023-09-04	0.0158107
wun2	0.0158148
Dtg	0.0158957
wat	0.0159573
CG31690	0.0160444
Lrt	0.0160936
wg	0.0161129
CG42749	0.0161383
CG1124	0.0161515
Gli	0.0162682
Cpr49Ac	0.0162775
Syt1	0.0163414
ari-2	0.0164385
Wnt6	0.0164733
disco-r	0.0165836
CG12071	0.0166695
insb	0.0167106
Nep2	0.0167255
bnl	0.0167583
moody	0.0167753
chrb	0.0168394
uzip	0.0169663
CG7991	0.0169725
CG18599	0.0169813
chp	0.0169831
mt:lrRNA	0.0170051
VhaM9.7-a	0.017024
FASN1	0.0170253
Swim	0.0170272
nerfin-1	0.0171665
tll	0.017199
Hmx	0.0173537
Abl	0.0174286
CG7906	0.0175352
CG7971	0.0176078
unc-104	0.0176107
CG11155	0.0177513
fne	0.017819
CG1368	0.0178256
mira	0.0178354
Lim1	0.0178458
Argk	0.0179584
Hsp26	0.0180045
NLaz	0.0180255
dpp	0.0181205
CG30197	0.0181363
CG31176	0.0181363
dpn	0.018184
Hsromega	0.0183225
CG6084	0.0183478
tau	0.01846
comm2	0.0185334
mspo	0.0185624
CG34034	0.0186143
Pde8	0.0186417
Imp	0.018688
Swip-1	0.0186894
frm	0.018742
RnrS	0.0187547
nSyb	0.0187677
twz	0.0188123
mub	0.0188144
onecut	0.0189647
CG6770	0.0191929
Msp300	0.0192549
CG9801	0.0192658
CG34244	0.0193498
lola	0.0194028
mfas	0.0194467
PCNA	0.0197155
fj	0.0197635
HmgD	0.0198829
Mes2	0.0199633
Rbp	0.0200669
sca	0.0201508
Sema1a	0.020318
Traf4	0.0205836
CG9650	0.0206302
CG10657	0.0207151
Ptp99A	0.0207202
h	0.0209408
rn	0.0209987
CG12643	0.0214861
dnd	0.0215595
CG9338	0.0219141
His2Av	0.0219532
VepD	0.0220834
Cow	0.0221891
Phk-3	0.0222423
Spn100A	0.0223336
CG1890	0.0224514
hh	0.0224748
vn	0.022506
rau	0.022513
CG12880	0.0225433
mbl	0.022771
ato	0.0229154
Fili	0.0229739
Cyp18a1	0.022991
CG15097	0.023418
Spn	0.0236988
Chd64	0.0238401
Tsp68C	0.0238625
CG34371	0.0239678
CG42492	0.0239861
CG16957	0.0240296
px	0.0241737
Ace	0.0242522
CG8483	0.024391
tinc	0.0245524
CG11905	0.0246075
Npc2a	0.0247731
Kal1	0.0247882
CG17278	0.0249321
sob	0.0249337
egr	0.025132
CG17816	0.0251487
NijC	0.0251972
CG32032	0.0253916
sv	0.025477
jeb	0.0256722
bi	0.0263724
gogo	0.0268302
CG9336	0.0268964
Ten-m	0.027041
Syt4	0.0271314
eya	0.0272108
CG4766	0.0273823
oc	0.0275669
phyl	0.027633
pnt	0.0276573
eEF1alpha2	0.0276598
CG32354	0.0277509
CG5151	0.027992
CG43658	0.02853
E(spl)m8-HLH	0.0285931
CG6024	0.0290846
smal	0.0294951
CG31676	0.0297572
sog	0.0298303
ct	0.0300868
18w	0.0302262
sff	0.0302887
Sirup	0.0304708
Dscam2	0.0305948
klg	0.0308582
CG9331	0.0310071
CG3408	0.0311018
CG6329	0.031326
SP2353	0.0314371
babos	0.0315212
comm	0.0317056
ths	0.0320875
rho	0.0322094
Mp	0.0322283
Aplip1	0.0322339
jigr1	0.0322901
scro	0.0328915
brat	0.0329013
pyr	0.0330774
brp	0.0332544
Eip93F	0.0334326
CG17124	0.0335991
beat-IIIc	0.0336221
svp	0.0336645
chinmo	0.0337625
CG2556	0.034197
nrv3	0.0347223
toy	0.0350326
mirr	0.0353348
kek1	0.0359851
qua	0.0361119
pros	0.0361529
CG42268	0.0366411
Act5C	0.0366554
ro	0.0366717
CG15630	0.0367967
dac	0.0370914
drm	0.0376493
Cpr51A	0.0379632
Dl	0.0380511
Fas1	0.0380576
retn	0.0382055
RapGAP1	0.0386014
sty	0.0391453
dlp	0.0392855
CR43432	0.0402919
dysc	0.041252
ab	0.0413555
Tet	0.0414668
Rbp6	0.0416951
bnb	0.042083
futsch	0.0426173
GstZ2	0.0435227
Mmp2	0.043843
DOR	0.0440204
CR30009	0.0447756
ru	0.0452848
ImpE1	0.0453454
msi	0.0455795
lbm	0.0461013
X11Lbeta	0.0470626
CG13928	0.0471043
fng	0.0471236
rdo	0.0504291
shep	0.0512967
mamo	0.0515445
glec	0.0521792
Optix	0.052853
CadN	0.053208
mab-21	0.0534729
alphaTub84B	0.0546333
E(spl)malpha-BFM	0.0548527
hui	0.0559367
Appl	0.0562705
elav	0.0570618
nmo	0.0574282
Hsp67Bc	0.057441
Ama	0.0577196
SPARC	0.0581692
ImpL2	0.0600802
Ank2	0.0608413
dap	0.0609278
cv-c	0.0614082
CG14516	0.062497
Oatp74D	0.0647409
GstS1	0.0661678
salr	0.0737166
Jupiter	0.0770728
stai	0.0772096
fabp	0.0781705
trn	0.0833141
Sb	0.0840409
Fas2	0.0862641
Ance	0.0870919
betaTub60D	0.0890196
salm	0.09127
Nrt	0.100564
E(spl)mgamma-HLH	0.102718
E(spl)m4-BFM	0.102991
cpo	0.103299
SoxN	0.105145
peb	0.116827
twit	0.120394
scrt	0.123787
pncr002:3R	0.183252

[truncated: 1 more sheets: R7_PC1]
