# Supplementary material for: A single cell genomics atlas of the Drosophila larval eye reveals distinct photoreceptor developmental timelines
Source: Nat Commun. 2023 Nov 8;14:7205. doi: 10.1038/s41467-023-43037-0 (PMC10632452; doi:10.1038/s41467-023-43037-0)
Supplement: Supplementary file 6 — Supplementary Data 3 [file 41467_2023_43037_MOESM6_ESM.xlsx]

## Sheet: AUnd
PC	Eigen_value
1	0.461882
2	0.106615
3	0.0568355
4	0.0403466
5	0.0267786
6	0.0229144
7	0.0215013
8	0.0203205
9	0.0189395
10	0.0131434
11	0.0122434
12	0.0111791
13	0.00966122
14	0.00945892
15	0.00911962
16	0.00821384
17	0.00759535
18	0.00741682
19	0.00677124
20	0.00626139
21	0.00617517
22	0.00579727
23	0.00542196
24	0.00532625
25	0.00519374
26	0.00499876
27	0.00486786
28	0.00475832
29	0.00454551
30	0.0044403
31	0.00434006
32	0.00430747
33	0.00409632
34	0.00400798
35	0.00392665
36	0.00384954
37	0.00378716
38	0.00369323
39	0.00365623
40	0.00358147
41	0.00342771
42	0.00338645
43	0.00334827
44	0.0032686
45	0.00321802
46	0.00316605
47	0.00312095
48	0.00306531
49	0.00304686
50	0.00298257

## Sheet: PPN
PC	Eigen_value
1	0.468566
2	0.0801427
3	0.0575214
4	0.0421071
5	0.0309572
6	0.0243547
7	0.0195101
8	0.0161134
9	0.0150884
10	0.0136772
11	0.0132291
12	0.0097774
13	0.00909791
14	0.00905037
15	0.00842412
16	0.00774368
17	0.00766332
18	0.0073594
19	0.00722696
20	0.00708499
21	0.00672781
22	0.00656025
23	0.00624006
24	0.00609025
25	0.0059183
26	0.00571155
27	0.00567475
28	0.00544933
29	0.00544615
30	0.00521366
31	0.00503057
32	0.00496772
33	0.00491483
34	0.00485998
35	0.0046973
36	0.00466127
37	0.0045615
38	0.00439131
39	0.00434333
40	0.00430851
41	0.00422797
42	0.00415762
43	0.00410459
44	0.00403622
45	0.003964
46	0.00388625
47	0.00384713
48	0.00382599
49	0.00375261
50	0.00373387

## Sheet: MF
PC	Eigen_value
1	0.491005
2	0.115402
3	0.0490685
4	0.0320448
5	0.0286992
6	0.0222525
7	0.0181291
8	0.0155452
9	0.0149603
10	0.013534
11	0.0117384
12	0.0104809
13	0.00972406
14	0.00939599
15	0.00869855
16	0.00819464
17	0.00791716
18	0.00731931
19	0.0066323
20	0.00599813
21	0.00588513
22	0.00545119
23	0.00508717
24	0.00498102
25	0.00478292
26	0.0046007
27	0.00457128
28	0.00430303
29	0.00412578
30	0.00405488
31	0.00396942
32	0.00387875
33	0.00382937
34	0.00364085
35	0.00359654
36	0.00358014
37	0.00349069
38	0.00335077
39	0.00330831
40	0.00324042
41	0.00320688
42	0.00315047
43	0.0030594
44	0.00302122
45	0.00295298
46	0.00291858
47	0.00287323
48	0.00283424
49	0.00276406
50	0.00275121

## Sheet: R8
PC	Eigen_value
1	0.412048
2	0.162861
3	0.0757114
4	0.0390796
5	0.0347278
6	0.0209417
7	0.0172383
8	0.0144193
9	0.0121883
10	0.0108804
11	0.0100419
12	0.00919055
13	0.00856487
14	0.00764429
15	0.00685232
16	0.00637522
17	0.00614661
18	0.00572761
19	0.00564043
20	0.00551025
21	0.00537771
22	0.00522461
23	0.00517283
24	0.00512012
25	0.00491779
26	0.00482642
27	0.00471827
28	0.00467318
29	0.00458932
30	0.00451879
31	0.00451113
32	0.00436662
33	0.00433672
34	0.00420627
35	0.00420413
36	0.00414786
37	0.00411622
38	0.00404558
39	0.00400509
40	0.00397565
41	0.00393964
42	0.00388168
43	0.00385025
44	0.00378011
45	0.00372317
46	0.00369209
47	0.00363951
48	0.00357695
49	0.00355536
50	0.00351748

## Sheet: R25
PC	Eigen_value
1	0.561289
2	0.127359
3	0.0481892
4	0.0228518
5	0.018681
6	0.0129788
7	0.0106192
8	0.00818394
9	0.00762634
10	0.00720493
11	0.00668733
12	0.00607985
13	0.00591626
14	0.00556746
15	0.00543536
16	0.0053858
17	0.00532621
18	0.00517427
19	0.00504372
20	0.00496901
21	0.00486324
22	0.00479685
23	0.00469585
24	0.00458159
25	0.00454119
26	0.00443172
27	0.00433156
28	0.00430802
29	0.00423412
30	0.0041672
31	0.00412808
32	0.0040863
33	0.00404738
34	0.00397915
35	0.00393011
36	0.0038762
37	0.00385592
38	0.00380614
39	0.0037691
40	0.00371561
41	0.00368005
42	0.00367366
43	0.0036452
44	0.0036201
45	0.00357154
46	0.00347184
47	0.0034612
48	0.00342039
49	0.00338796
50	0.00335384

## Sheet: R34
PC	Eigen_value
1	0.449058
2	0.193299
3	0.0692436
4	0.0358608
5	0.0227138
6	0.0197737
7	0.0150649
8	0.0127091
9	0.00928729
10	0.00772932
11	0.00660704
12	0.00596478
13	0.00565017
14	0.00533714
15	0.0052228
16	0.00506095
17	0.00493577
18	0.00474318
19	0.00465183
20	0.00453491
21	0.00446508
22	0.00438665
23	0.0043584
24	0.00425281
25	0.00413535
26	0.00411506
27	0.00405735
28	0.00402474
29	0.00398546
30	0.00394369
31	0.00388638
32	0.00383856
33	0.00382403
34	0.00380301
35	0.0037386
36	0.00367743
37	0.00365913
38	0.00363847
39	0.00358801
40	0.00352831
41	0.00348733
42	0.00348076
43	0.0034259
44	0.00338928
45	0.00337579
46	0.00333973
47	0.003323
48	0.00330638
49	0.00326953
50	0.00324759

## Sheet: SMW
PC	Eigen_value
1	0.534424
2	0.127133
3	0.0283271
4	0.0216873
5	0.0200149
6	0.0189918
7	0.0131785
8	0.0116491
9	0.0096806
10	0.00944636
11	0.00875633
12	0.00828191
13	0.00785907
14	0.00694492
15	0.00664825
16	0.00650649
17	0.00639569
18	0.00628279
19	0.00612768
20	0.00587815
21	0.00576003
22	0.00563685
23	0.00541975
24	0.00533419
25	0.00527882
26	0.00514322
27	0.00504173
28	0.00492081
29	0.00488318
30	0.00477895
31	0.0046558
32	0.00465053
33	0.00459716
34	0.00446795
35	0.00442502
36	0.00438058
37	0.00433623
38	0.00424013
39	0.00419614
40	0.00417247
41	0.00415564
42	0.0040516
43	0.00402353
44	0.00400026
45	0.00395843
46	0.00391693
47	0.00390519
48	0.00384939
49	0.00381432
50	0.00379128

## Sheet: PUnd
PC	Eigen_value
1	0.333193
2	0.128556
3	0.063923
4	0.0540188
5	0.0417785
6	0.0328397
7	0.0271701
8	0.0230615
9	0.0176722
10	0.0168157
11	0.0149684
12	0.0145233
13	0.0129269
14	0.0109421
15	0.0104816
16	0.00984293
17	0.0092098
18	0.00880596
19	0.00820935
20	0.00787574
21	0.00745911
22	0.00719112
23	0.00689071
24	0.00670747
25	0.0065728
26	0.00641797
27	0.00626202
28	0.00619202
29	0.00599456
30	0.00587921
31	0.00547509
32	0.00534399
33	0.00529606
34	0.00514451
35	0.0049828
36	0.00483075
37	0.00473635
38	0.00461105
39	0.00451936
40	0.00442737
41	0.0043505
42	0.0042066
43	0.00414409
44	0.00394403
45	0.00381641
46	0.00369561
47	0.00366678
48	0.00363122
49	0.00344039
50	0.00335533

## Sheet: R16
PC	Eigen_value
1	0.460868
2	0.211183
3	0.0646905
4	0.0331042
5	0.0170069
6	0.0139485
7	0.0113426
8	0.00873294
9	0.0075665
10	0.00640288
11	0.00597147
12	0.00584791
13	0.00546042
14	0.00515921
15	0.00506751
16	0.00493716
17	0.00482196
18	0.00476438
19	0.00470919
20	0.00464802
21	0.00456876
22	0.00440894
23	0.0044029
24	0.00429817
25	0.00423793
26	0.00419918
27	0.00415047
28	0.00404931
29	0.00402477
30	0.00399339
31	0.00392634
32	0.00390867
33	0.00385647
34	0.00381261
35	0.0038106
36	0.00379575
37	0.00369014
38	0.00361624
39	0.00360251
40	0.00356876
41	0.00354838
42	0.00351357
43	0.00349882
44	0.00343541
45	0.00337539
46	0.00335228
47	0.00332851
48	0.00329284
49	0.00326117
50	0.00323806

## Sheet: R7
PC	Eigen_value
1	0.425064
2	0.198017
3	0.085017
4	0.041603
5	0.0177858
6	0.0146882
7	0.0120839
8	0.010676
9	0.00791353
10	0.00773307
11	0.00712688
12	0.00684641
13	0.00643167
14	0.0060444
15	0.00580235
16	0.00554828
17	0.00540103
18	0.005337
19	0.00515566
20	0.00501909
21	0.00494865
22	0.00482982
23	0.0046702
24	0.00455642
25	0.00452603
26	0.0045108
27	0.00442088
28	0.00437262
29	0.0042925
30	0.0042306
31	0.00421173
32	0.00412153
33	0.00406761
34	0.00403376
35	0.00392775
36	0.00391348
37	0.00386591
38	0.00382903
39	0.00380608
40	0.00377812
41	0.00374075
42	0.00372329
43	0.0036905
44	0.00367531
45	0.00364091
46	0.00353803
47	0.00346614
48	0.00346347
49	0.00343528
50	0.0034183

[truncated: 2 more sheets: Late_R, Cones]
