# Supplementary material for: A single cell genomics atlas of the Drosophila larval eye reveals distinct photoreceptor developmental timelines
Source: Nat Commun. 2023 Nov 8;14:7205. doi: 10.1038/s41467-023-43037-0 (PMC10632452; doi:10.1038/s41467-023-43037-0)
Supplement: Supplementary file 7 — Supplementary Data 4 [file 41467_2023_43037_MOESM7_ESM.xlsx]

## Sheet: Summary
	Cell Identity	Total Differentially Accessible Peaks	Specific Peaks in the Top 100	Genes in Top 100 with Cell-Specific Expression
	R8	5363	5	1
	R2/5	5363	2	1
	R3/4	5486	0	NA
	R1/6	2539	7	4
	R7	5232	15	5
	Cone	2714	70	20
	Totals	26697	NA	NA

## Sheet: R8_DA_peaks
	Gene_id	Gene_name	Gene_biotype	Closest_region	Query_region	bp from Gene		R8-specific peaks
	FBgn0267919	lncRNA:CR46200	ncRNA	chr3L:901888-902047	chr3L:900365-901294	593
	FBgn0266830	lncRNA:CR45292	ncRNA	chr2L:19011902-19012254	chr2L:19011778-19012488	0
	FBgn0041097	robo3	protein_coding	chr2L:1256417-1256945	chr2L:1264692-1265630	7746
	FBgn0265991	Zasp52	protein_coding	chr2R:15803361-15803487	chr2R:15804052-15805003	564
	FBgn0051331	tRNA:Phe-GAA-1-7	tRNA	chr3R:13798198-13798270	chr3R:13804770-13805525	6499
	FBgn0002023	Lim3	protein_coding	chr2L:19082920-19083322	chr2L:19090468-19091220	7145
	FBgn0038524	sll	protein_coding	chr3R:17606106-17608541	chr3R:17604461-17605370	735
	FBgn0039026	CG7029	protein_coding	chr3R:22792658-22794030	chr3R:22798419-22799242	4388
	FBgn0264005	Hmx	protein_coding	chr3R:17558930-17560193	chr3R:17558549-17559324	0
	FBgn0004595	pros	protein_coding	chr3R:11328480-11407627	chr3R:11322486-11323362	5117
	FBgn0016754	sba	protein_coding	chr3R:23894174-23922973	chr3R:23906607-23907482	0
	FBgn0051163	SKIP	protein_coding	chr3R:22133830-22296126	chr3R:22271056-22271882	0
	FBgn0052227	gogo	protein_coding	chr3L:20268859-20295133	chr3L:20292543-20293463	0
	FBgn0266950	lncRNA:CR45401	ncRNA	chr3L:125009-125420	chr3L:123621-124493	515
	FBgn0051163	SKIP	protein_coding	chr3R:22133830-22296126	chr3R:22267046-22267865	0
	FBgn0266156	lncRNA:CR44862	ncRNA	chr2L:15441601-15442314	chr2L:15441771-15442712	0
	FBgn0040719	CG15357	protein_coding	chr2L:1945150-1945709	chr2L:1944283-1945206	0
	FBgn0266210	lncRNA:CR44905	ncRNA	chr2L:19108785-19109883	chr2L:19108295-19109060	0
	FBgn0283651	CG46301	protein_coding	chr2L:14156862-14157404	chr2L:14141701-14142557	14304
	FBgn0261588	pdm3	protein_coding	chr2R:8327490-8396280	chr2R:8375297-8376114	0
	FBgn0284224	CG46308	protein_coding	chr2L:13461774-13462200	chr2L:13461115-13461978	0
	FBgn0011300	babo	protein_coding	chr2R:8957029-8957156	chr2R:8957667-8958556	510
	FBgn0261788	Ank2	protein_coding	chr3L:7713138-7713647	chr3L:7713160-7713996	0
	FBgn0034070	SP2353	protein_coding	chr2R:16031930-16032176	chr2R:16030725-16031618	311
	FBgn0264490	Eip93F	protein_coding	chr3R:21995520-21995771	chr3R:21989818-21990703	4816
	FBgn0264506	lncRNA:CR43905	ncRNA	chr2R:6532595-6533595	chr2R:6543814-6544689	10218
	FBgn0032755	CG17344	protein_coding	chr2L:19102168-19102909	chr2L:19103083-19104036	173
	FBgn0262397	mir-2c	pre_miRNA	chr3R:15417744-15417845	chr3R:15417719-15418824	0
	FBgn0036202	CG6024	protein_coding	chr3L:11765606-11765798	chr3L:11764741-11765505	100
	FBgn0260451	CG14042	protein_coding	chr2L:5037798-5039025	chr2L:5037198-5038070	0
	FBgn0263764	lncRNA:CR43681	ncRNA	chr2L:11392235-11392298	chr2L:11391692-11392577	0
	FBgn0024836	stan	protein_coding	chr2R:10673345-10721138	chr2R:10682793-10683579	0
	FBgn0262020	CG42831	protein_coding	chr3L:10814819-10816084	chr3L:10810730-10811628	3190
	FBgn0265444	lncRNA:CR44344	ncRNA	chr2R:17387380-17387521	chr2R:17385921-17386810	569
	FBgn0002023	Lim3	protein_coding	chr2L:19082920-19083322	chr2L:19091623-19092427	8300
	FBgn0011766	E2f1	protein_coding	chr3R:21645516-21645543	chr3R:21643118-21643961	1554
	FBgn0016797	fz2	protein_coding	chr3L:19140975-19235373	chr3L:19151902-19152830	0
	FBgn0264367	lncRNA:CR43819	ncRNA	chr2L:17085650-17085812	chr2L:17072888-17073773	11876
	FBgn0051386	lncRNA:CR31386	ncRNA	chr3R:11305544-11305608	chr3R:11302709-11303573	1970
	FBgn0038931	CG13407	protein_coding	chr3R:22103414-22105590	chr3R:22096775-22097657	5756
	FBgn0039723	CG15522	protein_coding	chr3R:29927255-29927797	chr3R:29926663-29927535	0
	FBgn0265607	beat-IIIa	protein_coding	chr2L:17131024-17173118	chr2L:17155097-17155820	0
	FBgn0038881	CG16791	protein_coding	chr3R:21318300-21349601	chr3R:21338213-21339084	0
	FBgn0036491	Best4	protein_coding	chr3L:15298958-15299059	chr3L:15280811-15281705	17252
	FBgn0285917	sbb	protein_coding	chr2R:18278198-18357296	chr2R:18321515-18322382	0
	FBgn0267202	lncRNA:CR45642	ncRNA	chr3R:16213488-16213787	chr3R:16213242-16213930	0
	FBgn0003926	snRNA:U3	snRNA	chr2L:1432711-1432921	chr2L:1437203-1438091	4281
	FBgn0015609	CadN	protein_coding	chr2L:17751939-17752346	chr2L:17753775-17754711	1428
	FBgn0283651	CG46301	protein_coding	chr2L:14156862-14157404	chr2L:14133536-14134543	22318
	FBgn0026160	tna	protein_coding	chr3L:10835528-10876496	chr3L:10832296-10833069	2458
	FBgn0266781	lncRNA:CR45246	ncRNA	chr3L:10825144-10825601	chr3L:10822218-10823223	1920
	FBgn0263395	hppy	protein_coding	chr2R:19179499-19179858	chr2R:19192704-19193577	12845
	FBgn0283426	lncRNA:acal	ncRNA	chr2R:10544925-10547260	chr2R:10546765-10547586	0
	FBgn0261503	lncRNA:CR42651	ncRNA	chr3R:6816024-6816379	chr3R:6815433-6816000	23
	FBgn0005658	Ets65A	protein_coding	chr3L:6097617-6123913	chr3L:6110576-6111524	0
	FBgn0052423	shep	protein_coding	chr3L:5155821-5277944	chr3L:5192786-5193607	0
	FBgn0052406	PVRAP	protein_coding	chr3L:5997208-5997653	chr3L:5991110-5992006	5201
	FBgn0002023	Lim3	protein_coding	chr2L:19082920-19083322	chr2L:19083233-19084128	0
	FBgn0264001	bru3	protein_coding	chr3L:13666386-13666749	chr3L:13666710-13667545	0
	FBgn0036705	CG13723	protein_coding	chr3L:17264416-17264986	chr3L:17269253-17270115	4266
	FBgn0001122	Galphao	protein_coding	chr2R:10439371-10439631	chr2R:10440906-10441736	1274
	FBgn0038880	SIFaR	protein_coding	chr3R:21276664-21293998	chr3R:21288865-21289752	0
	FBgn0261649	tinc	protein_coding	chr3R:17811541-17872507	chr3R:17846689-17847512	0
	FBgn0051647	lncRNA:CR31647	ncRNA	chr2L:5435582-5439277	chr2L:5447926-5448826	8648
	FBgn0041604	dlp	protein_coding	chr3L:14632601-14671609	chr3L:14660249-14661153	0
	FBgn0263838	lncRNA:CR43700	ncRNA	chr2L:19023671-19023796	chr2L:19023652-19024514	0
	FBgn0037697	GstZ2	protein_coding	chr3R:9460271-9460652	chr3R:9459184-9459988	282
	FBgn0261458	capt	protein_coding	chr2L:1155746-1156311	chr2L:1155891-1156588	0
	FBgn0033788	CG13323	protein_coding	chr2R:13044695-13047256	chr2R:13029402-13030234	14460
	FBgn0262319	mir-1000	pre_miRNA	chr3R:25588859-25588958	chr3R:25588918-25589750	0
	FBgn0267293	lncRNA:CR45729	ncRNA	chr2L:17280235-17280536	chr2L:17278482-17279356	878
	FBgn0051769	CG31769	protein_coding	chr2L:14110632-14110739	chr2L:14111722-14112678	982
	FBgn0040071	tara	protein_coding	chr3R:16225651-16260329	chr3R:16247735-16248610	0
	FBgn0036302	sowah	protein_coding	chr3L:12537513-12572542	chr3L:12567197-12568075	0
	FBgn0015609	CadN	protein_coding	chr2L:17720654-17721104	chr2L:17721521-17722334	416
	FBgn0265640	lncRNA:CR44447	ncRNA	chr2R:8304495-8305095	chr2R:8301268-8302069	2425
	FBgn0032787	CG10195	protein_coding	chr2L:19482232-19483362	chr2L:19479264-19480120	2111
	FBgn0263995	cpo	protein_coding	chr3R:17919832-18018892	chr3R:17952112-17952982	0
	FBgn0266780	lncRNA:CR45245	ncRNA	chr3L:10386450-10387797	chr3L:10376863-10377664	8785
	FBgn0052227	gogo	protein_coding	chr3L:20268859-20295133	chr3L:20294808-20295648	0
	FBgn0263995	cpo	protein_coding	chr3R:17919832-18018892	chr3R:17938608-17939451	0
	FBgn0260003	Dys	protein_coding	chr3R:19461085-19597288	chr3R:19496527-19497397	0
	FBgn0053704	CG33704	protein_coding	chr2R:20950102-20950282	chr2R:20948138-20948970	1131
	FBgn0028387	chm	protein_coding	chr2L:7421457-7421614	chr2L:7420765-7421486	0
	FBgn0050377	CG30377	protein_coding	chr2R:7890025-7890930	chr2R:7887862-7888721	1303
	FBgn0000017	Abl	protein_coding	chr3L:16631377-16631430	chr3L:16634004-16634825	2573
	FBgn0264675	lncRNA:CR43960	ncRNA	chrX:12077155-12077241	chrX:12075956-12076883	271
	FBgn0263040	CG43335	protein_coding	chr3R:15635468-15636489	chr3R:15614465-15615330	20137
	FBgn0037153	olf413	protein_coding	chr3L:22136090-22247702	chr3L:22219883-22220649	0
	FBgn0266830	lncRNA:CR45292	ncRNA	chr2L:19011902-19012254	chr2L:19012610-19013019	355
	FBgn0263391	hts	protein_coding	chr2R:19397032-19424903	chr2R:19416321-19417239	0
	FBgn0262400	mir-287	pre_miRNA	chr2L:17574610-17574702	chr2L:17574193-17575083	0
	FBgn0000039	nAChRalpha2	protein_coding	chr3R:24490818-24491147	chr3R:24495737-24496534	4589
	FBgn0267145	lncRNA:CR45585	ncRNA	chr3R:5021070-5021474	chr3R:5021121-5021984	0
	FBgn0267636	asRNA:CR45974	ncRNA	chr3L:18303431-18304179	chr3L:18304164-18305036	0
	FBgn0265429	CG44341	protein_coding	chr2R:13103895-13104895	chr2R:13091389-13092297	11597
	FBgn0033830	CG10814	protein_coding	chr2R:13375975-13377731	chr2R:13381715-13382619	3983
	FBgn0035625	Blimp-1	protein_coding	chr3L:5642003-5642334	chr3L:5636684-5637407	4595
	FBgn0043021	snRNA:U5:38ABb	snRNA	chr2L:19816414-19816540	chr2L:19819690-19820530	3149
	FBgn0004876	cdi	protein_coding	chr3R:19087405-19088300	chr3R:19078488-19079303	8101
	FBgn0000564	Eh	protein_coding	chr3R:17448767-17448858	chr3R:17450823-17451594	1964
	FBgn0260943	Rbp6	protein_coding	chr3L:17058774-17238212	chr3L:17201911-17202714	0
	FBgn0260003	Dys	protein_coding	chr3R:19461085-19597288	chr3R:19498742-19499866	0
	FBgn0036157	CG7560	protein_coding	chr3L:11425158-11426395	chr3L:11416608-11417470	7687
	FBgn0038350	AOX4	protein_coding	chr3R:15552733-15552833	chr3R:15562471-15563377	9637
	FBgn0053200	VepD	protein_coding	chr2R:22408649-22408723	chr2R:22408084-22409002	0
	FBgn0085408	Shrm	protein_coding	chr2R:14308142-14351802	chr2R:14333796-14334690	0
	FBgn0052423	shep	protein_coding	chr3L:5155821-5277944	chr3L:5182522-5183424	0
	FBgn0261046	Dscam3	protein_coding	chr3R:17505593-17505667	chr3R:17505414-17506219	0
	FBgn0051769	CG31769	protein_coding	chr2L:14110632-14110739	chr2L:14122758-14123626	12018
	FBgn0259162	RunxB	protein_coding	chrX:20564748-20564909	chrX:20561024-20561977	2770
	FBgn0265814	lncRNA:CR44603	ncRNA	chr2L:1619412-1619970	chr2L:1617303-1618187	1224
	FBgn0003502	Btk29A	protein_coding	chr2L:8258373-8301079	chr2L:8296907-8297588	0
	FBgn0034033	CG8204	protein_coding	chr2R:15573666-15573762	chr2R:15590826-15591752	17063
	FBgn0085391	trv	protein_coding	chr3R:28026615-28026870	chr3R:28025933-28026807	0
	FBgn0261700	lncRNA:CR42736	ncRNA	chr2R:18377487-18377644	chr2R:18374741-18375424	2062
	FBgn0263392	Tet	protein_coding	chr3L:2851559-2851696	chr3L:2844395-2845340	6218
	FBgn0000206	boss	protein_coding	chr3R:25961994-25962043	chr3R:25961799-25962120	0
	FBgn0264438	lncRNA:CR43856	ncRNA	chr2L:15011815-15012667	chr2L:15013363-15014210	695
	FBgn0015609	CadN	protein_coding	chr2L:17751939-17752346	chr2L:17752237-17753080	0
	FBgn0033770	wuc	protein_coding	chr2R:12700081-12700212	chr2R:12699270-12700113	0
	FBgn0265995	lncRNA:CR44770	ncRNA	chr2L:15160651-15161083	chr2L:15160576-15161075	0
	FBgn0283651	CG46301	protein_coding	chr2L:14156862-14157404	chr2L:14135984-14136855	20006
	FBgn0011260	Sema2a	protein_coding	chr2R:16500178-16500529	chr2R:16499587-16500496	0
	FBgn0052150	meru	protein_coding	chr3L:15837773-15844062	chr3L:15843759-15844662	0
	FBgn0066101	LpR1	protein_coding	chr3R:25741348-25763105	chr3R:25767561-25768454	4455
	FBgn0086758	chinmo	protein_coding	chr2L:1667847-1667981	chr2L:1662790-1663685	4161
	FBgn0266101	CG44838	protein_coding	chr3L:9461050-9475475	chr3L:9465661-9466581	0
	FBgn0000114	bru1	protein_coding	chr2L:12175004-12313438	chr2L:12192322-12193188	0
	FBgn0267203	lncRNA:CR45643	ncRNA	chr3R:16223395-16223854	chr3R:16221133-16221943	1451
	FBgn0262475	bru2	protein_coding	chr2L:12359601-12359683	chr2L:12359362-12360244	0
	FBgn0031733	CG14006	protein_coding	chr2L:5726415-5728811	chr2L:5729263-5730163	451
	FBgn0038826	Syp	protein_coding	chr3R:20789986-20790332	chr3R:20788628-20789185	800
	FBgn0085434	NaCP60E	protein_coding	chr2R:24891614-24891692	chr2R:24891124-24892142	0
	FBgn0032626	CG12620	protein_coding	chr2L:17087641-17089186	chr2L:17096193-17097075	7006
	FBgn0000411	D	protein_coding	chr3L:14175610-14177537	chr3L:14172074-14172860	2749
	FBgn0034507	CG11192	protein_coding	chr2R:20354108-20355067	chr2R:20356891-20357740	1823
	FBgn0267641	lncRNA:CR45979	ncRNA	chr3L:6505569-6506393	chr3L:6505232-6506022	0
	FBgn0264442	ab	protein_coding	chr2L:11255463-11257466	chr2L:11249420-11250219	5243
	FBgn0267305	lncRNA:CR45741	ncRNA	chr3L:5316213-5316451	chr3L:5319391-5320125	2939
	FBgn0000206	boss	protein_coding	chr3R:25961994-25962043	chr3R:25962224-25962922	180
	FBgn0037147	CG7140	protein_coding	chr3L:22026230-22028325	chr3L:22008584-22009220	17009
	FBgn0264001	bru3	protein_coding	chr3L:13521907-13803400	chr3L:13719818-13720743	0
	FBgn0266405	lncRNA:CR45045	ncRNA	chr3R:17667577-17667825	chr3R:17666033-17666962	614
	FBgn0000116	Argk	protein_coding	chr3L:9051130-9051717	chr3L:9051636-9052497	0
	FBgn0037612	CG8112	protein_coding	chr3R:8712933-8713770	chr3R:8705110-8706031	6901
	FBgn0259822	Ca-beta	protein_coding	chr2L:11156118-11203544	chr2L:11203446-11204318	0
	FBgn0264308	CG43778	protein_coding	chr2L:13330799-13331121	chr2L:13331859-13332562	737
	FBgn0266893	lncRNA:CR45353	ncRNA	chr2L:15468944-15469527	chr2L:15468815-15469676	0
	FBgn0034013	unc-5	protein_coding	chr2R:15356821-15357712	chr2R:15350292-15351138	5682
	FBgn0267666	lncRNA:CR46004	ncRNA	chr3L:10306678-10307132	chr3L:10306035-10306953	0
	FBgn0000635	Fas2	protein_coding	chrX:4203191-4203486	chrX:4198585-4199430	3760
	FBgn0052333	CG32333	protein_coding	chr3L:1275956-1295699	chr3L:1279328-1280078	0
	FBgn0264308	CG43778	protein_coding	chr2L:13330799-13331121	chr2L:13330818-13331588	0
	FBgn0267488	Mcr	protein_coding	chr2L:8082811-8082982	chr2L:8081421-8082105	705
	FBgn0037625	CG11768	protein_coding	chr3R:8768120-8768191	chr3R:8767754-8768529	0
	FBgn0031130	CG15452	protein_coding	chrX:20744965-20745965	chrX:20748660-20749541	2694
	FBgn0041111	lilli	protein_coding	chr2L:2885929-2954406	chr2L:2903301-2903901	0
	FBgn0263706	CG43658	protein_coding	chrX:17456169-17561180	chrX:17556306-17557177	0
	FBgn0267938	lncRNA:CR46218	ncRNA	chr3R:12873131-12874445	chr3R:12878980-12879870	4534
	FBgn0000568	Eip75B	protein_coding	chr3L:18064511-18064696	chr3L:18066389-18067272	1692
	FBgn0260943	Rbp6	protein_coding	chr3L:17058774-17238212	chr3L:17149604-17150431	0
	FBgn0261802	CG42748	protein_coding	chr2L:22145671-22146996	chr2L:22146020-22146782	0
	FBgn0053558	mim	protein_coding	chr2R:6935741-6936195	chr2R:6936663-6937494	467
	FBgn0011951	tRNA:Arg-TCG-3-4	tRNA	chrX:14017212-14017284	chrX:14019239-14019904	1954
	FBgn0003175	px	protein_coding	chr2R:22534845-22534920	chr2R:22532982-22533650	1194
	FBgn0267672	lncRNA:CR46008	ncRNA	chr3R:11335551-11336307	chr3R:11335557-11336559	0
	FBgn0260429	CG42524	protein_coding	chr2R:15613854-15657214	chr2R:15654764-15655556	0
	FBgn0266086	lncRNA:CR44828	ncRNA	chr2R:24738777-24739377	chr2R:24740680-24741466	1302
	FBgn0052057	dpr10	protein_coding	chr3L:10147454-10186108	chr3L:10168073-10169001	0
	FBgn0035161	CG13898	protein_coding	chr3L:803427-804051	chr3L:797088-797967	5459
	FBgn0283651	CG46301	protein_coding	chr2L:14156862-14157404	chr2L:14138857-14139780	17081
	FBgn0000547	ed	protein_coding	chr2L:4031377-4115749	chr2L:4023240-4024136	7240
	FBgn0263131	CG43373	protein_coding	chr3L:16491838-16543370	chr3L:16533405-16534317	0
	FBgn0035253	CG7971	protein_coding	chr3L:1654247-1665064	chr3L:1661677-1662476	0
	FBgn0085414	dpr12	protein_coding	chr2R:5846593-5847470	chr2R:5844565-5845491	1101
	FBgn0264349	lncRNA:CR43805	ncRNA	chr2L:14840434-14841729	chr2L:14835160-14836071	4362
	FBgn0264490	Eip93F	protein_coding	chr3R:21996330-21996787	chr3R:21999903-22000560	3115
	FBgn0267336	Glut4EF	protein_coding	chr3R:9874681-9995364	chr3R:9966292-9967090	0
	FBgn0283651	CG46301	protein_coding	chr2L:14156862-14157404	chr2L:14140628-14141468	15393
	FBgn0034658	Grx1t	protein_coding	chr2R:21757345-21757913	chr2R:21755869-21756537	807
	FBgn0004839	otk	protein_coding	chr2R:12013759-12013920	chr2R:12010684-12011578	2180
	FBgn0004652	fru	protein_coding	chr3R:18545113-18545586	chr3R:18545310-18546142	0
	FBgn0024836	stan	protein_coding	chr2R:10705906-10708021	chr2R:10705099-10706009	0
	FBgn0028520	CG4891	protein_coding	chr2L:16094997-16095944	chr2L:16112760-16113659	16815
	FBgn0263995	cpo	protein_coding	chr3R:17919832-18018892	chr3R:17928449-17929354	0
	FBgn0036868	ms(3)76Ba	protein_coding	chr3L:19387580-19390033	chr3L:19386461-19387344	235
	FBgn0260943	Rbp6	protein_coding	chr3L:17058774-17238212	chr3L:17148679-17149182	0
	FBgn0032768	CG17564	protein_coding	chr2L:19298345-19298587	chr2L:19287310-19288175	10169
	FBgn0037766	Teh1	protein_coding	chr3R:9864969-9866339	chr3R:9851304-9852172	12796
	FBgn0263289	scrib	protein_coding	chr3R:26589908-26590058	chr3R:26588706-26589598	309
	FBgn0266086	lncRNA:CR44828	ncRNA	chr2R:24738777-24739377	chr2R:24739093-24740013	0
	FBgn0028875	nAChRalpha5	protein_coding	chr2L:14040170-14094401	chr2L:14069157-14070063	0
	FBgn0003313	sala	protein_coding	chr2L:11486292-11486949	chr2L:11488360-11489263	1410
	FBgn0037908	dpr5	protein_coding	chr3R:11499984-11505951	chr3R:11499522-11500401	0
	FBgn0032886	CG9328	protein_coding	chr2L:20797715-20798514	chr2L:20803541-20804387	5026
	FBgn0261261	plx	protein_coding	chr3R:5697027-5697485	chr3R:5696005-5696885	141
	FBgn0036544	sff	protein_coding	chr3L:15924288-15924861	chr3L:15920683-15921562	2725
	FBgn0085450	Snoo	protein_coding	chr2L:7891187-7896754	chr2L:7932764-7933591	36009
	FBgn0033788	CG13323	protein_coding	chr2R:13044695-13047256	chr2R:13044738-13045542	0
	FBgn0026160	tna	protein_coding	chr3L:10835528-10876496	chr3L:10830876-10831720	3807
	FBgn0051176	CG31176	protein_coding	chr3R:21672303-21719660	chr3R:21714040-21714926	0
	FBgn0040508	ACXC	protein_coding	chr2L:12912530-12912699	chr2L:12909876-12910738	1791
	FBgn0267665	lncRNA:CR46003	ncRNA	chr3L:10286900-10307954	chr3L:10289138-10290016	0
	FBgn0000036	nAChRalpha1	protein_coding	chr3R:24393896-24457157	chr3R:24446366-24447271	0
	FBgn0004394	pdm2	protein_coding	chr2L:12657165-12686306	chr2L:12681504-12682435	0
	FBgn0031866	Nlg2	protein_coding	chr2L:6874900-6906656	chr2L:6875075-6875803	0
	FBgn0267962	lncRNA:CR46242	ncRNA	chrX:14097599-14097965	chrX:14084391-14085211	12387
	FBgn0039883	RhoGAP100F	protein_coding	chr3R:31825844-31826305	chr3R:31822181-31823100	2743
	FBgn0032368	spag4	protein_coding	chr2L:11610510-11611772	chr2L:11624165-11624997	12392
	FBgn0261928	CG42795	protein_coding	chr3R:10225813-10226153	chr3R:10226215-10227055	61
	FBgn0264516	CG43915	protein_coding	chr3L:3972899-3973784	chr3L:3973022-3973923	0
	FBgn0259099	DCX-EMAP	protein_coding	chr3L:14903805-14942907	chr3L:14902884-14903586	218
	FBgn0031116	CG1695	protein_coding	chrX:20433950-20434559	chrX:20436627-20437540	2067
	FBgn0260943	Rbp6	protein_coding	chr3L:17147107-17147969	chr3L:17147789-17148561	0
	FBgn0015609	CadN	protein_coding	chr2L:17720654-17721104	chr2L:17720711-17721393	0
	FBgn0264442	ab	protein_coding	chr2L:11255463-11257466	chr2L:11248008-11248916	6546
	FBgn0003300	run	protein_coding	chrX:20694439-20695401	chrX:20693791-20694701	0
	FBgn0002643	mam	protein_coding	chr2R:13991203-14060356	chr2R:14052622-14053489	0
	FBgn0000492	Dr	protein_coding	chr3R:29556386-29557845	chr3R:29571795-29572727	13949
	FBgn0004880	scrt	protein_coding	chr3L:3983896-3985490	chr3L:3983202-3984022	0
	FBgn0261588	pdm3	protein_coding	chr2R:8327490-8396280	chr2R:8382817-8383708	0
	FBgn0053988	Mid1	protein_coding	chr2R:24736614-24736657	chr2R:24736412-24737267	0
	FBgn0038931	CG13407	protein_coding	chr3R:22103414-22105590	chr3R:22098241-22099145	4268
	FBgn0265950	lncRNA:CR44737	ncRNA	chr2L:18893611-18895147	chr2L:18887511-18888375	5235
	FBgn0000303	ChAT	protein_coding	chr3R:18705501-18706106	chr3R:18704949-18705824	0
	FBgn0086675	fne	protein_coding	chrX:12938517-12938931	chrX:12937574-12938774	0
	FBgn0083950	side-VI	protein_coding	chr3R:11013318-11013428	chr3R:11013964-11014842	535
	FBgn0032624	CG6304	protein_coding	chr2L:17011476-17014700	chr2L:17010611-17011413	62
	FBgn0036080	Or67d	protein_coding	chr3L:10274412-10274624	chr3L:10279171-10280064	4546
	FBgn0032553	CG4480	protein_coding	chr2L:14870371-14870765	chr2L:14869480-14870269	101
	FBgn0036454	CG17839	protein_coding	chr3L:14805136-14882224	chr3L:14863052-14863961	0
	FBgn0264490	Eip93F	protein_coding	chr3R:21960764-21960907	chr3R:21965496-21966373	4588
	FBgn0284236	CG46320	protein_coding	chr3L:5664121-5749599	chr3L:5690719-5691618	0
	FBgn0041097	robo3	protein_coding	chr2L:1273585-1273778	chr2L:1271261-1271768	1816
	FBgn0041605	cpx	protein_coding	chr3R:4281838-4282003	chr3R:4281425-4282075	0
	FBgn0051612	CG31612	protein_coding	chr2L:21762314-21795447	chr2L:21789091-21789974	0
	FBgn0036935	CG14186	protein_coding	chr3L:20098084-20103827	chr3L:20099614-20100464	0
	FBgn0262869	Gfrl	protein_coding	chr3R:20449459-20449687	chr3R:20449363-20450231	0
	FBgn0259239	CG42337	protein_coding	chr3L:21185171-21185533	chr3L:21185216-21186068	0
	FBgn0037662	CG11997	protein_coding	chr3R:9177747-9179098	chr3R:9189635-9190506	10536
	FBgn0262475	bru2	protein_coding	chr2L:12344219-12344550	chr2L:12345151-12346028	600
	FBgn0030897	Frq1	protein_coding	chrX:18161013-18161292	chrX:18158712-18159579	1433
	FBgn0086604	side-VIII	protein_coding	chr2R:20464619-20464828	chr2R:20464036-20464914	0
	FBgn0267668	lncRNA:CR46006	ncRNA	chr3L:10323501-10323871	chr3L:10324898-10325996	1026
	FBgn0265151	lncRNA:CR44220	ncRNA	chr2L:219651-220050	chr2L:219185-220041	0
	FBgn0266418	wake	protein_coding	chr3R:22652158-22652558	chr3R:22648468-22649338	2819
	FBgn0039344	CG4582	protein_coding	chr3R:25581223-25582268	chr3R:25579284-25580027	1195
	FBgn0034166	CG6472	protein_coding	chr2R:16880713-16880996	chr2R:16883150-16883971	2153
	FBgn0004606	zfh1	protein_coding	chr3R:30765926-30789202	chr3R:30758602-30759497	6428
	FBgn0036576	CG5151	protein_coding	chr3L:16149290-16149309	chr3L:16147273-16148011	1278
	FBgn0004880	scrt	protein_coding	chr3L:3983896-3985490	chr3L:3978397-3979290	4605
	FBgn0037662	CG11997	protein_coding	chr3R:9177747-9179098	chr3R:9191507-9192427	12408
	FBgn0259735	mtgo	protein_coding	chr2L:16545016-16663218	chr2L:16649830-16650613	0
	FBgn0050018	mthl13	protein_coding	chr2R:10791459-10793109	chr2R:10790177-10790913	545
	FBgn0032629	beat-IIIc	protein_coding	chr2L:17251509-17251615	chr2L:17252893-17253775	1277
	FBgn0030221	Rab9Db	protein_coding	chrX:10622355-10623225	chrX:10621162-10622064	290
	FBgn0041097	robo3	protein_coding	chr2L:1273585-1273778	chr2L:1271861-1272239	1345
	FBgn0264001	bru3	protein_coding	chr3L:13521907-13803400	chr3L:13715853-13716777	0
	FBgn0050419	CG30419	protein_coding	chr2R:24212491-24229795	chr2R:24229359-24230275	0
	FBgn0266521	stai	protein_coding	chr2L:6109667-6110224	chr2L:6107167-6107968	1698
	FBgn0265643	lncRNA:CR44450	ncRNA	chr2R:8311645-8311945	chr2R:8315479-8316474	3533
	FBgn0011656	Mef2	protein_coding	chr2R:9928900-9929615	chr2R:9929415-9930309	0
	FBgn0262475	bru2	protein_coding	chr2L:12359601-12359683	chr2L:12360514-12361314	830
	FBgn0266756	btsz	protein_coding	chr3R:14873164-14873451	chr3R:14873036-14873913	0
	FBgn0266521	stai	protein_coding	chr2L:6109667-6110224	chr2L:6109057-6110021	0
	FBgn0039808	CG12071	protein_coding	chr3R:30879354-30879906	chr3R:30879826-30880570	0
	FBgn0086677	jeb	protein_coding	chr2R:12085194-12119340	chr2R:12120207-12120974	866
	FBgn0031530	Pgant2	protein_coding	chr2L:3422760-3422957	chr2L:3425876-3426534	2918
	FBgn0265996	lncRNA:CR44771	ncRNA	chr2L:15159508-15160126	chr2L:15159570-15160373	0
	FBgn0267319	lncRNA:CR45755	ncRNA	chr3L:16177345-16177635	chr3L:16182475-16183267	4839
	FBgn0043865	SA-2	protein_coding	chr3L:1437558-1437872	chr3L:1433487-1434281	3276
	FBgn0029123	SoxN	protein_coding	chr2L:8825645-8829670	chr2L:8838629-8839483	8958
	FBgn0262636	dati	protein_coding	chr4:386907-386984	chr4:385038-385751	1155
	FBgn0038282	dpr9	protein_coding	chr3R:15077036-15077206	chr3R:15076816-15077683	0
	FBgn0035317	Oseg2	protein_coding	chr3L:2229646-2235253	chr3L:2228515-2229330	315
	FBgn0264815	Pde1c	protein_coding	chr2L:11814156-11928572	chr2L:11902783-11903143	0
	FBgn0028999	nerfin-1	protein_coding	chr3L:909112-912319	chr3L:907814-908534	577
	FBgn0029770	CG4151	protein_coding	chrX:5501476-5502782	chrX:5503736-5504633	953
	FBgn0264444	lncRNA:CR43862	ncRNA	chrX:20686819-20687653	chrX:20687094-20687947	0
	FBgn0003371	sgg	protein_coding	chrX:2634827-2635031	chrX:2635896-2636734	864
	FBgn0259239	CG42337	protein_coding	chr3L:21192903-21193363	chr3L:21193111-21194029	0
	FBgn0266313	lncRNA:CR44978	ncRNA	chr2L:19604846-19605490	chr2L:19605218-19606074	0
	FBgn0052553	lncRNA:CR32553	ncRNA	chrX:18126947-18127027	chrX:18126914-18127848	0
	FBgn0035903	CG6765	protein_coding	chr3L:8512767-8518738	chr3L:8513178-8513869	0
	FBgn0034396	CG15097	protein_coding	chr2R:18823237-18824569	chr2R:18824471-18825196	0
	FBgn0013995	Calx	protein_coding	chr3R:20978183-20978248	chr3R:20977647-20978466	0
	FBgn0027932	Akap200	protein_coding	chr2L:8415690-8431297	chr2L:8424555-8425414	0
	FBgn0264574	Glut1	protein_coding	chr3L:914074-993788	chr3L:970659-971553	0
	FBgn0265076	lncRNA:CR44187	ncRNA	chr2L:20710096-20711006	chr2L:20705772-20706344	3751
	FBgn0262528	CG43082	protein_coding	chr3L:15662218-15662279	chr3L:15664047-15664882	1767
	FBgn0266129	lov	protein_coding	chr2R:25085780-25139627	chr2R:25099326-25100132	0
	FBgn0285944	para	protein_coding	chrX:16455027-16533096	chrX:16531013-16531938	0
	FBgn0266965	lncRNA:CR45416	ncRNA	chr3L:6883321-6883601	chr3L:6878194-6879154	4166
	FBgn0033212	LRR	protein_coding	chr2R:7686708-7686836	chr2R:7686821-7687606	0
	FBgn0035380	CG9970	protein_coding	chr3L:2915024-2916654	chr3L:2913374-2914290	733
	FBgn0010434	cora	protein_coding	chr2R:19243255-19243751	chr2R:19243654-19244523	0
	FBgn0026239	gukh	protein_coding	chr3R:19015791-19019914	chr3R:19017254-19018193	0
	FBgn0028509	CenG1A	protein_coding	chr2L:13894202-13894375	chr2L:13893635-13894486	0
	FBgn0050419	CG30419	protein_coding	chr2R:24212491-24229795	chr2R:24226104-24226718	0
	FBgn0002522	lab	protein_coding	chr3R:6663184-6663454	chr3R:6670809-6671672	7354
	FBgn0267723	lncRNA:CR46056	ncRNA	chr3R:21638652-21639088	chr3R:21639971-21640830	882
	FBgn0028699	Rh50	protein_coding	chr3L:4919101-4920198	chr3L:4922048-4922935	1849
	FBgn0265073	lncRNA:CR44184	ncRNA	chr2L:19019396-19019871	chr2L:19016537-19017299	2096
	FBgn0015380	drl	protein_coding	chr2L:19190342-19190834	chr2L:19196161-19197070	5326
	FBgn0259222	CG42322	protein_coding	chr3R:20740108-20756639	chr3R:20741129-20741966	0
	FBgn0036411	Sox21a	protein_coding	chr3L:14103481-14108118	chr3L:14109524-14110435	1405
	FBgn0033788	CG13323	protein_coding	chr2R:13044695-13047256	chr2R:13028193-13029030	15664
	FBgn0053113	Rtnl1	protein_coding	chr2L:5004614-5004928	chr2L:5004649-5005491	0
	FBgn0260446	GABA-B-R1	protein_coding	chr2L:15016331-15017396	chr2L:15015487-15016340	0
	FBgn0003312	sad	protein_coding	chr3R:11877235-11877585	chr3R:11873476-11874305	2929
	FBgn0032109	CG17005	protein_coding	chr2L:9327744-9327960	chr2L:9326975-9327777	0
	FBgn0004055	uzip	protein_coding	chr2R:25012062-25031737	chr2R:25021454-25022147	0
	FBgn0265276	l(3)neo38	protein_coding	chr3R:11765038-11779128	chr3R:11775836-11776443	0
	FBgn0000659	fkh	protein_coding	chr3R:28580976-28585264	chr3R:28572741-28573567	7408
	FBgn0266930	lncRNA:CR45381	ncRNA	chr3L:22643881-22644470	chr3L:22642186-22643053	827
	FBgn0051769	CG31769	protein_coding	chr2L:14110632-14110739	chr2L:14113274-14114024	2534
	FBgn0011300	babo	protein_coding	chr2R:8953103-8953417	chr2R:8953568-8954462	150
	FBgn0010238	Lac	protein_coding	chr2R:12453190-12465630	chr2R:12455574-12456488	0
	FBgn0052698	CARPB	protein_coding	chrX:9794676-9795061	chrX:9794075-9794940	0
	FBgn0259984	kuz	protein_coding	chr2L:13550139-13639411	chr2L:13576729-13577603	0
	FBgn0260487	CG42534	protein_coding	chr3R:27359390-27359452	chr3R:27358945-27359780	0
	FBgn0267255	CG45691	protein_coding	chr2L:17320250-17320712	chr2L:17327460-17328277	6747
	FBgn0034013	unc-5	protein_coding	chr2R:15356821-15357712	chr2R:15360372-15361214	2659
	FBgn0003931	snRNA:U4:38AB	snRNA	chr2L:19810734-19810875	chr2L:19809374-19810254	479
	FBgn0000116	Argk	protein_coding	chr3L:9048880-9050359	chr3L:9050220-9051056	0
	FBgn0267252	Ggamma30A	protein_coding	chr2L:9256563-9256696	chr2L:9256271-9257166	0
	FBgn0038653	Octalpha2R	protein_coding	chr3R:18809365-18809523	chr3R:18826480-18827395	16956
	FBgn0011656	Mef2	protein_coding	chr2R:9921610-9922003	chr2R:9922792-9923701	788
	FBgn0263709	lncRNA:CR43661	ncRNA	chr2R:17307132-17307302	chr2R:17321922-17322684	14619
	FBgn0034542	Fem-1	protein_coding	chr2R:20665545-20665639	chr2R:20665241-20666004	0
	FBgn0001994	crp	protein_coding	chr2L:16278863-16279169	chr2L:16275104-16275782	3080
	FBgn0035246	CG13928	protein_coding	chr3L:1625791-1628377	chr3L:1626669-1627286	0
	FBgn0263117	CG34377	protein_coding	chr3R:22308663-22324094	chr3R:22319005-22319912	0
	FBgn0010415	Sdc	protein_coding	chr2R:21392402-21481176	chr2R:21438709-21439649	0
	FBgn0259246	brp	protein_coding	chr2R:9505004-9505468	chr2R:9504323-9505128	0
	FBgn0262636	dati	protein_coding	chr4:390425-391544	chr4:388531-389450	974
	FBgn0020257	Ppa	protein_coding	chr2R:22684955-22688987	chr2R:22681953-22682734	2220
	FBgn0038814	CG15923	protein_coding	chr3R:20616580-20616901	chr3R:20616321-20617136	0
	FBgn0035246	CG13928	protein_coding	chr3L:1625791-1628377	chr3L:1627878-1628809	0
	FBgn0028886	CG15279	protein_coding	chr2L:14851282-14851749	chr2L:14854790-14855683	3040
	FBgn0035237	CG13917	protein_coding	chr3L:1576699-1577131	chr3L:1578638-1579401	1506
	FBgn0264815	Pde1c	protein_coding	chr2L:11814156-11928572	chr2L:11915108-11916009	0
	FBgn0267794	lncRNA:CR43174	ncRNA	chr3L:17934032-17934345	chr3L:17929800-17930717	3314
	FBgn0003175	px	protein_coding	chr2R:22534845-22534920	chr2R:22530526-22531471	3373
	FBgn0086677	jeb	protein_coding	chr2R:12116599-12118853	chr2R:12118689-12119600	0
	FBgn0051769	CG31769	protein_coding	chr2L:14110632-14110739	chr2L:14115766-14116647	5026
	FBgn0262476	CG43066	protein_coding	chr2R:18514574-18514844	chr2R:18513924-18515127	0
	FBgn0026597	Axn	protein_coding	chr3R:30022842-30035311	chr3R:30029869-30030737	0
	FBgn0004244	Rdl	protein_coding	chr3L:9177094-9178779	chr3L:9179029-9179990	249
	FBgn0265674	lncRNA:CR44481	ncRNA	chr2L:11665241-11665810	chr2L:11676448-11677272	10637
	FBgn0267912	CanA-14F	protein_coding	chrX:16560684-16587172	chrX:16575027-16575937	0
	FBgn0083942	CG34106	protein_coding	chr2L:17131024-17131624	chr2L:17130556-17131467	0
	FBgn0034590	Magi	protein_coding	chr2R:21138226-21139232	chr2R:21137197-21138082	143
	FBgn0039431	plum	protein_coding	chr3R:26470078-26535217	chr3R:26498572-26499474	0
	FBgn0004369	Ptp99A	protein_coding	chr3R:29377646-29378024	chr3R:29377273-29377977	0
	FBgn0264324	spg	protein_coding	chr3R:28845270-28870439	chr3R:28850025-28850941	0
	FBgn0000015	Abd-B	protein_coding	chr3R:16927212-16972236	chr3R:16940290-16941107	0
	FBgn0266521	stai	protein_coding	chr2L:6101694-6101798	chr2L:6104501-6105322	2702
	FBgn0264574	Glut1	protein_coding	chr3L:914074-914609	chr3L:913676-914514	0
	FBgn0263521	mir-4969	pre_miRNA	chr3R:21798514-21798671	chr3R:21799361-21800249	689
	FBgn0085391	trv	protein_coding	chr3R:28085426-28090740	chr3R:28101514-28102392	10773
	FBgn0264006	dysc	protein_coding	chr3L:13889549-13889679	chr3L:13889672-13890618	0
	FBgn0262996	lncRNA:CR43304	ncRNA	chr2L:17541854-17541934	chr2L:17542546-17543476	611
	FBgn0262733	Src64B	protein_coding	chr3L:4612859-4612889	chr3L:4608182-4608969	3889
	FBgn0037292	plh	protein_coding	chr3R:4986500-5011031	chr3R:4989853-4990471	0
	FBgn0013576	mtd	protein_coding	chr3R:5270116-5350443	chr3R:5346563-5347291	0
	FBgn0024249	cato	protein_coding	chr2R:16277685-16278396	chr2R:16278267-16279062	0
	FBgn0261588	pdm3	protein_coding	chr2R:8327490-8396280	chr2R:8346563-8347274	0
	FBgn0008646	E5	protein_coding	chr3R:13868599-13868756	chr3R:13868185-13868943	0
	FBgn0038013	CG10038	protein_coding	chr3R:12348987-12349364	chr3R:12347604-12348484	502
	FBgn0261698	SLO2	protein_coding	chr2R:10395103-10395187	chr2R:10399834-10400753	4646
	FBgn0011300	babo	protein_coding	chr2R:8957029-8957156	chr2R:8956586-8957507	0
	FBgn0264001	bru3	protein_coding	chr3L:13521907-13803400	chr3L:13603828-13604752	0
	FBgn0025525	bab2	protein_coding	chr3L:1140429-1177276	chr3L:1147625-1148505	0
	FBgn0267944	lncRNA:CR46224	ncRNA	chr3R:7318988-7319232	chr3R:7319282-7320145	49
	FBgn0024836	stan	protein_coding	chr2R:10673345-10721138	chr2R:10703600-10704459	0
	FBgn0011259	Sema1a	protein_coding	chr2L:8563739-8564296	chr2L:8562726-8563550	188
	FBgn0038980	Octbeta1R	protein_coding	chr3R:22497215-22520078	chr3R:22510617-22511536	0
	FBgn0035997	phol	protein_coding	chr3L:9453048-9455642	chr3L:9453427-9454358	0
	FBgn0046887	Gr98b	protein_coding	chr3R:27542497-27543888	chr3R:27541290-27542150	346
	FBgn0034033	CG8204	protein_coding	chr2R:15573666-15573762	chr2R:15584414-15585284	10651
	FBgn0264001	bru3	protein_coding	chr3L:13521907-13803400	chr3L:13651872-13652759	0
	FBgn0053143	CG33143	protein_coding	chr2R:22627806-22627948	chr2R:22627121-22627954	0
	FBgn0039467	CG14253	protein_coding	chr3R:26978541-26985706	chr3R:26977912-26978686	0
	FBgn0031751	CG9016	protein_coding	chr2L:5923539-5923653	chr2L:5923497-5924382	0
	FBgn0038975	Nrx-1	protein_coding	chr3R:22469478-22471390	chr3R:22469888-22470759	0
	FBgn0264574	Glut1	protein_coding	chr3L:914074-993788	chr3L:952266-953103	0
	FBgn0051163	SKIP	protein_coding	chr3R:22133830-22296126	chr3R:22269852-22270617	0
	FBgn0266235	lncRNA:CR44930	ncRNA	chr3R:6765485-6766709	chr3R:6765966-6766824	0
	FBgn0039209	REPTOR	protein_coding	chr3R:24582713-24582864	chr3R:24580651-24581273	1439
	FBgn0267002	unc-104	protein_coding	chr2R:16764138-16764374	chr2R:16764244-16765185	0
	FBgn0028848	Gpo3	protein_coding	chr2L:13708215-13710583	chr2L:13706245-13707146	1068
	FBgn0261090	Sytbeta	protein_coding	chr3L:15014695-15064977	chr3L:15062984-15063848	0
	FBgn0259969	Sfp65A	protein_coding	chr3L:6350276-6350829	chr3L:6343617-6344369	5906
	FBgn0265996	lncRNA:CR44771	ncRNA	chr2L:15159508-15160126	chr2L:15158302-15159080	427
	FBgn0036577	CG13073	protein_coding	chr3L:16213051-16214361	chr3L:16208612-16209062	3988
	FBgn0051816	CG31816	protein_coding	chr2L:16542546-16543263	chr2L:16540512-16541431	1114
	FBgn0266591	CG45116	protein_coding	chr3L:22699433-22699870	chr3L:22700687-22701585	816
	FBgn0017590	klg	protein_coding	chr3R:22899284-22961731	chr3R:22888985-22889854	9429
	FBgn0038789	Ir92a	protein_coding	chr3R:20343702-20343902	chr3R:20346773-20347997	2870
	FBgn0263838	lncRNA:CR43700	ncRNA	chr2L:19023671-19024440	chr2L:19024731-19025485	290
	FBgn0039617	DIP-gamma	protein_coding	chr3R:28925004-28970372	chr3R:28931387-28932296	0
	FBgn0038247	Cad88C	protein_coding	chr3R:14630478-14641776	chr3R:14630218-14631181	0
	FBgn0003175	px	protein_coding	chr2R:22498963-22499736	chr2R:22505879-22506619	6142
	FBgn0039025	Usp12-46	protein_coding	chr3R:22750901-22776374	chr3R:22755310-22755972	0
	FBgn0266893	lncRNA:CR45353	ncRNA	chr2L:15468944-15469527	chr2L:15470510-15471352	982
	FBgn0029952	CG12689	protein_coding	chrX:7586071-7586131	chrX:7592993-7593821	6861
	FBgn0265296	Dscam2	protein_coding	chr3L:7189267-7189931	chr3L:7193592-7194450	3660
	FBgn0041097	robo3	protein_coding	chr2L:1292648-1294687	chr2L:1297703-1298452	3015
	FBgn0264606	Fife	protein_coding	chr3L:2711352-2711690	chr3L:2712432-2713276	741
	FBgn0085369	Drgx	protein_coding	chr2L:3683867-3683968	chr2L:3682329-3683146	720
	FBgn0259241	CG42339	protein_coding	chrX:10967722-11039901	chrX:11039487-11040355	0
	FBgn0036454	CG17839	protein_coding	chr3L:14805136-14882224	chr3L:14835523-14836362	0
	FBgn0037162	CG11449	protein_coding	chr3L:22454373-22455989	chr3L:22452900-22453774	598
	FBgn0261859	CG42788	protein_coding	chr3R:15111593-15112189	chr3R:15119836-15120539	7646
	FBgn0032465	Yip1d1	protein_coding	chr2L:12993757-13000635	chr2L:12995583-12996394	0
	FBgn0002023	Lim3	protein_coding	chr2L:19107387-19107785	chr2L:19107491-19108155	0
	FBgn0033654	Sobp	protein_coding	chr2R:11829968-11830436	chr2R:11833442-11834487	3005
	FBgn0031414	eys	protein_coding	chr2L:2311680-2312179	chr2L:2311070-2311964	0
	FBgn0051518	tRNA:Gly-TCC-1-4	tRNA	chr3R:18108993-18109064	chr3R:18111369-18112217	2304
	FBgn0002543	robo2	protein_coding	chr2L:1380086-1420453	chr2L:1389938-1390800	0
	FBgn0267665	lncRNA:CR46003	ncRNA	chr3L:10286900-10307954	chr3L:10301551-10302462	0
	FBgn0267753	lncRNA:CR46084	ncRNA	chr3R:26541292-26543209	chr3R:26540147-26541024	267
	FBgn0000024	Ace	protein_coding	chr3R:13222951-13259517	chr3R:13240298-13241001	0
	FBgn0265487	mbl	protein_coding	chr2R:17216549-17217075	chr2R:17215916-17216797	0
	FBgn0039523	CG12885	protein_coding	chr3R:27520866-27533934	chr3R:27520176-27521069	0
	FBgn0267571	lncRNA:CR45911	ncRNA	chr3R:15417320-15420710	chr3R:15418946-15419775	0
	FBgn0028999	nerfin-1	protein_coding	chr3L:909112-912319	chr3L:908657-909415	0
	FBgn0264908	pHCl-1	protein_coding	chr3L:15893620-15893961	chr3L:15893571-15894497	0
	FBgn0036043	CG8177	protein_coding	chr3L:9774270-9774489	chr3L:9773570-9774484	0
	FBgn0033636	tou	protein_coding	chr2R:11599376-11599640	chr2R:11596406-11597302	2073
	FBgn0038606	CG15803	protein_coding	chr3R:18333290-18334299	chr3R:18335877-18336746	1577
	FBgn0033872	CG6329	protein_coding	chr2R:13826953-13827409	chr2R:13826153-13827088	0
	FBgn0267668	lncRNA:CR46006	ncRNA	chr3L:10348193-10348230	chr3L:10347096-10347813	379
	FBgn0029708	CG3556	protein_coding	chrX:4530231-4535464	chrX:4508014-4508796	21434
	FBgn0051639	CG31639	protein_coding	chr2L:6154949-6155141	chr2L:6156289-6157203	1147
	FBgn0036725	CG18265	protein_coding	chr3L:17439401-17439511	chr3L:17438884-17439532	0
	FBgn0263395	hppy	protein_coding	chr2R:19211856-19212276	chr2R:19210208-19211097	758
	FBgn0085288	CG34259	protein_coding	chr3L:2026991-2027965	chr3L:2031711-2032572	3745
	FBgn0003249	Rh3	protein_coding	chr3R:20081060-20082450	chr3R:20079916-20080798	261
	FBgn0010114	hig	protein_coding	chr2R:9246765-9247249	chr2R:9246829-9247695	0
	FBgn0032946	nrv3	protein_coding	chr2L:21380133-21380361	chr2L:21379598-21380418	0
	FBgn0021764	sdk	protein_coding	chrX:722259-722393	chrX:722453-723255	59
	FBgn0265698	lncRNA:CR44505	ncRNA	chr2R:19683495-19683816	chr2R:19683601-19684505	0
	FBgn0264975	Nrg	protein_coding	chrX:8544850-8547663	chrX:8543043-8543490	1359
	FBgn0000578	ena	protein_coding	chr2R:19141632-19163705	chr2R:19150364-19151060	0
	FBgn0262898	lncRNA:CR43253	ncRNA	chr3L:18081121-18081544	chr3L:18080019-18080809	311
	FBgn0034724	babos	protein_coding	chr2R:22393876-22402059	chr2R:22395413-22396048	0
	FBgn0283451	br	protein_coding	chrX:1575132-1664869	chrX:1587066-1587934	0
	FBgn0013733	shot	protein_coding	chr2R:13864237-13942110	chr2R:13939468-13940262	0
	FBgn0264490	Eip93F	protein_coding	chr3R:21960764-21960907	chr3R:21961763-21962613	855
	FBgn0034720	Liprin-gamma	protein_coding	chr2R:22338801-22338945	chr2R:22338454-22339350	0
	FBgn0052529	Hers	protein_coding	chrX:19866146-19908108	chrX:19881646-19882490	0
	FBgn0051660	smog	protein_coding	chr2L:4852864-4853016	chr2L:4852576-4853435	0
	FBgn0032369	CG6614	protein_coding	chr2L:11644619-11648839	chr2L:11643856-11644525	93
	FBgn0038975	Nrx-1	protein_coding	chr3R:22469478-22471390	chr3R:22468701-22469512	0
	FBgn0036101	NijA	protein_coding	chr3L:10694360-10696877	chr3L:10728185-10729055	31307
	FBgn0036259	CG9760	protein_coding	chr3L:12157052-12163735	chr3L:12161872-12162779	0
	FBgn0243516	Vrp1	protein_coding	chr2R:22106107-22122562	chr2R:22119912-22120746	0
	FBgn0031504	CG15403	protein_coding	chr2L:3128635-3129489	chr2L:3130229-3130989	739
	FBgn0262737	mub	protein_coding	chr3L:21844788-21845235	chr3L:21844301-21845100	0
	FBgn0266862	lncRNA:CR45323	ncRNA	chr2R:17189305-17189945	chr2R:17191652-17192434	1706
	FBgn0004369	Ptp99A	protein_coding	chr3R:29431126-29431240	chr3R:29433200-29434100	1959
	FBgn0053100	eIF4EHP	protein_coding	chr3R:24063077-24108960	chr3R:24092473-24093383	0
	FBgn0085383	CG34354	protein_coding	chr3R:28146880-28240526	chr3R:28220598-28221489	0
	FBgn0259234	Camta	protein_coding	chr2R:9449086-9449684	chr2R:9447738-9448689	396
	FBgn0040765	luna	protein_coding	chr2R:10977956-11116378	chr2R:11051618-11052484	0
	FBgn0266137	Dop1R2	protein_coding	chr3R:29659792-29659984	chr3R:29659782-29660659	0
	FBgn0023143	Uba1	protein_coding	chr2R:9688289-9689553	chr2R:9679648-9680354	7934
	FBgn0021776	mira	protein_coding	chr3R:19931799-19935120	chr3R:19935475-19936063	354
	FBgn0085396	CG34367	protein_coding	chr2L:10353232-10353905	chr2L:10353588-10354441	0
	FBgn0034978	CG3257	protein_coding	chr2R:24116792-24116972	chr2R:24116454-24117236	0
	FBgn0266756	btsz	protein_coding	chr3R:14814249-14821151	chr3R:14813897-14814696	0
	FBgn0265980	lncRNA:CR44759	ncRNA	chr2R:22373695-22374073	chr2R:22372849-22373764	0
	FBgn0003175	px	protein_coding	chr2R:22534845-22534920	chr2R:22532129-22532847	1997
	FBgn0042630	Sox21b	protein_coding	chr3L:14118445-14118572	chr3L:14118561-14119468	0
	FBgn0020269	mspo	protein_coding	chr2R:14672654-14673076	chr2R:14673230-14674020	153
	FBgn0039448	TwdlQ	protein_coding	chr3R:26693509-26693590	chr3R:26690288-26691176	2332
	FBgn0261444	CG3638	protein_coding	chrX:1223936-1224163	chrX:1224346-1225169	182
	FBgn0036360	CG10713	protein_coding	chr3L:13434742-13435229	chr3L:13434883-13435671	0
	FBgn0024277	trio	protein_coding	chr3L:1007217-1007775	chr3L:1007537-1008442	0
	FBgn0259246	brp	protein_coding	chr2R:9516451-9517572	chr2R:9519140-9519819	1567
	FBgn0263392	Tet	protein_coding	chr3L:2869449-2869757	chr3L:2861822-2862667	6781
	FBgn0035343	CG16762	protein_coding	chr3L:2474667-2475117	chr3L:2474696-2475374	0
	FBgn0026160	tna	protein_coding	chr3L:10835528-10876496	chr3L:10843425-10844193	0
	FBgn0052423	shep	protein_coding	chr3L:5155821-5277944	chr3L:5178877-5179811	0
	FBgn0032554	CG15278	protein_coding	chr2L:14874376-14876333	chr2L:14873106-14873916	459
	FBgn0266142	lncRNA:CR44848	ncRNA	chr2L:13865992-13866508	chr2L:13865440-13866320	0
	FBgn0053262	CG33262	protein_coding	chr3L:13136919-13137066	chr3L:13154093-13154949	17026
	FBgn0051522	CG31522	protein_coding	chr3R:4447701-4447954	chr3R:4449059-4449988	1104
	FBgn0051163	SKIP	protein_coding	chr3R:22133830-22296126	chr3R:22220950-22221602	0
	FBgn0085382	CG34353	protein_coding	chr3R:27767966-27905843	chr3R:27873541-27874372	0
	FBgn0000036	nAChRalpha1	protein_coding	chr3R:24393896-24457157	chr3R:24455297-24455942	0
	FBgn0036101	NijA	protein_coding	chr3L:10694360-10696877	chr3L:10719206-10720051	22328
	FBgn0005624	Psc	protein_coding	chr2R:12970322-12970525	chr2R:12970310-12970984	0
	FBgn0264495	gpp	protein_coding	chr3R:6436725-6437934	chr3R:6429972-6430873	5851
	FBgn0085391	trv	protein_coding	chr3R:28026615-28026870	chr3R:28027772-28028585	901
	FBgn0035332	CG13801	protein_coding	chr3L:2360557-2362686	chr3L:2358480-2359339	1217
	FBgn0035574	RhoGEF64C	protein_coding	chr3L:4764522-4764623	chr3L:4767631-4768378	3007
	FBgn0039283	danr	protein_coding	chr3R:25138072-25139903	chr3R:25152630-25153470	12726
	FBgn0033463	CG1513	protein_coding	chr2R:9886200-9886468	chr2R:9886155-9887047	0
	FBgn0002941	slou	protein_coding	chr3R:21555632-21557182	chr3R:21561310-21562215	4127
	FBgn0034205	CG10950	protein_coding	chr2R:17195203-17195262	chr2R:17192692-17193403	1799
	FBgn0000024	Ace	protein_coding	chr3R:13222951-13259517	chr3R:13242142-13242921	0
	FBgn0031955	CG14535	protein_coding	chr2L:7855024-7855255	chr2L:7854578-7854975	48
	FBgn0031016	kek5	protein_coding	chrX:19446273-19446305	chrX:19446283-19447191	0
	FBgn0260396	CG42521	protein_coding	chr3L:10623066-10623454	chr3L:10621824-10622704	361
	FBgn0035097	CG13405	protein_coding	chr3L:73945-75332	chr3L:85155-86015	9822
	FBgn0027550	CG6495	protein_coding	chr2L:10761116-10761650	chr2L:10759737-10760730	385
	FBgn0033192	Corin	protein_coding	chr2R:7540111-7540524	chr2R:7544867-7545645	4342
	FBgn0085420	DIP-delta	protein_coding	chr3L:5436523-5436632	chr3L:5436327-5437177	0
	FBgn0267665	lncRNA:CR46003	ncRNA	chr3L:10286900-10307954	chr3L:10293050-10293900	0
	FBgn0037162	CG11449	protein_coding	chr3L:22454373-22455989	chr3L:22446161-22447088	7284
	FBgn0015396	jumu	protein_coding	chr3R:10350182-10350587	chr3R:10353172-10353976	2584
	FBgn0266781	lncRNA:CR45246	ncRNA	chr3L:10825144-10825601	chr3L:10821009-10821826	3317
	FBgn0024232	gprs	protein_coding	chr2R:16641243-16641692	chr2R:16640846-16641628	0
	FBgn0039617	DIP-gamma	protein_coding	chr3R:28925004-28970372	chr3R:28936751-28937421	0
	FBgn0259099	DCX-EMAP	protein_coding	chr3L:14903805-14942907	chr3L:14918553-14919256	0
	FBgn0003380	Sh	protein_coding	chrX:17961633-17962251	chrX:17963010-17963911	758
	FBgn0263131	CG43373	protein_coding	chr3L:16491838-16543370	chr3L:16528185-16529057	0
	FBgn0028407	Drep3	protein_coding	chr2R:12055089-12055218	chr2R:12054487-12055362	0
	FBgn0266010	lncRNA:CR44783	ncRNA	chr2R:23290677-23291377	chr2R:23295468-23296255	4090
	FBgn0028369	kirre	protein_coding	chrX:2740384-3134532	chrX:2976847-2977682	0
	FBgn0033705	CG13168	protein_coding	chr2R:12253992-12255701	chr2R:12252495-12253387	604
	FBgn0003499	sr	protein_coding	chr3R:18090803-18091454	chr3R:18089256-18090102	700
	FBgn0028400	Syt4	protein_coding	chr3R:7266065-7266188	chr3R:7266491-7267185	302
	FBgn0243512	puc	protein_coding	chr3R:8111077-8111301	chr3R:8110153-8111091	0
	FBgn0083963	Nlg3	protein_coding	chr3R:7605111-7605468	chr3R:7612081-7612898	6612
	FBgn0261341	verm	protein_coding	chr3L:19690033-19691656	chr3L:19688884-19689794	238
	FBgn0034509	Obp57c	protein_coding	chr2R:20503584-20504202	chr2R:20498962-20499855	3728
	FBgn0035975	PGRP-LA	protein_coding	chr3L:9334332-9334435	chr3L:9332305-9333184	1147
	FBgn0035792	CG7548	protein_coding	chr3L:7505540-7506217	chr3L:7507227-7508092	1009
	FBgn0259745	wech	protein_coding	chr2R:7489333-7489823	chr2R:7487796-7488312	1020
	FBgn0260943	Rbp6	protein_coding	chr3L:17058774-17238212	chr3L:17172704-17173587	0
	FBgn0267658	lncRNA:CR45996	ncRNA	chr3R:18698387-18698546	chr3R:18698867-18699674	320
	FBgn0031697	CG14024	protein_coding	chr2L:5314679-5314895	chr2L:5314073-5315072	0
	FBgn0032886	CG9328	protein_coding	chr2L:20813156-20813357	chr2L:20808160-20808861	4294
	FBgn0017590	klg	protein_coding	chr3R:22899284-22961731	chr3R:22890794-22891672	7611
	FBgn0266857	lncRNA:CR45318	ncRNA	chr2R:11994995-11996194	chr2R:11998047-11998781	1852
	FBgn0011952	tRNA:Arg-TCG-2-1	tRNA	chrX:14014814-14014886	chrX:14009964-14010904	3909
	FBgn0003090	pk	protein_coding	chr2R:7150703-7223378	chr2R:7170582-7171378	0
	FBgn0265595	CG44422	protein_coding	chrX:11290014-11290263	chrX:11284732-11285628	4385
	FBgn0266782	lncRNA:CR45247	ncRNA	chr3L:10816581-10817182	chr3L:10817494-10818397	311
	FBgn0262737	mub	protein_coding	chr3L:21844788-21932702	chr3L:21899198-21900111	0
	FBgn0036391	CG17364	protein_coding	chr3L:13992976-13993400	chr3L:13993266-13993735	0
	FBgn0053531	Ddr	protein_coding	chr2L:6320228-6320390	chr2L:6316444-6317313	2914
	FBgn0267738	asRNA:CR46069	ncRNA	chr2L:2517669-2518845	chr2L:2524876-2525638	6030
	FBgn0265487	mbl	protein_coding	chr2R:17351094-17351264	chr2R:17335685-17336526	14567
	FBgn0265296	Dscam2	protein_coding	chr3L:7189267-7189931	chr3L:7189443-7190290	0
	FBgn0004870	bab1	protein_coding	chr3L:1040297-1040354	chr3L:1062170-1063065	21815
	FBgn0267201	lncRNA:CR45641	ncRNA	chr3R:16214278-16214957	chr3R:16213966-16214810	0
	FBgn0034416	CG15109	protein_coding	chr2R:19059596-19061065	chr2R:19060976-19061864	0
	FBgn0035300	CG1139	protein_coding	chr3L:1974001-1974285	chr3L:1981602-1982429	7316
	FBgn0260003	Dys	protein_coding	chr3R:19461085-19597288	chr3R:19503008-19503862	0
	FBgn0035975	PGRP-LA	protein_coding	chr3L:9336055-9336383	chr3L:9335405-9336335	0
	FBgn0266873	lncRNA:CR45334	ncRNA	chr2L:21929064-21931698	chr2L:21933019-21933860	1320
	FBgn0051221	CG31221	protein_coding	chr3R:19412689-19412764	chr3R:19412310-19413022	0
	FBgn0259213	side-II	protein_coding	chr2L:14971543-14972300	chr2L:14971883-14972660	0
	FBgn0023179	amon	protein_coding	chr3R:26713511-26714159	chr3R:26713889-26714750	0
	FBgn0262511	Vha44	protein_coding	chr2R:16333780-16333982	chr2R:16333655-16334487	0
	FBgn0035777	CG8563	protein_coding	chr3L:7390742-7396013	chr3L:7388868-7389624	1117
	FBgn0015400	kek2	protein_coding	chr2L:11581937-11583102	chr2L:11581550-11582332	0
	FBgn0264775	CG44013	protein_coding	chr3R:15508896-15509917	chr3R:15512021-15512846	2103
	FBgn0051646	DIP-theta	protein_coding	chr2L:5658395-5658560	chr2L:5658267-5659009	0
	FBgn0053182	Kdm4B	protein_coding	chr2R:13176553-13198337	chr2R:13191303-13192206	0
	FBgn0260003	Dys	protein_coding	chr3R:19461085-19597288	chr3R:19497627-19498401	0
	FBgn0265753	lncRNA:CR44560	ncRNA	chr3L:14246787-14247011	chr3L:14259205-14260087	12193
	FBgn0028888	CG4168	protein_coding	chr2L:15161882-15200459	chr2L:15161181-15161855	26
	FBgn0263980	Stacl	protein_coding	chr2R:15452857-15453008	chr2R:15440651-15441547	11309
	FBgn0036789	AstC-R2	protein_coding	chr3L:18502215-18502557	chr3L:18512755-18513333	10197
	FBgn0004373	fwd	protein_coding	chr3L:311382-311642	chr3L:311259-312153	0
	FBgn0053207	pxb	protein_coding	chr3R:15666183-15690513	chr3R:15657414-15657789	8393
	FBgn0261588	pdm3	protein_coding	chr2R:8327490-8396280	chr2R:8386026-8386787	0
	FBgn0266219	lncRNA:CR44914	ncRNA	chr2L:6872714-6873544	chr2L:6872902-6873722	0
	FBgn0035481	CG12605	protein_coding	chr3L:3964491-3964771	chr3L:3963688-3964451	39
	FBgn0263930	dally	protein_coding	chr3L:8827505-8891192	chr3L:8853473-8854255	0
	FBgn0261041	stj	protein_coding	chr2R:13805794-13806718	chr2R:13805649-13806521	0
	FBgn0085390	Dgk	protein_coding	chr2R:7859163-7859245	chr2R:7858955-7859874	0
	FBgn0038345	CG5213	protein_coding	chr3R:15494602-15495620	chr3R:15501206-15501776	5585
	FBgn0036583	CG13055	protein_coding	chr3L:16249560-16252355	chr3L:16252029-16252920	0
	FBgn0085382	CG34353	protein_coding	chr3R:27767966-27905843	chr3R:27773307-27774197	0
	FBgn0039812	CG15548	protein_coding	chr3R:30959700-30962307	chr3R:30948391-30949294	10405
	FBgn0053531	Ddr	protein_coding	chr2L:6253123-6253329	chr2L:6249152-6250053	3069
	FBgn0002941	slou	protein_coding	chr3R:21549462-21549739	chr3R:21551308-21552196	1568
	FBgn0032629	beat-IIIc	protein_coding	chr2L:17196875-17197086	chr2L:17208555-17209221	11468
	FBgn0039808	CG12071	protein_coding	chr3R:30880763-30881027	chr3R:30880747-30881489	0
	FBgn0085409	smal	protein_coding	chr2L:6209056-6211114	chr2L:6213163-6214012	2048
	FBgn0031016	kek5	protein_coding	chrX:19353181-19471914	chrX:19449427-19450285	0
	FBgn0085384	CG34355	protein_coding	chr3R:23847011-23847144	chr3R:23845875-23846774	236
	FBgn0020379	Rfx	protein_coding	chr3R:10372741-10373205	chr3R:10374507-10375245	1301
	FBgn0267033	mamo	protein_coding	chrX:13967270-13968073	chrX:13970193-13971041	2119
	FBgn0085397	Fili	protein_coding	chr2R:21872030-21872694	chr2R:21868990-21870069	1960
	FBgn0264367	lncRNA:CR43819	ncRNA	chr2L:17085650-17085812	chr2L:17081053-17081933	3716
	FBgn0031414	eys	protein_coding	chr2L:2311680-2358944	chr2L:2319567-2320463	0
	FBgn0027570	Nep2	protein_coding	chr3R:4719458-4731878	chr3R:4726285-4726830	0
	FBgn0016694	Pdp1	protein_coding	chr3L:7811458-7867369	chr3L:7824507-7825236	0
	FBgn0035719	tow	protein_coding	chr3L:6942856-6949313	chr3L:6943253-6943995	0
	FBgn0263392	Tet	protein_coding	chr3L:2820059-2821103	chr3L:2828326-2829208	7222
	FBgn0038980	Octbeta1R	protein_coding	chr3R:22516623-22517329	chr3R:22515788-22516645	0
	FBgn0266801	CG45263	protein_coding	chr3R:8477419-8477617	chr3R:8481644-8482425	4026
	FBgn0039420	CG6154	protein_coding	chr3R:26262662-26262986	chr3R:26262403-26263083	0
	FBgn0030536	CG11068	protein_coding	chrX:13955236-13955675	chrX:13953971-13954799	436
	FBgn0003310	S	protein_coding	chr2L:1061234-1062213	chr2L:1057363-1058183	3050
	FBgn0286919	CR46419	pseudogene	chrX:680346-680773	chrX:678519-679417	928
	FBgn0035481	CG12605	protein_coding	chr3L:3964491-3964771	chr3L:3964945-3965695	173
	FBgn0005586	Rab3	protein_coding	chr2R:10728605-10729203	chr2R:10728664-10729546	0
	FBgn0264547	asRNA:CR43926	ncRNA	chr2L:5925205-5925961	chr2L:5924976-5925765	0
	FBgn0085414	dpr12	protein_coding	chr2R:5804712-5805454	chr2R:5804223-5805085	0
	FBgn0266696	Svil	protein_coding	chr3L:2377655-2499226	chr3L:2379982-2380773	0
	FBgn0033192	Corin	protein_coding	chr2R:7540111-7540524	chr2R:7543853-7544689	3328
	FBgn0028369	kirre	protein_coding	chrX:2740384-3134532	chrX:2915981-2916755	0
	FBgn0085413	CG34384	protein_coding	chr3R:7836702-7836782	chr3R:7827486-7828323	8378
	FBgn0262562	CG43102	protein_coding	chr3R:17768272-17794490	chr3R:17774798-17775736	0
	FBgn0022382	Pka-R2	protein_coding	chr2R:9993890-10026042	chr2R:10021802-10022619	0
	FBgn0038197	foxo	protein_coding	chr3R:14081497-14082185	chr3R:14082676-14083576	490
	FBgn0250867	CG42238	protein_coding	chr2L:20965520-21052164	chr2L:21033077-21033939	0
	FBgn0263995	cpo	protein_coding	chr3R:17919832-18018892	chr3R:17976078-17976967	0
	FBgn0267582	lncRNA:CR45922	ncRNA	chr3L:18037723-18038280	chr3L:18035898-18036680	1042
	FBgn0052773	lncRNA:CR32773	ncRNA	chrX:4610851-4611385	chrX:4601224-4601943	8907
	FBgn0010228	HmgZ	protein_coding	chr2R:21697488-21707861	chr2R:21700145-21701036	0
	FBgn0052600	dpr8	protein_coding	chrX:14322226-14322915	chrX:14321726-14322436	0
	FBgn0036783	CheA75a	protein_coding	chr3L:18252199-18252846	chr3L:18272368-18273246	19521
	FBgn0000546	EcR	protein_coding	chr2R:6087873-6169087	chr2R:6103794-6104663	0
	FBgn0033791	Drl-2	protein_coding	chr2R:13079084-13079539	chr2R:13079253-13080013	0
	FBgn0002524	lace	protein_coding	chr2L:15503699-15504591	chr2L:15509486-15509919	4894
	FBgn0026160	tna	protein_coding	chr3L:10835528-10876496	chr3L:10865436-10866278	0
	FBgn0028704	Nckx30C	protein_coding	chr2L:9742375-9744230	chr2L:9740004-9740801	1573
	FBgn0036801	MYPT-75D	protein_coding	chr3L:18661357-18662043	chr3L:18651600-18652415	8941
	FBgn0264574	Glut1	protein_coding	chr3L:914074-993788	chr3L:953583-954400	0
	FBgn0259935	CG42458	protein_coding	chr3L:7423827-7424156	chr3L:7423225-7424106	0
	FBgn0035607	CG4835	protein_coding	chr3L:5479790-5479856	chr3L:5483654-5484538	3797
	FBgn0027600	obst-B	protein_coding	chr2L:10032690-10038954	chr2L:10040199-10041154	1244
	FBgn0262172	mir-307b	pre_miRNA	chr2R:9621234-9621353	chr2R:9626361-9627317	5007
	FBgn0011977	tRNA:Ser-CGA-1-3	tRNA	chrX:14103363-14103444	chrX:14101684-14102480	882
	FBgn0036868	ms(3)76Ba	protein_coding	chr3L:19387927-19390033	chr3L:19390417-19391365	383
	FBgn0052111	lncRNA:CR32111	ncRNA	chr3L:12633871-12633945	chr3L:12633245-12633789	81
	FBgn0031602	CG15431	protein_coding	chr2L:4441158-4441282	chr2L:4440691-4441384	0
	FBgn0032895	twit	protein_coding	chr2L:20852578-20852818	chr2L:20854058-20854969	1239
	FBgn0010105	comm	protein_coding	chr3L:15722328-15723271	chr3L:15723521-15724355	249
	FBgn0032741	Sidpn	protein_coding	chr2L:19027710-19030780	chr2L:19026927-19027842	0
	FBgn0051646	DIP-theta	protein_coding	chr2L:5626291-5627117	chr2L:5627117-5628004	0
	FBgn0024836	stan	protein_coding	chr2R:10673345-10721138	chr2R:10681403-10682229	0
	FBgn0002643	mam	protein_coding	chr2R:13991203-14060356	chr2R:14013961-14014810	0
	FBgn0004606	zfh1	protein_coding	chr3R:30765926-30766380	chr3R:30765243-30766124	0
	FBgn0022023	eIF3h	protein_coding	chr2L:5051193-5051570	chr2L:5050676-5051507	0
	FBgn0029814	CG15765	protein_coding	chrX:5819052-5819202	chrX:5818214-5819090	0
	FBgn0038941	CG7080	protein_coding	chr3R:22329300-22330546	chr3R:22326519-22327336	1963
	FBgn0011592	fra	protein_coding	chr2R:12529053-12564184	chr2R:12543190-12544005	0
	FBgn0051191	CG31191	protein_coding	chr3R:20945164-20945530	chr3R:20945217-20946100	0
	FBgn0000303	ChAT	protein_coding	chr3R:18705501-18706106	chr3R:18710721-18711553	4614
	FBgn0266535	lncRNA:CR45096	ncRNA	chr3L:13208543-13208958	chr3L:13195985-13196841	11701
	FBgn0083975	Nlg4	protein_coding	chr3R:20243977-20244679	chr3R:20241848-20242738	1238
	FBgn0025186	ari-2	protein_coding	chr2R:22212835-22213519	chr2R:22213940-22214753	420
	FBgn0031762	CG9098	protein_coding	chr2L:6010313-6010670	chr2L:6010486-6010918	0
	FBgn0033636	tou	protein_coding	chr2R:11577485-11579983	chr2R:11562923-11563576	13908
	FBgn0266247	lncRNA:CR44942	ncRNA	chr3R:12619236-12619428	chr3R:12620078-12620848	649
	FBgn0035711	CG8519	protein_coding	chr3L:6707695-6707754	chr3L:6707566-6708347	0
	FBgn0259213	side-II	protein_coding	chr2L:14962893-14963359	chr2L:14954180-14955001	7891
	FBgn0032629	beat-IIIc	protein_coding	chr2L:17196875-17197086	chr2L:17211786-17212713	14699
	FBgn0032632	CG6380	protein_coding	chr2L:17291075-17292202	chr2L:17296105-17296997	3902
	FBgn0261509	haf	protein_coding	chr2L:1556833-1556915	chr2L:1556431-1557311	0
	FBgn0265296	Dscam2	protein_coding	chr3L:7189267-7189931	chr3L:7200613-7201174	10681
	FBgn0033862	CG6209	protein_coding	chr2R:13661495-13663598	chr2R:13657958-13658773	2721
	FBgn0013576	mtd	protein_coding	chr3R:5350240-5350443	chr3R:5350252-5351054	0
	FBgn0015609	CadN	protein_coding	chr2L:17667967-17668110	chr2L:17684248-17685119	16137
	FBgn0259212	cno	protein_coding	chr3R:5170004-5217456	chr3R:5190008-5190824	0
	FBgn0003429	slo	protein_coding	chr3R:24662491-24662563	chr3R:24662868-24663657	304
	FBgn0260943	Rbp6	protein_coding	chr3L:17058774-17238212	chr3L:17129870-17130738	0
	FBgn0263873	sick	protein_coding	chr2L:19796365-19796823	chr2L:19801759-19802679	4935
	FBgn0267849	Syx7	protein_coding	chr3L:21447556-21448128	chr3L:21458428-21459245	10299
	FBgn0051475	CG31475	protein_coding	chr3R:19200778-19201096	chr3R:19203750-19204685	2653
	FBgn0034885	Eglp4	protein_coding	chr2R:23607592-23614710	chr2R:23620007-23620798	5296
	FBgn0037525	CG17816	protein_coding	chr3R:7855582-7886733	chr3R:7875368-7876004	0
	FBgn0028570	robl22E	protein_coding	chr2L:2290224-2290738	chr2L:2292997-2293738	2258
	FBgn0034166	CG6472	protein_coding	chr2R:16880713-16880996	chr2R:16885034-16885929	4037
	FBgn0010825	Gug	protein_coding	chr3L:8451775-8452128	chr3L:8451783-8452546	0
	FBgn0035914	CG6282	protein_coding	chr3L:8604657-8617074	chr3L:8607172-8608134	0
	FBgn0020391	Nrk	protein_coding	chr2R:13160063-13160657	chr2R:13159745-13160519	0
	FBgn0267792	rgr	protein_coding	chr2R:8600415-8612295	chr2R:8601326-8602173	0
	FBgn0011921	tRNA:iMet-CAT-2-1	tRNA	chr2R:9661225-9661296	chr2R:9661884-9662780	587
	FBgn0265194	Trpm	protein_coding	chr2R:15293427-15293561	chr2R:15292794-15293475	0
	FBgn0053516	dpr3	protein_coding	chr2L:2109819-2109878	chr2L:2109706-2110272	0
	FBgn0053179	beat-IIIb	protein_coding	chr2L:16973091-16973697	chr2L:16972512-16973413	0
	FBgn0259481	Mob2	protein_coding	chr3L:11522757-11562233	chr3L:11536854-11537737	0
	FBgn0000015	Abd-B	protein_coding	chr3R:16927212-16972236	chr3R:16972241-16973060	4
	FBgn0004652	fru	protein_coding	chr3R:18545113-18545586	chr3R:18546676-18547509	1089
	FBgn0266756	btsz	protein_coding	chr3R:14804092-14875488	chr3R:14875676-14876529	187
	FBgn0000114	bru1	protein_coding	chr2L:12175004-12313438	chr2L:12199655-12200433	0
	FBgn0036080	Or67d	protein_coding	chr3L:10273204-10274624	chr3L:10271601-10272472	731
	FBgn0020269	mspo	protein_coding	chr2R:14712812-14713622	chr2R:14723022-14723823	9399
	FBgn0003090	pk	protein_coding	chr2R:7172173-7172868	chr2R:7171643-7172444	0
	FBgn0263289	scrib	protein_coding	chr3R:26575165-26575448	chr3R:26574808-26575590	0
	FBgn0263663	lncRNA:CR43654	ncRNA	chr3R:22781290-22781465	chr3R:22781149-22782019	0
	FBgn0050419	CG30419	protein_coding	chr2R:24212491-24229795	chr2R:24226839-24227627	0
	FBgn0264787	lncRNA:CR44017	ncRNA	chr3R:6408978-6409578	chr3R:6413827-6414705	4248
	FBgn0020248	stet	protein_coding	chr3L:1475438-1489547	chr3L:1489486-1490209	0
	FBgn0001235	hth	protein_coding	chr3R:10585743-10585928	chr3R:10576262-10576999	8743
	FBgn0013759	CASK	protein_coding	chr3R:21791961-21792146	chr3R:21793634-21794549	1487
	FBgn0086677	jeb	protein_coding	chr2R:12085194-12119340	chr2R:12099026-12099917	0
	FBgn0266116	lncRNA:CR44842	ncRNA	chr3L:1462388-1462801	chr3L:1459389-1460138	2249
	FBgn0000014	abd-A	protein_coding	chr3R:16810132-16810355	chr3R:16815471-16816346	5115
	FBgn0264001	bru3	protein_coding	chr3L:13521907-13803400	chr3L:13787644-13788552	0
	FBgn0039810	CG15549	protein_coding	chr3R:30935396-30936507	chr3R:30933693-30934587	808
	FBgn0039025	Usp12-46	protein_coding	chr3R:22750901-22776374	chr3R:22754207-22755040	0
	FBgn0002643	mam	protein_coding	chr2R:13991203-14060356	chr2R:14019359-14020159	0
	FBgn0051163	SKIP	protein_coding	chr3R:22133830-22296126	chr3R:22260279-22261168	0
	FBgn0086916	snky	protein_coding	chr3L:13174478-13176781	chr3L:13164266-13165030	9447
	FBgn0267336	Glut4EF	protein_coding	chr3R:9874681-9995364	chr3R:9978809-9979627	0
	FBgn0039817	CG15553	protein_coding	chr3R:31098868-31101169	chr3R:31101907-31102788	737
	FBgn0027655	htt	protein_coding	chr3R:28733201-28734816	chr3R:28735224-28736071	407
	FBgn0264090	CG43759	protein_coding	chrX:19011753-19013399	chrX:19017744-19018598	4344
	FBgn0263983	CG43732	protein_coding	chr3R:18950196-18976557	chr3R:18964692-18965549	0
	FBgn0053147	Hs3st-A	protein_coding	chr2R:18718114-18754675	chr2R:18717245-18717704	409
	FBgn0035625	Blimp-1	protein_coding	chr3L:5630983-5631481	chr3L:5635352-5636247	3870
	FBgn0085382	CG34353	protein_coding	chr3R:27767966-27905843	chr3R:27848303-27848971	0
	FBgn0004198	ct	protein_coding	chrX:7632222-7632336	chrX:7628892-7629519	2702
	FBgn0031239	CG17075	protein_coding	chr2L:259949-267505	chr2L:267175-268081	0
	FBgn0265296	Dscam2	protein_coding	chr3L:7183623-7183955	chr3L:7186175-7186887	2219
	FBgn0051365	CG31365	protein_coding	chr3R:23123962-23125001	chr3R:23124215-23125126	0
	FBgn0283657	Tlk	protein_coding	chrX:3772640-3773034	chrX:3768121-3769053	3586
	FBgn0265921	lncRNA:CR44710	ncRNA	chrX:20758489-20759626	chrX:20754434-20755333	3155
	FBgn0264857	lncRNA:iab8	ncRNA	chr3R:16848482-16848669	chr3R:16848412-16849316	0
	FBgn0085421	Epac	protein_coding	chr2R:6759715-6798941	chr2R:6798538-6799333	0
	FBgn0038725	CG6184	protein_coding	chr3R:19652369-19657866	chr3R:19656191-19657119	0
	FBgn0085413	CG34384	protein_coding	chr3R:7814361-7815458	chr3R:7813385-7814023	337
	FBgn0000036	nAChRalpha1	protein_coding	chr3R:24393896-24457157	chr3R:24419328-24420214	0
	FBgn0051612	CG31612	protein_coding	chr2L:21762314-21795447	chr2L:21768543-21769289	0
	FBgn0028494	CG6424	protein_coding	chr2R:17703335-17719346	chr2R:17719001-17719925	0
	FBgn0040674	CG9445	protein_coding	chr2R:6838074-6839055	chr2R:6839114-6840027	58
	FBgn0011766	E2f1	protein_coding	chr3R:21645516-21645543	chr3R:21641951-21642755	2760
	FBgn0027339	jim	protein_coding	chr3L:22831937-22833388	chr3L:22830240-22831163	773
	FBgn0264006	dysc	protein_coding	chr3L:13901685-13903236	chr3L:13901622-13902507	0
	FBgn0028370	kek3	protein_coding	chr2L:15552723-15552809	chr2L:15552206-15553088	0
	FBgn0267203	lncRNA:CR45643	ncRNA	chr3R:16223600-16223854	chr3R:16224263-16225119	408
	FBgn0265296	Dscam2	protein_coding	chr3L:7183378-7183539	chr3L:7182769-7183636	0
	FBgn0053547	Rim	protein_coding	chr3R:17872748-17916578	chr3R:17900872-17901741	0
	FBgn0038524	sll	protein_coding	chr3R:17606106-17608541	chr3R:17603447-17604295	1810
	FBgn0266750	lncRNA:CR45223	ncRNA	chr3R:17646903-17653478	chr3R:17653539-17654621	60
	FBgn0016061	side	protein_coding	chr3R:27436923-27437482	chr3R:27437121-27437995	0
	FBgn0033159	Dscam1	protein_coding	chr2R:7377534-7377714	chr2R:7377459-7377990	0
	FBgn0039064	CG4467	protein_coding	chr3R:23227727-23248903	chr3R:23241354-23242235	0
	FBgn0264366	lncRNA:CR43818	ncRNA	chr2L:12807643-12808056	chr2L:12796154-12797080	10562
	FBgn0085420	DIP-delta	protein_coding	chr3L:5437713-5437775	chr3L:5437674-5438178	0
	FBgn0003380	Sh	protein_coding	chrX:17961633-17962251	chrX:17958148-17958721	2911
	FBgn0037988	CG14740	protein_coding	chr3R:12061070-12062944	chr3R:12064430-12065007	1485
	FBgn0263980	Stacl	protein_coding	chr2R:15452857-15453008	chr2R:15445292-15446195	6661
	FBgn0264000	GluRIB	protein_coding	chr3L:9251978-9288522	chr3L:9280016-9280444	0
	FBgn0040996	CG12617	protein_coding	chr2L:20294693-20294787	chr2L:20284294-20285154	9538
	FBgn0004449	Ten-m	protein_coding	chr3L:22293044-22407863	chr3L:22322297-22323016	0
	FBgn0031294	IA-2	protein_coding	chr2L:1008378-1048053	chr2L:1047433-1048440	0
	FBgn0032857	CG10947	protein_coding	chr2L:20399206-20399396	chr2L:20396141-20396933	2272
	FBgn0259984	kuz	protein_coding	chr2L:13550139-13639411	chr2L:13617627-13618229	0
	FBgn0034683	CG13500	protein_coding	chr2R:22056467-22057681	chr2R:22053038-22053775	2691
	FBgn0265963	lncRNA:CR44750	ncRNA	chr2R:21727495-21728195	chr2R:21730977-21731857	2781
	FBgn0267002	unc-104	protein_coding	chr2R:16751503-16772671	chr2R:16769819-16770358	0
	FBgn0250908	beat-VII	protein_coding	chr3R:26681377-26681966	chr3R:26681579-26682478	0
	FBgn0003513	ss	protein_coding	chr3R:16401840-16402344	chr3R:16397333-16398115	3724
	FBgn0031571	bark	protein_coding	chr2L:3790538-3791145	chr2L:3790792-3791378	0
	FBgn0263414	asRNA:CR43460	ncRNA	chr3R:13974155-13974675	chr3R:13984964-13985858	10288
	FBgn0001085	fz	protein_coding	chr3L:14274343-14368639	chr3L:14263520-14264323	10019
	FBgn0037956	CG6959	protein_coding	chr3R:11822702-11869460	chr3R:11827344-11828005	0
	FBgn0053988	Mid1	protein_coding	chr2R:24695378-24736657	chr2R:24727265-24728162	0
	FBgn0266936	lncRNA:CR45387	ncRNA	chr3L:18854317-18854622	chr3L:18854186-18855071	0
	FBgn0037460	sowi	protein_coding	chr3R:6626930-6627144	chr3R:6620854-6621625	5304
	FBgn0265051	lncRNA:CR44166	ncRNA	chr2R:6841545-6842094	chr2R:6848908-6849765	6813
	FBgn0041105	nerfin-2	protein_coding	chr3R:10071117-10072647	chr3R:10070067-10070866	250
	FBgn0266590	lncRNA:CR45115	ncRNA	chr3L:6865449-6865945	chr3L:6855263-6856086	9362
	FBgn0260429	CG42524	protein_coding	chr2R:15613854-15657214	chr2R:15627129-15627900	0
	FBgn0262098	CG42851	protein_coding	chr2R:24809325-24810107	chr2R:24811626-24812439	1518
	FBgn0039938	Sox102F	protein_coding	chr4:800436-834393	chr4:807567-808481	0
	FBgn0266415	lncRNA:CR45055	ncRNA	chr3R:11310676-11311182	chr3R:11314738-11315535	3555
	FBgn0031065	CG14234	protein_coding	chrX:19735570-19736075	chrX:19735052-19735851	0
	FBgn0259176	bun	protein_coding	chr2L:12545643-12546611	chr2L:12547857-12548635	1245
	FBgn0010350	Cds	protein_coding	chr3L:8127762-8131675	chr3L:8129763-8130623	0
	FBgn0030385	Ir11a	protein_coding	chrX:12375596-12377755	chrX:12390071-12390871	12315
	FBgn0259481	Mob2	protein_coding	chr3L:11522757-11562233	chr3L:11558425-11559293	0
	FBgn0264542	hwt	protein_coding	chrX:12516634-12568452	chrX:12546889-12548252	0
	FBgn0036844	Mkp3	protein_coding	chr3L:19085321-19086426	chr3L:19078705-19079492	5828
	FBgn0263289	scrib	protein_coding	chr3R:26554357-26554939	chr3R:26553020-26553803	553
	FBgn0052198	CG32198	protein_coding	chr3L:18526976-18527445	chr3L:18539528-18540421	12082
	FBgn0032151	nAChRalpha6	protein_coding	chr2L:9793317-9886250	chr2L:9872987-9873817	0
	FBgn0037197	CG13239	protein_coding	chr3L:22860787-22861490	chr3L:22862286-22862999	795
	FBgn0003090	pk	protein_coding	chr2R:7150703-7223378	chr2R:7169633-7170203	0
	FBgn0266941	lncRNA:CR45392	ncRNA	chr3L:18077581-18078103	chr3L:18076401-18076936	644
	FBgn0028369	kirre	protein_coding	chrX:2740384-3134532	chrX:2806255-2807127	0
	FBgn0041097	robo3	protein_coding	chr2L:1256417-1256945	chr2L:1255741-1256692	0
	FBgn0265296	Dscam2	protein_coding	chr3L:7189267-7189931	chr3L:7201273-7201647	11341
	FBgn0003310	S	protein_coding	chr2L:1052566-1053053	chr2L:1056112-1057037	3058
	FBgn0024189	sns	protein_coding	chr2R:8798489-8856091	chr2R:8804226-8805124	0
	FBgn0031424	VGlut	protein_coding	chr2L:2391660-2410662	chr2L:2390885-2391824	0
	FBgn0037171	CG14459	protein_coding	chr3L:22573114-22637916	chr3L:22572369-22572811	302
	FBgn0010300	brat	protein_coding	chr2L:19133816-19179758	chr2L:19166940-19167626	0
	FBgn0266983	lncRNA:CR45434	ncRNA	chr3L:19454760-19455672	chr3L:19458738-19459590	3065
	FBgn0025390	Mur2B	protein_coding	chrX:1523554-1524318	chrX:1526358-1527187	2039
	FBgn0052944	CG32944	protein_coding	chr3R:4419107-4419578	chr3R:4419036-4419929	0
	FBgn0086913	Rab26	protein_coding	chr3L:21318774-21320631	chr3L:21319332-21320141	0
	FBgn0261502	CG42650	protein_coding	chr3R:7391413-7391789	chr3R:7393966-7394541	2176
	FBgn0037698	CG16779	protein_coding	chr3R:9461084-9466631	chr3R:9460311-9461125	0
	FBgn0261565	Lmpt	protein_coding	chr3L:16883919-16884004	chr3L:16886990-16887583	2985
	FBgn0260440	spdo	protein_coding	chr3R:30476684-30478174	chr3R:30476215-30477053	0
	FBgn0032969	CG2528	protein_coding	chr2L:21974749-21974875	chr2L:21970441-21971348	3400
	FBgn0264895	RapGAP1	protein_coding	chr2L:7497805-7578980	chr2L:7546740-7547486	0
	FBgn0037941	CG12594	protein_coding	chr3R:11721734-11722457	chr3R:11721157-11721962	0
	FBgn0054007	CG34007	protein_coding	chr2L:20495030-20495238	chr2L:20493026-20493735	1294
	FBgn0000108	Appl	protein_coding	chrX:530501-579044	chrX:533632-534418	0
	FBgn0086365	Orct2	protein_coding	chr3R:24273029-24275728	chr3R:24272487-24273427	0
	FBgn0267678	lncRNA:CR46014	ncRNA	chr3R:12276604-12276932	chr3R:12276267-12277031	0
	FBgn0261873	sdt	protein_coding	chrX:8178549-8240474	chrX:8203008-8203630	0
	FBgn0267088	lncRNA:CR45532	ncRNA	chrX:7120374-7120741	chrX:7124331-7125203	3589
	FBgn0263995	cpo	protein_coding	chr3R:17919832-18018892	chr3R:17918865-17919708	123
	FBgn0004839	otk	protein_coding	chr2R:12001473-12002217	chr2R:11998908-11999639	1833
	FBgn0260003	Dys	protein_coding	chr3R:19461085-19597288	chr3R:19587313-19588215	0
	FBgn0261262	CG42613	protein_coding	chr3R:18931144-18931387	chr3R:18931420-18932291	32
	FBgn0010762	simj	protein_coding	chr3L:10664739-10665370	chr3L:10669652-10670485	4281
	FBgn0011897	tRNA:Lys-CTT-1-11	tRNA	chr2R:19802591-19802663	chr2R:19797397-19798023	4567
	FBgn0030653	CG7860	protein_coding	chrX:15568993-15570369	chrX:15563640-15564525	4467
	FBgn0039054	Cow	protein_coding	chr3R:23112207-23112730	chr3R:23112625-23113553	0
	FBgn0259234	Camta	protein_coding	chr2R:9457885-9458757	chr2R:9459528-9460375	770
	FBgn0031945	CG7191	protein_coding	chr2L:7767628-7775033	chr2L:7768876-7769730	0
	FBgn0262018	CadN2	protein_coding	chr2L:17786971-17875247	chr2L:17861107-17861960	0
	FBgn0266941	lncRNA:CR45392	ncRNA	chr3L:18077581-18078103	chr3L:18077494-18078636	0
	FBgn0265347	lncRNA:CR44301	ncRNA	chr2R:10786195-10786493	chr2R:10788238-10789078	1744
	FBgn0264567	lncRNA:CR43939	ncRNA	chr3L:21577146-21577219	chr3L:21578553-21579288	1333
	FBgn0028704	Nckx30C	protein_coding	chr2L:9746407-9746495	chr2L:9746421-9747236	0
	FBgn0259246	brp	protein_coding	chr2R:9503765-9503845	chr2R:9503568-9504121	0
	FBgn0261588	pdm3	protein_coding	chr2R:8327490-8396280	chr2R:8341227-8342147	0
	FBgn0264908	pHCl-1	protein_coding	chr3L:15898832-15898920	chr3L:15898748-15899346	0
	FBgn0053988	Mid1	protein_coding	chr2R:24695378-24736657	chr2R:24712477-24713362	0
	FBgn0038641	ChT	protein_coding	chr3R:18680604-18681336	chr3R:18679954-18680678	0
	FBgn0051475	CG31475	protein_coding	chr3R:19180659-19180876	chr3R:19182624-19183519	1747
	FBgn0004573	5-HT7	protein_coding	chr3R:31016176-31016875	chr3R:31005984-31006833	9342
	FBgn0038447	CG14892	protein_coding	chr3R:16594414-16595302	chr3R:16597621-16598514	2318
	FBgn0039431	plum	protein_coding	chr3R:26470078-26535217	chr3R:26493498-26494341	0
	FBgn0262170	CG42878	protein_coding	chr2R:19587301-19587763	chr2R:19582093-19582848	4452
	FBgn0003896	tup	protein_coding	chr2L:18859507-18881261	chr2L:18882743-18883428	1481
	FBgn0039413	CG14556	protein_coding	chr3R:26126659-26127868	chr3R:26125625-26126524	134
	FBgn0266782	lncRNA:CR45247	ncRNA	chr3L:10816581-10817182	chr3L:10816490-10817161	0
	FBgn0027932	Akap200	protein_coding	chr2L:8415690-8431297	chr2L:8425764-8426610	0
	FBgn0015776	nrv1	protein_coding	chr2L:6780032-6780289	chr2L:6781259-6781977	969
	FBgn0029746	CG15465	protein_coding	chrX:5085759-5254864	chrX:5120342-5121210	0
	FBgn0267978	ap	protein_coding	chr2R:5709159-5709292	chr2R:5710872-5711718	1579
	FBgn0264490	Eip93F	protein_coding	chr3R:22003960-22014539	chr3R:22001142-22001988	1971
	FBgn0011864	tRNA:Gly-GCC-1-6	tRNA	chr2L:14518621-14518691	chr2L:14520465-14521215	1773
	FBgn0037365	CG2104	protein_coding	chr3R:5690891-5693286	chr3R:5690907-5691822	0
	FBgn0037153	olf413	protein_coding	chr3L:22136090-22247702	chr3L:22130666-22131519	4570
	FBgn0265296	Dscam2	protein_coding	chr3L:7189267-7189931	chr3L:7199168-7200008	9236
	FBgn0000411	D	protein_coding	chr3L:14175610-14177537	chr3L:14160580-14161465	14144
	FBgn0020647	KrT95D	protein_coding	chr3R:23997538-24031827	chr3R:24017867-24018731	0
	FBgn0052085	CG32085	protein_coding	chr3L:11653918-11654113	chr3L:11654792-11655663	678
	FBgn0032151	nAChRalpha6	protein_coding	chr2L:9793317-9886250	chr2L:9874353-9875137	0
	FBgn0041194	Prat2	protein_coding	chr3L:6911999-6913527	chr3L:6899119-6900008	11990
	FBgn0051781	lncRNA:CR31781	ncRNA	chr2L:16877497-16878300	chr2L:16877331-16878266	0
	FBgn0053353	5SrRNA:CR33353	rRNA	chr2R:19766144-19766278	chr2R:19767370-19768190	1091
	FBgn0051784	CG31784	protein_coding	chr2L:17123307-17123854	chr2L:17119884-17120787	2519
	FBgn0267964	CG46244	protein_coding	chr2L:19606569-19731561	chr2L:19606311-19607057	0
	FBgn0259234	Camta	protein_coding	chr2R:9457885-9458757	chr2R:9456243-9457084	800
	FBgn0038917	CG6678	protein_coding	chr3R:21887029-21907182	chr3R:21892068-21892897	0
	FBgn0052982	CG32982	protein_coding	chr2L:9125737-9163721	chr2L:9145531-9146371	0
	FBgn0031375	erm	protein_coding	chr2L:1954314-1954553	chr2L:1954300-1955178	0
	FBgn0263397	Ih	protein_coding	chr2R:14277281-14279642	chr2R:14278938-14279711	0
	FBgn0003900	twi	protein_coding	chr2R:22985374-23048325	chr2R:23000317-23001168	0
	FBgn0003300	run	protein_coding	chrX:20690670-20697321	chrX:20711951-20712839	14629
	FBgn0250908	beat-VII	protein_coding	chr3R:26681377-26681966	chr3R:26684214-26685047	2247
	FBgn0266968	lncRNA:CR45419	ncRNA	chr3L:6369973-6370591	chr3L:6372636-6373387	2044
	FBgn0035735	Cpr65Ea	protein_coding	chr3L:7086557-7086608	chr3L:7082775-7083362	3194
	FBgn0036834	CG6836	protein_coding	chr3L:18955208-18955406	chr3L:18962875-18963771	7468
	FBgn0031530	Pgant2	protein_coding	chr2L:3422760-3422957	chr2L:3426646-3427190	3688
	FBgn0264511	lncRNA:CR43910	ncRNA	chr3L:8569335-8569864	chr3L:8569478-8570364	0
	FBgn0285926	Imp	protein_coding	chrX:10787869-10824277	chrX:10818657-10819526	0
	FBgn0259823	CG42404	protein_coding	chr3R:15250094-15250159	chr3R:15249811-15250654	0
	FBgn0263120	Acsl	protein_coding	chr2R:8672056-8672406	chr2R:8671369-8672205	0
	FBgn0000529	bsh	protein_coding	chr2L:19765776-19769067	chr2L:19769512-19770191	444
	FBgn0033830	CG10814	protein_coding	chr2R:13375975-13377731	chr2R:13380910-13381582	3178
	FBgn0016797	fz2	protein_coding	chr3L:19140975-19235373	chr3L:19188028-19188894	0
	FBgn0036725	CG18265	protein_coding	chr3L:17439401-17457461	chr3L:17444350-17445235	0
	FBgn0266696	Svil	protein_coding	chr3L:2377655-2499226	chr3L:2421061-2421925	0
	FBgn0013576	mtd	protein_coding	chr3R:5270116-5350443	chr3R:5343290-5344141	0
	FBgn0284247	ds	protein_coding	chr2L:640306-644314	chr2L:640807-641581	0
	FBgn0034071	CG8405	protein_coding	chr2R:16047648-16060835	chr2R:16052896-16053705	0
	FBgn0052085	CG32085	protein_coding	chr3L:11679952-11680344	chr3L:11680012-11680750	0
	FBgn0267138	lncRNA:CR45578	ncRNA	chr3R:10897985-10898581	chr3R:10919988-10920875	21406
	FBgn0015778	rin	protein_coding	chr3R:13648822-13650497	chr3R:13649956-13650823	0
	FBgn0039075	CG4393	protein_coding	chr3R:23384500-23384777	chr3R:23383427-23384310	189
	FBgn0261873	sdt	protein_coding	chrX:8178549-8240474	chrX:8202150-8202887	0
	FBgn0265890	lncRNA:CR44679	ncRNA	chr3L:20104503-20105544	chr3L:20104992-20105757	0
	FBgn0263040	CG43335	protein_coding	chr3R:15635468-15636489	chr3R:15610912-15611822	23645
	FBgn0004595	pros	protein_coding	chr3R:11328480-11407627	chr3R:11359780-11360320	0
	FBgn0001122	Galphao	protein_coding	chr2R:10445116-10445624	chr2R:10443751-10444642	473
	FBgn0000711	flw	protein_coding	chrX:10385960-10409817	chrX:10392293-10393202	0
	FBgn0265974	ttv	protein_coding	chr2R:14526267-14587917	chr2R:14530108-14531110	0
	FBgn0028341	Ptpmeg2	protein_coding	chrX:9638916-9639028	chrX:9638771-9639653	0
	FBgn0053143	CG33143	protein_coding	chr2R:22619805-22621159	chr2R:22616945-22617797	2007
	FBgn0264005	Hmx	protein_coding	chr3R:17567088-17568404	chr3R:17571930-17572625	3525
	FBgn0035161	CG13898	protein_coding	chr3L:803427-804051	chr3L:792591-793284	10142
	FBgn0267738	asRNA:CR46069	ncRNA	chr2L:2517669-2518845	chr2L:2524288-2524733	5442
	FBgn0038339	CG6118	protein_coding	chr3R:15421108-15423543	chr3R:15420232-15421107	0
	FBgn0037015	cmpy	protein_coding	chr3L:20718994-20719200	chr3L:20718725-20719520	0
	FBgn0032470	Ttc30	protein_coding	chr2L:13107281-13108282	chr2L:13106611-13107507	0
	FBgn0026179	siz	protein_coding	chr3L:21058832-21059071	chr3L:21047253-21048130	10701
	FBgn0000568	Eip75B	protein_coding	chr3L:17969644-17971439	chr3L:17974382-17975170	2942
	FBgn0005640	Eip63E	protein_coding	chr3L:3545318-3545417	chr3L:3544744-3545607	0
	FBgn0261788	Ank2	protein_coding	chr3L:7713138-7713650	chr3L:7714413-7715242	762
	FBgn0259246	brp	protein_coding	chr2R:9516451-9517572	chr2R:9515291-9516146	304
	FBgn0037910	CG14708	protein_coding	chr3R:11554145-11554869	chr3R:11552520-11553315	829
	FBgn0037513	pyd3	protein_coding	chr3R:7749883-7750079	chr3R:7753238-7754091	3158
	FBgn0031064	CG12531	protein_coding	chrX:19718923-19719770	chrX:19718000-19718917	5
	FBgn0040765	luna	protein_coding	chr2R:10977956-11116378	chr2R:11056951-11057742	0
	FBgn0267336	Glut4EF	protein_coding	chr3R:9874681-9995364	chr3R:9952394-9953295	0
	FBgn0015903	apt	protein_coding	chr2R:23564891-23599526	chr2R:23572966-23573812	0
	FBgn0263995	cpo	protein_coding	chr3R:17919832-18018892	chr3R:17940993-17941806	0
	FBgn0051146	Nlg1	protein_coding	chr3R:7686434-7686623	chr3R:7683240-7684127	2306
	FBgn0039799	CG15543	protein_coding	chr3R:30742880-30744474	chr3R:30738829-30739689	3190
	FBgn0266831	lncRNA:CR45293	ncRNA	chr2L:15485697-15485951	chr2L:15491726-15492627	5774
	FBgn0034159	CG15615	protein_coding	chr2R:16793119-16796407	chr2R:16800013-16801329	3605
	FBgn0000567	Eip74EF	protein_coding	chr3L:17558672-17619325	chr3L:17571888-17572750	0
	FBgn0038975	Nrx-1	protein_coding	chr3R:22468512-22486969	chr3R:22476402-22477324	0
	FBgn0029961	Ir7a	protein_coding	chrX:7764982-7766826	chrX:7760619-7761487	3494
	FBgn0036577	CG13073	protein_coding	chr3L:16213051-16214361	chr3L:16207815-16208506	4544
	FBgn0083975	Nlg4	protein_coding	chr3R:20204809-20204978	chr3R:20188190-20189096	15712
	FBgn0028888	CG4168	protein_coding	chr2L:15200074-15200459	chr2L:15200239-15201103	0
	FBgn0267290	lncRNA:CR45726	ncRNA	chr2L:14448409-14449009	chr2L:14440205-14441113	7295
	FBgn0262882	CG43237	protein_coding	chr2R:17205208-17205254	chr2R:17205928-17206827	673
	FBgn0028550	Atf3	protein_coding	chrX:1242740-1275284	chrX:1257885-1258761	0
	FBgn0035504	Teh4	protein_coding	chr3L:4177498-4178270	chr3L:4177849-4178696	0
	FBgn0034013	unc-5	protein_coding	chr2R:15356821-15357712	chr2R:15351764-15352604	4216
	FBgn0029834	CG5937	protein_coding	chrX:6040317-6040392	chrX:6040362-6041127	0
	FBgn0020496	CtBP	protein_coding	chr3R:13018790-13018876	chr3R:13018524-13019348	0
	FBgn0260446	GABA-B-R1	protein_coding	chr2L:15016331-15017396	chr2L:15016852-15017695	0
	FBgn0261260	mgl	protein_coding	chrX:9358496-9500129	chrX:9441989-9442897	0
	FBgn0002921	Atpalpha	protein_coding	chr3R:20948714-20976239	chr3R:20956552-20957354	0
	FBgn0013342	nSyb	protein_coding	chr3L:1636818-1637269	chr3L:1636719-1637550	0
	FBgn0028550	Atf3	protein_coding	chrX:1242740-1275284	chrX:1266898-1267808	0
	FBgn0083975	Nlg4	protein_coding	chr3R:20237891-20238377	chr3R:20235263-20236149	1741
	FBgn0263117	CG34377	protein_coding	chr3R:22308663-22324094	chr3R:22316168-22317055	0
	FBgn0038054	CG5509	protein_coding	chr3R:12452464-12453196	chr3R:12451697-12452529	0
	FBgn0005640	Eip63E	protein_coding	chr3L:3515751-3610521	chr3L:3567070-3567787	0
	FBgn0004595	pros	protein_coding	chr3R:11328480-11407627	chr3R:11330562-11331398	0
	FBgn0032151	nAChRalpha6	protein_coding	chr2L:9793317-9886250	chr2L:9879338-9880221	0
	FBgn0262160	CG9932	protein_coding	chr2L:13029727-13031394	chr2L:13036791-13037517	5396
	FBgn0266411	sima	protein_coding	chr3R:30058311-30121798	chr3R:30114129-30115012	0
	FBgn0003944	Ubx	protein_coding	chr3R:16656623-16734426	chr3R:16715330-16716238	0
	FBgn0036454	CG17839	protein_coding	chr3L:14805136-14882224	chr3L:14860367-14861184	0
	FBgn0030373	moon	protein_coding	chrX:12072008-12072818	chrX:12072937-12073786	118
	FBgn0032129	jp	protein_coding	chr2L:9566433-9566750	chr2L:9566391-9566903	0
	FBgn0036320	CG10943	protein_coding	chr3L:12862812-12862920	chr3L:12867844-12868698	4923
	FBgn0264975	Nrg	protein_coding	chrX:8544850-8547663	chrX:8542202-8542929	1920
	FBgn0015609	CadN	protein_coding	chr2L:17751939-17752346	chr2L:17750953-17751893	45
	FBgn0039089	beat-IV	protein_coding	chr3R:23557412-23557873	chr3R:23557070-23557905	0
	FBgn0264090	CG43759	protein_coding	chrX:19025615-19026872	chrX:19020775-19021604	4010
	FBgn0262870	axo	protein_coding	chr3L:4664127-4664323	chr3L:4663387-4664153	0
	FBgn0031770	CG13995	protein_coding	chr2L:6054302-6054713	chr2L:6053852-6054714	0
	FBgn0086604	side-VIII	protein_coding	chr2R:20424338-20478951	chr2R:20438882-20439743	0
	FBgn0027550	CG6495	protein_coding	chr2L:10761116-10761650	chr2L:10760872-10761754	0
	FBgn0263111	cac	protein_coding	chrX:11983846-11983915	chrX:11983573-11984453	0
	FBgn0263709	lncRNA:CR43661	ncRNA	chr2R:17307132-17307302	chr2R:17323042-17323871	15739
	FBgn0004509	Fur1	protein_coding	chr3R:25461365-25461420	chr3R:25456710-25457538	3826
	FBgn0265949	lncRNA:CR44736	ncRNA	chr2L:16203110-16203476	chr2L:16200432-16201241	1868
	FBgn0265307	lncRNA:CR44280	ncRNA	chr2R:8277345-8277995	chr2R:8283839-8284723	5843
	FBgn0037766	Teh1	protein_coding	chr3R:9864969-9866339	chr3R:9865612-9866630	0
	FBgn0033358	spab	protein_coding	chr2R:8968155-8968184	chr2R:8967669-8968601	0
	FBgn0033636	tou	protein_coding	chr2R:11615579-11616045	chr2R:11610145-11610980	4598
	FBgn0033649	pyr	protein_coding	chr2R:11721023-11721068	chr2R:11717706-11718590	2432
	FBgn0038197	foxo	protein_coding	chr3R:14056945-14057428	chr3R:14050417-14051301	5643
	FBgn0261509	haf	protein_coding	chr2L:1555129-1609389	chr2L:1593742-1594634	0
	FBgn0264542	hwt	protein_coding	chrX:12568289-12568452	chrX:12567927-12568814	0
	FBgn0005640	Eip63E	protein_coding	chr3L:3515751-3610521	chr3L:3564719-3565518	0
	FBgn0259221	ATP8A	protein_coding	chr2R:13414978-13439051	chr2R:13424486-13425363	0
	FBgn0034423	tbrd-2	protein_coding	chr2R:19260122-19262294	chr2R:19263408-19264337	1113
	FBgn0000108	Appl	protein_coding	chrX:530501-579044	chrX:534731-535639	0
	FBgn0004644	hh	protein_coding	chr3R:23128169-23141906	chr3R:23139295-23140025	0
	FBgn0264090	CG43759	protein_coding	chrX:18987176-18987257	chrX:18978597-18979371	7804
	FBgn0036157	CG7560	protein_coding	chr3L:11425158-11426395	chr3L:11420638-11421346	3811
	FBgn0051163	SKIP	protein_coding	chr3R:22133830-22296126	chr3R:22255217-22256081	0
	FBgn0032629	beat-IIIc	protein_coding	chr2L:17196875-17197086	chr2L:17203603-17204418	6516
	FBgn0264815	Pde1c	protein_coding	chr2L:11814156-11928572	chr2L:11868718-11869600	0
	FBgn0262898	lncRNA:CR43253	ncRNA	chr3L:18085017-18085310	chr3L:18084010-18084493	523
	FBgn0265837	lncRNA:CR44626	ncRNA	chr2R:19925495-19925845	chr2R:19928782-19929501	2936
	FBgn0052423	shep	protein_coding	chr3L:5155821-5277944	chr3L:5186510-5187426	0
	FBgn0033705	CG13168	protein_coding	chr2R:12255274-12255701	chr2R:12255983-12256728	281
	FBgn0023095	caps	protein_coding	chr3L:13238675-13238714	chr3L:13236493-13237375	1299
	FBgn0004168	5-HT1A	protein_coding	chr2R:19067155-19121958	chr2R:19114890-19115775	0
	FBgn0033652	ths	protein_coding	chr2R:11756817-11814424	chr2R:11757581-11758332	0
	FBgn0085430	CG34401	protein_coding	chrX:18863950-18865719	chrX:18868065-18868782	2345
	FBgn0265801	lncRNA:CR44590	ncRNA	chr2L:12080805-12082074	chr2L:12080973-12081815	0
	FBgn0261822	Bsg	protein_coding	chr2L:8083420-8116531	chr2L:8105846-8106528	0
	FBgn0000303	ChAT	protein_coding	chr3R:18705501-18706106	chr3R:18708823-18709682	2716
	FBgn0026384	Or59a	protein_coding	chr2R:23440341-23441065	chr2R:23436702-23437602	2738
	FBgn0038653	Octalpha2R	protein_coding	chr3R:18799280-18807290	chr3R:18803210-18803972	0
	FBgn0051721	Trim9	protein_coding	chr2L:10544883-10628054	chr2L:10618938-10619726	0
	FBgn0263257	Cngl	protein_coding	chrX:15440517-15440725	chrX:15436600-15437531	2985
	FBgn0266414	lncRNA:CR45054	ncRNA	chr3R:10083381-10090525	chr3R:10080349-10081262	2118
	FBgn0037133	CG7370	protein_coding	chr3L:21770156-21771321	chr3L:21769386-21770193	0
	FBgn0021776	mira	protein_coding	chr3R:19932889-19934998	chr3R:19934749-19935365	0
	FBgn0267121	lncRNA:CR45561	ncRNA	chr3R:10969667-10970278	chr3R:10970632-10971495	353
	FBgn0002645	Map205	protein_coding	chr3R:32066329-32068441	chr3R:32065406-32066241	87
	FBgn0261444	CG3638	protein_coding	chrX:1226846-1226893	chrX:1226687-1227527	0
	FBgn0264006	dysc	protein_coding	chr3L:13901685-13903236	chr3L:13902816-13903961	0
	FBgn0267141	lncRNA:CR45581	ncRNA	chr3R:11486788-11487227	chr3R:11483136-11484010	2777
	FBgn0036490	CG6888	protein_coding	chr3L:15207844-15208586	chr3L:15200676-15201537	6306
	FBgn0004516	Gad1	protein_coding	chr3L:4076799-4076877	chr3L:4076707-4077571	0
	FBgn0265607	beat-IIIa	protein_coding	chr2L:17131024-17173118	chr2L:17166381-17167139	0
	FBgn0036491	Best4	protein_coding	chr3L:15298958-15299059	chr3L:15275588-15276379	22578
	FBgn0035756	unc-13-4A	protein_coding	chr3L:7266192-7312896	chr3L:7313478-7314312	581
	FBgn0025776	ind	protein_coding	chr3L:15042799-15043924	chr3L:15043617-15044448	0
	FBgn0040730	CG15127	protein_coding	chr2R:19680768-19681391	chr2R:19677241-19678114	2653
	FBgn0263512	Vsx2	protein_coding	chrX:5559410-5560183	chrX:5564282-5564795	4098
	FBgn0040814	CG14113	protein_coding	chr3L:13329288-13329699	chr3L:13332262-13333183	2562
	FBgn0029703	CG12692	protein_coding	chrX:4300117-4301699	chrX:4297221-4298089	2027
	FBgn0052183	Ccn	protein_coding	chr3L:17690015-17690475	chr3L:17689412-17690333	0
	FBgn0285944	para	protein_coding	chrX:16455027-16533096	chrX:16528404-16529281	0
	FBgn0262594	CheA46a	protein_coding	chr2R:9748800-9748850	chr2R:9746616-9747512	1287
	FBgn0039647	jus	protein_coding	chr3R:29194888-29194994	chr3R:29193071-29193726	1161
	FBgn0037139	CG14563	protein_coding	chr3L:21841808-21842386	chr3L:21843048-21843863	661
	FBgn0004244	Rdl	protein_coding	chr3L:9182047-9182149	chr3L:9181938-9182774	0
	FBgn0035160	hng3	protein_coding	chr3L:737680-755489	chr3L:745032-745770	0
	FBgn0004414	msopa	protein_coding	chr3L:22082720-22083367	chr3L:22094323-22095129	10955
	FBgn0085383	CG34354	protein_coding	chr3R:28146880-28240526	chr3R:28154903-28155798	0
	FBgn0011592	fra	protein_coding	chr2R:12529053-12564184	chr2R:12531641-12532248	0
	FBgn0000546	EcR	protein_coding	chr2R:6087873-6169087	chr2R:6102225-6103094	0
	FBgn0004198	ct	protein_coding	chrX:7608428-7609538	chrX:7602907-7603601	4826
	FBgn0263257	Cngl	protein_coding	chrX:15440517-15441252	chrX:15440963-15441845	0
	FBgn0263077	CG43340	protein_coding	chr2R:7638598-7638905	chr2R:7638570-7639486	0
	FBgn0031811	CG13982	protein_coding	chr2L:6412315-6412858	chr2L:6412010-6412685	0
	FBgn0263995	cpo	protein_coding	chr3R:17919832-18018892	chr3R:17989942-17990825	0
	FBgn0259822	Ca-beta	protein_coding	chr2L:11166690-11167896	chr2L:11167720-11168405	0
	FBgn0266766	lncRNA:CR45231	ncRNA	chr2R:19784294-19789736	chr2R:19790759-19791659	1022
	FBgn0038237	Pde6	protein_coding	chr3R:14557512-14558304	chr3R:14557961-14558882	0
	FBgn0000036	nAChRalpha1	protein_coding	chr3R:24456435-24457157	chr3R:24456057-24456700	0
	FBgn0000405	CycB	protein_coding	chr2R:22803521-22804590	chr2R:22802484-22803396	124
	FBgn0085390	Dgk	protein_coding	chr2R:7881811-7881920	chr2R:7874540-7875475	6335
	FBgn0028875	nAChRalpha5	protein_coding	chr2L:14040170-14094401	chr2L:14073347-14074132	0
	FBgn0053207	pxb	protein_coding	chr3R:15666183-15690513	chr3R:15685464-15686180	0
	FBgn0028369	kirre	protein_coding	chrX:2740384-3134532	chrX:2978056-2978901	0
	FBgn0052057	dpr10	protein_coding	chr3L:10147454-10186108	chr3L:10174555-10175285	0
	FBgn0000577	en	protein_coding	chr2R:11524006-11524847	chr2R:11517762-11518684	5321
	FBgn0053202	dpr11	protein_coding	chr3R:6592884-6593330	chr3R:6593023-6593862	0
	FBgn0015903	apt	protein_coding	chr2R:23564891-23599526	chr2R:23578535-23579409	0
	FBgn0003175	px	protein_coding	chr2R:22512811-22514099	chr2R:22507099-22508023	4787
	FBgn0039431	plum	protein_coding	chr3R:26470078-26535217	chr3R:26494475-26495209	0
	FBgn0264357	SNF4Agamma	protein_coding	chr3R:21204928-21206050	chr3R:21203881-21204695	232
	FBgn0039530	Tusp	protein_coding	chr3R:27608245-27608569	chr3R:27608005-27608787	0
	FBgn0032632	CG6380	protein_coding	chr2L:17291075-17292202	chr2L:17294783-17295653	2580
	FBgn0020269	mspo	protein_coding	chr2R:14684153-14684607	chr2R:14694915-14695723	10307
	FBgn0028341	Ptpmeg2	protein_coding	chrX:9626294-9659145	chrX:9640567-9641429	0
	FBgn0265296	Dscam2	protein_coding	chr3L:7189267-7189931	chr3L:7190884-7191526	952
	FBgn0010329	Tbh	protein_coding	chrX:7995697-7995793	chrX:7994970-7996019	0
	FBgn0000028	acj6	protein_coding	chrX:15354755-15354953	chrX:15356105-15356945	1151
	FBgn0035948	CG5644	protein_coding	chr3L:8979348-8979880	chr3L:8979846-8980419	0
	FBgn0039523	CG12885	protein_coding	chr3R:27520866-27533934	chr3R:27519222-27520013	852
	FBgn0027364	Six4	protein_coding	chr3L:20792128-20792777	chr3L:20792413-20793269	0
	FBgn0085382	CG34353	protein_coding	chr3R:27767966-27905843	chr3R:27785567-27786373	0
	FBgn0085414	dpr12	protein_coding	chr2R:5852946-5853070	chr2R:5853457-5854319	386
	FBgn0266256	lncRNA:CR44951	ncRNA	chr3R:26607047-26607276	chr3R:26606460-26607307	0
	FBgn0005659	Ets98B	protein_coding	chr3R:27746663-27748366	chr3R:27752689-27753349	4322
	FBgn0021764	sdk	protein_coding	chrX:728551-728727	chrX:726766-727650	900
	FBgn0263391	hts	protein_coding	chr2R:19410590-19411073	chr2R:19410903-19411767	0
	FBgn0051769	CG31769	protein_coding	chr2L:14110632-14110739	chr2L:14124066-14124754	13326
	FBgn0010415	Sdc	protein_coding	chr2R:21392402-21481176	chr2R:21417174-21418012	0
	FBgn0010382	CycE	protein_coding	chr2L:15727581-15748150	chr2L:15735833-15736545	0
	FBgn0266959	lncRNA:CR45410	ncRNA	chr3L:7222717-7223898	chr3L:7213661-7214531	8185
	FBgn0264001	bru3	protein_coding	chr3L:13521907-13803400	chr3L:13763758-13764612	0
	FBgn0039530	Tusp	protein_coding	chr3R:27607879-27634932	chr3R:27622784-27623653	0
	FBgn0020251	sfl	protein_coding	chr3L:6495680-6550104	chr3L:6541308-6542276	0
	FBgn0266214	lncRNA:CR44909	ncRNA	chr2L:20583656-20626206	chr2L:20611942-20612797	0
	FBgn0264753	Rgk1	protein_coding	chr2R:19356208-19356525	chr2R:19356404-19356907	0
	FBgn0042630	Sox21b	protein_coding	chr3L:14112405-14113602	chr3L:14113926-14114827	323
	FBgn0262876	CG43231	protein_coding	chr2L:17704681-17706142	chr2L:17686707-17687469	17211
	FBgn0004868	Gdi	protein_coding	chr2L:9492628-9493103	chr2L:9492756-9493465	0
	FBgn0034788	CG13532	protein_coding	chr2R:22871190-22871859	chr2R:22870668-22871580	0
	FBgn0265866	lncRNA:CR44655	ncRNA	chrX:13990733-13991420	chrX:13991869-13992749	448
	FBgn0026179	siz	protein_coding	chr3L:21058832-21059071	chr3L:21059909-21060772	837
	FBgn0052246	CG32246	protein_coding	chr3L:4621219-4622985	chr3L:4619348-4620205	1013
	FBgn0262446	mir-137	pre_miRNA	chr2R:16065254-16065344	chr2R:16070681-16071542	5336
	FBgn0003295	ru	protein_coding	chr3L:1370628-1387437	chr3L:1369864-1370779	0
	FBgn0010434	cora	protein_coding	chr2R:19243255-19243751	chr2R:19245404-19246065	1652
	FBgn0003313	sala	protein_coding	chr2L:11486292-11486949	chr2L:11491017-11491862	4067
	FBgn0266142	lncRNA:CR44848	ncRNA	chr2L:13865992-13866690	chr2L:13875542-13876281	8851
	FBgn0045852	ham	protein_coding	chr2L:18762874-18792906	chr2L:18783618-18784225	0
	FBgn0262018	CadN2	protein_coding	chr2L:17786971-17875247	chr2L:17793853-17794764	0
	FBgn0264495	gpp	protein_coding	chr3R:6436725-6437934	chr3R:6427679-6428621	8103
	FBgn0051814	DIP-kappa	protein_coding	chr2L:13690490-13690531	chr2L:13690912-13691723	380
	FBgn0028481	CG4341	protein_coding	chr2L:922793-923219	chr2L:922374-923278	0
	FBgn0032853	CG10651	protein_coding	chr2L:20134782-20134923	chr2L:20146183-20146870	11259
	FBgn0035756	unc-13-4A	protein_coding	chr3L:7266192-7312896	chr3L:7296286-7297016	0
	FBgn0261999	Ca-Ma2d	protein_coding	chr2L:16231475-16241527	chr2L:16234642-16235509	0
	FBgn0011582	Dop1R1	protein_coding	chr3R:14204707-14204812	chr3R:14206976-14207875	2163
	FBgn0003944	Ubx	protein_coding	chr3R:16656623-16734426	chr3R:16722641-16723480	0
	FBgn0264432	CG43850	protein_coding	chr2L:13415431-13415776	chr2L:13414805-13415682	0
	FBgn0267138	lncRNA:CR45578	ncRNA	chr3R:10897985-10898581	chr3R:10901587-10902500	3005
	FBgn0039332	alrm	protein_coding	chr3R:25381065-25382781	chr3R:25371708-25372562	8502
	FBgn0267276	asRNA:CR45712	ncRNA	chr2L:2006867-2007688	chr2L:2006025-2006871	0
	FBgn0267435	chp	protein_coding	chr3R:31210261-31210730	chr3R:31210039-31210854	0
	FBgn0265487	mbl	protein_coding	chr2R:17275410-17276063	chr2R:17271270-17272059	3350
	FBgn0004575	Syn	protein_coding	chr3R:10190689-10190894	chr3R:10190807-10191514	0
	FBgn0260003	Dys	protein_coding	chr3R:19461085-19597288	chr3R:19494842-19495712	0
	FBgn0263521	mir-4969	pre_miRNA	chr3R:21798514-21798671	chr3R:21800611-21801375	1939
	FBgn0265073	lncRNA:CR44184	ncRNA	chr2L:19019396-19019871	chr2L:19019456-19020268	0
	FBgn0028369	kirre	protein_coding	chrX:2740384-3134532	chrX:2887953-2888833	0
	FBgn0013799	Deaf1	protein_coding	chr3L:19819102-19820001	chr3L:19818669-19819224	0
	FBgn0053262	CG33262	protein_coding	chr3L:13136919-13137066	chr3L:13146303-13147201	9236
	FBgn0003091	Pkc53E	protein_coding	chr2R:16924655-16945126	chr2R:16934916-16935845	0
	FBgn0032880	TM9SF2	protein_coding	chr2L:20730416-20731503	chr2L:20729598-20730508	0
	FBgn0036030	CG6767	protein_coding	chr3L:9689265-9689448	chr3L:9689430-9690260	0
	FBgn0259175	ome	protein_coding	chr3L:14672839-14747868	chr3L:14741054-14741882	0
	FBgn0285925	Fas1	protein_coding	chr3R:16625969-16626216	chr3R:16627146-16627667	929
	FBgn0033484	CG2269	protein_coding	chr2R:10087566-10087768	chr2R:10087194-10088025	0
	FBgn0026394	Or24a	protein_coding	chr2L:4164689-4164739	chr2L:4162485-4163340	1348
	FBgn0285925	Fas1	protein_coding	chr3R:16631609-16631741	chr3R:16630256-16631059	549
	FBgn0011592	fra	protein_coding	chr2R:12529053-12564184	chr2R:12554562-12555459	0
	FBgn0010300	brat	protein_coding	chr2L:19133816-19179758	chr2L:19165038-19165683	0
	FBgn0053147	Hs3st-A	protein_coding	chr2R:18718114-18718556	chr2R:18717803-18718318	0
	FBgn0265630	sno	protein_coding	chrX:13206712-13206829	chrX:13208425-13209010	1595
	FBgn0037017	CG4074	protein_coding	chr3L:20768207-20768528	chr3L:20763228-20764049	4157
	FBgn0032625	CG15136	protein_coding	chr2L:17047161-17048281	chr2L:17050916-17051622	2634
	FBgn0083975	Nlg4	protein_coding	chr3R:20204809-20204978	chr3R:20204384-20205184	0
	FBgn0033515	Ir47a	protein_coding	chr2R:10377128-10380109	chr2R:10383289-10384116	3179
	FBgn0051676	CG31676	protein_coding	chr2L:20840750-20849182	chr2L:20842702-20843574	0
	FBgn0005640	Eip63E	protein_coding	chr3L:3515751-3610521	chr3L:3560162-3561001	0
	FBgn0040341	CG11664	protein_coding	chrX:875732-876612	chrX:873193-874050	1681
	FBgn0259176	bun	protein_coding	chr2L:12545643-12546611	chr2L:12553464-12554362	6852
	FBgn0032225	CG5022	protein_coding	chr2L:10344442-10344743	chr2L:10344056-10344932	0
	FBgn0267128	lncRNA:CR45568	ncRNA	chr3R:29276376-29277108	chr3R:29268039-29268791	7584
	FBgn0259108	futsch	protein_coding	chrX:1409069-1453686	chrX:1407240-1408077	991
	FBgn0010316	dap	protein_coding	chr2R:9712321-9713103	chr2R:9714109-9714979	1005
	FBgn0266411	sima	protein_coding	chr3R:30058311-30121798	chr3R:30090046-30090925	0
	FBgn0000024	Ace	protein_coding	chr3R:13222951-13259517	chr3R:13251343-13252177	0
	FBgn0040747	CG12853	protein_coding	chr2R:14933667-14933913	chr2R:14933550-14934411	0
	FBgn0036527	CG7304	protein_coding	chr3L:15679720-15681470	chr3L:15678268-15679250	469
	FBgn0262476	CG43066	protein_coding	chr2R:18514574-18526439	chr2R:18517793-18518687	0
	FBgn0036285	toe	protein_coding	chr3L:12422510-12432668	chr3L:12446838-12447661	14169
	FBgn0039883	RhoGAP100F	protein_coding	chr3R:31833397-31833981	chr3R:31831060-31831392	2004
	FBgn0261289	CheB98a	protein_coding	chr3R:28806702-28806971	chr3R:28805718-28806488	213
	FBgn0267186	lncRNA:CR45626	ncRNA	chrX:12914844-12915297	chrX:12914770-12915467	0
	FBgn0264895	RapGAP1	protein_coding	chr2L:7497805-7578980	chr2L:7532744-7533535	0
	FBgn0033657	Sln	protein_coding	chr2R:11845324-11852324	chr2R:11846662-11847287	0
	FBgn0085414	dpr12	protein_coding	chr2R:5846593-5847470	chr2R:5842081-5842856	3736
	FBgn0284236	CG46320	protein_coding	chr3L:5664121-5749599	chr3L:5685970-5686770	0
	FBgn0064237	Idgf5	protein_coding	chr2R:18394521-18395282	chr2R:18395186-18396043	0
	FBgn0004242	Syt1	protein_coding	chr2L:2798486-2798836	chr2L:2798558-2799321	0
	FBgn0265732	lncRNA:CR44539	ncRNA	chr3L:10246790-10247771	chr3L:10246935-10247756	0
	FBgn0053531	Ddr	protein_coding	chr2L:6253123-6253329	chr2L:6246060-6246856	6266
	FBgn0020248	stet	protein_coding	chr3L:1475438-1489547	chr3L:1481852-1482733	0
	FBgn0262018	CadN2	protein_coding	chr2L:17786971-17875247	chr2L:17849403-17850298	0
	FBgn0014388	sty	protein_coding	chr3L:3401153-3424935	chr3L:3424890-3425742	0
	FBgn0035719	tow	protein_coding	chr3L:6942856-6943101	chr3L:6942228-6943034	0
	FBgn0034224	insb	protein_coding	chr2R:17475214-17476067	chr2R:17475847-17476711	0
	FBgn0264438	lncRNA:CR43856	ncRNA	chr2L:15011815-15012667	chr2L:15011664-15012434	0
	FBgn0261813	lncRNA:CR42755	ncRNA	chr3L:11383966-11384258	chr3L:11388063-11388730	3804
	FBgn0261477	slim	protein_coding	chr2R:18444353-18445526	chr2R:18445290-18446075	0
	FBgn0050361	mtt	protein_coding	chr2R:8473956-8532294	chr2R:8484250-8485090	0
	FBgn0033196	CG1358	protein_coding	chr2R:7595265-7620711	chr2R:7619271-7620113	0
	FBgn0010323	Gsc	protein_coding	chr2L:583540-594685	chr2L:584977-585878	0
	FBgn0261788	Ank2	protein_coding	chr3L:7710868-7710969	chr3L:7711292-7712157	322
	FBgn0065095	snmRNA:400	ncRNA	chrX:1558349-1558400	chrX:1563783-1564719	5382
	FBgn0033405	CG13954	protein_coding	chr2R:9309296-9389467	chr2R:9361715-9362539	0
	FBgn0265182	CG44247	protein_coding	chr2R:24876691-24877297	chr2R:24876191-24876937	0
	FBgn0083950	side-VI	protein_coding	chr3R:10972381-10973349	chr3R:10971898-10972751	0
	FBgn0265587	lncRNA:CR44414	ncRNA	chr2L:8868282-8868747	chr2L:8875733-8876578	6985
	FBgn0284250	Oaz	protein_coding	chr2R:14460044-14460471	chr2R:14448720-14449529	10514
	FBgn0085420	DIP-delta	protein_coding	chr3L:5439190-5439471	chr3L:5438282-5438841	348
	FBgn0033405	CG13954	protein_coding	chr2R:9309296-9389467	chr2R:9377832-9378604	0
	FBgn0259146	fid	protein_coding	chr3R:25970080-25970291	chr3R:25969837-25970555	0
	FBgn0052153	tRNA:Met-CAT-1-3	tRNA	chr3L:16222031-16222103	chr3L:16222374-16223191	270
	FBgn0039064	CG4467	protein_coding	chr3R:23239697-23240052	chr3R:23239947-23240699	0
	FBgn0036494	Toll-6	protein_coding	chr3L:15336692-15342208	chr3L:15336163-15337048	0
	FBgn0266886	lncRNA:CR45347	ncRNA	chr2L:20562247-20562762	chr2L:20561230-20561821	425
	FBgn0052369	CG32369	protein_coding	chr3L:7808997-7809825	chr3L:7800726-7801533	7463
	FBgn0259145	CG42260	protein_coding	chr2R:22796896-22798289	chr2R:22793262-22794070	2825
	FBgn0050295	Ipk1	protein_coding	chr2R:20874695-20874757	chr2R:20874064-20874973	0
	FBgn0263709	lncRNA:CR43661	ncRNA	chr2R:17307132-17307302	chr2R:17324088-17324889	16785
	FBgn0030222	CG9806	protein_coding	chrX:10624211-10624707	chrX:10624469-10625379	0
	FBgn0267622	asRNA:CR45960	ncRNA	chr3L:22274083-22275491	chr3L:22273633-22274441	0
	FBgn0004102	oc	protein_coding	chrX:8640360-8640514	chrX:8638317-8638930	1429
	FBgn0004449	Ten-m	protein_coding	chr3L:22293044-22407863	chr3L:22392584-22393361	0
	FBgn0263802	lncRNA:CR43605	ncRNA	chr2R:10761177-10761668	chr2R:10771608-10772436	9939
	FBgn0020907	Scp2	protein_coding	chr3R:16574543-16575394	chr3R:16575542-16576435	147
	FBgn0265630	sno	protein_coding	chrX:13206712-13206829	chrX:13207453-13208302	623
	FBgn0259099	DCX-EMAP	protein_coding	chr3L:14903805-14904980	chr3L:14904959-14905855	0
	FBgn0010473	tutl	protein_coding	chr2L:4283148-4323781	chr2L:4310045-4310955	0
	FBgn0263220	Hk	protein_coding	chrX:10254003-10254307	chrX:10249952-10250813	3189
	FBgn0035649	CG10483	protein_coding	chr3L:5921137-5921316	chr3L:5920616-5921488	0
	FBgn0031835	CG11319	protein_coding	chr2L:6600611-6601068	chr2L:6594023-6594875	5735
	FBgn0039883	RhoGAP100F	protein_coding	chr3R:31825844-31826305	chr3R:31825379-31826210	0
	FBgn0263980	Stacl	protein_coding	chr2R:15425228-15426627	chr2R:15424393-15425358	0
	FBgn0038881	CG16791	protein_coding	chr3R:21318300-21349601	chr3R:21339330-21340164	0
	FBgn0000036	nAChRalpha1	protein_coding	chr3R:24393896-24457157	chr3R:24411264-24412082	0
	FBgn0261859	CG42788	protein_coding	chr3R:15111593-15112189	chr3R:15110142-15110927	665
	FBgn0016917	Stat92E	protein_coding	chr3R:20550721-20551107	chr3R:20547575-20548463	2257
	FBgn0000546	EcR	protein_coding	chr2R:6087873-6169087	chr2R:6133040-6133705	0
	FBgn0035070	CG3650	protein_coding	chr2R:24848994-24850200	chr2R:24851730-24852633	1529
	FBgn0265452	lncRNA:CR44352	ncRNA	chr2L:9025634-9031836	chr2L:9031494-9032382	0
	FBgn0265496	lncRNA:CR44365	ncRNA	chr2R:13574913-13577545	chr2R:13575958-13576808	0
	FBgn0039530	Tusp	protein_coding	chr3R:27607879-27634932	chr3R:27621248-27622173	0
	FBgn0053087	LRP1	protein_coding	chr2R:8210975-8211351	chr2R:8210152-8211020	0
	FBgn0032901	sky	protein_coding	chr2L:20871335-20918931	chr2L:20906861-20907667	0
	FBgn0035676	ssp6	protein_coding	chr3L:6076722-6077345	chr3L:6077207-6078014	0
	FBgn0263995	cpo	protein_coding	chr3R:17931871-17932452	chr3R:17931508-17932186	0
	FBgn0013467	igl	protein_coding	chr2R:15155437-15156215	chr2R:15155101-15155714	0
	FBgn0267194	lncRNA:CR45634	ncRNA	chr3R:18360983-18361193	chr3R:18360407-18361264	0
	FBgn0052204	CG32204	protein_coding	chr3L:18922419-18946038	chr3L:18931247-18932091	0
	FBgn0035495	CG14989	protein_coding	chr3L:4088960-4089214	chr3L:4088543-4089400	0
	FBgn0039380	CG5890	protein_coding	chr3R:25856154-25872670	chr3R:25854946-25855779	374
	FBgn0263392	Tet	protein_coding	chr3L:2878533-2879158	chr3L:2876642-2877161	1371
	FBgn0005640	Eip63E	protein_coding	chr3L:3515751-3610521	chr3L:3535032-3535922	0
	FBgn0261723	Dbx	protein_coding	chr3L:1921307-1933602	chr3L:1919737-1920533	773
	FBgn0264443	CG43861	protein_coding	chr2L:19968684-20017282	chr2L:20001856-20002117	0
	FBgn0041210	HDAC4	protein_coding	chrX:13276435-13276547	chrX:13278395-13279068	1847
	FBgn0266830	lncRNA:CR45292	ncRNA	chr2L:19011902-19012254	chr2L:19013977-19014840	1722
	FBgn0261262	CG42613	protein_coding	chr3R:18937523-18937640	chr3R:18934794-18935662	1860
	FBgn0053988	Mid1	protein_coding	chr2R:24695378-24736657	chr2R:24735280-24736028	0
	FBgn0266857	lncRNA:CR45318	ncRNA	chr2R:11994995-11996194	chr2R:11996890-11997646	695
	FBgn0265379	lncRNA:CR44320	ncRNA	chr3R:26195250-26230268	chr3R:26194806-26195621	0
	FBgn0031888	Pvf2	protein_coding	chr2L:7069536-7084635	chr2L:7074965-7075802	0
	FBgn0036202	CG6024	protein_coding	chr3L:11765606-11765798	chr3L:11762653-11763245	2360
	FBgn0265974	ttv	protein_coding	chr2R:14526267-14587917	chr2R:14539999-14540904	0
	FBgn0035677	CG13293	protein_coding	chr3L:6082883-6083353	chr3L:6082492-6083359	0
	FBgn0032769	CG10750	protein_coding	chr2L:19301402-19301600	chr2L:19311204-19312086	9603
	FBgn0266781	lncRNA:CR45246	ncRNA	chr3L:10825144-10825601	chr3L:10823886-10824686	457
	FBgn0085450	Snoo	protein_coding	chr2L:7975189-7977963	chr2L:7964629-7965416	9772
	FBgn0052264	CG32264	protein_coding	chr3L:3767137-3767568	chr3L:3762955-3763812	3324
	FBgn0284236	CG46320	protein_coding	chr3L:5664121-5749599	chr3L:5727199-5728086	0
	FBgn0082582	tmod	protein_coding	chr3R:30532607-30578905	chr3R:30534657-30535443	0
	FBgn0267128	lncRNA:CR45568	ncRNA	chr3R:29276376-29277108	chr3R:29266663-29267460	8915
	FBgn0266825	lncRNA:CR45287	ncRNA	chr2L:5486905-5487191	chr2L:5488814-5489394	1622
	FBgn0260943	Rbp6	protein_coding	chr3L:17058774-17238212	chr3L:17177302-17178188	0
	FBgn0259224	CG42324	protein_coding	chr3L:3472447-3472707	chr3L:3474719-3475128	2011
	FBgn0011259	Sema1a	protein_coding	chr2L:8544544-8545233	chr2L:8550402-8551326	5168
	FBgn0032692	IFT46	protein_coding	chr2L:18614339-18616106	chr2L:18615671-18616321	0
	FBgn0003209	raw	protein_coding	chr2L:8709880-8740660	chr2L:8744364-8745155	3703
	FBgn0024321	NK7.1	protein_coding	chr3R:14329413-14372951	chr3R:14348712-14349508	0
	FBgn0033504	CAP	protein_coding	chr2R:10269016-10307024	chr2R:10300827-10301717	0
	FBgn0036726	QIL1	protein_coding	chr3L:17465945-17466768	chr3L:17464184-17464840	1104
	FBgn0259099	DCX-EMAP	protein_coding	chr3L:14903805-14942907	chr3L:14901279-14902081	1723
	FBgn0052264	CG32264	protein_coding	chr3L:3758407-3759258	chr3L:3756466-3757291	1115
	FBgn0264001	bru3	protein_coding	chr3L:13803161-13803400	chr3L:13803158-13803949	0
	FBgn0003475	spir	protein_coding	chr2L:20339980-20340112	chr2L:20341287-20342196	1174
	FBgn0267794	lncRNA:CR43174	ncRNA	chr3L:17934744-17935572	chr3L:17940950-17941661	5377
	FBgn0038237	Pde6	protein_coding	chr3R:14513901-14558304	chr3R:14525730-14526621	0
	FBgn0028866	CG18420	protein_coding	chr2L:14794516-14796642	chr2L:14797213-14798064	570
	FBgn0262972	lncRNA:cherub	ncRNA	chr3R:11247631-11256123	chr3R:11260917-11261831	4793
	FBgn0083981	RunxA	protein_coding	chrX:20604098-20604899	chrX:20612811-20613713	7911
	FBgn0040071	tara	protein_coding	chr3R:16225651-16260329	chr3R:16254846-16255711	0
	FBgn0086604	side-VIII	protein_coding	chr2R:20465647-20465791	chr2R:20465432-20465984	0
	FBgn0034720	Liprin-gamma	protein_coding	chr2R:22333500-22373109	chr2R:22366929-22367469	0
	FBgn0265086	lncRNA:CR44197	ncRNA	chr2L:13089803-13090559	chr2L:13078300-13079153	10649
	FBgn0083991	CG34155	protein_coding	chr3R:30554554-30560199	chr3R:30559187-30559870	0
	FBgn0085274	CG34245	protein_coding	chr3L:14893734-14893988	chr3L:14892853-14893561	172
	FBgn0031294	IA-2	protein_coding	chr2L:1008378-1048053	chr2L:1042840-1043734	0
	FBgn0039582	Or98b	protein_coding	chr3R:28353570-28353620	chr3R:28383102-28383878	29481
	FBgn0000320	eya	protein_coding	chr2L:6546449-6546976	chr2L:6544867-6545756	692
	FBgn0034720	Liprin-gamma	protein_coding	chr2R:22333500-22373109	chr2R:22346751-22347542	0
	FBgn0000028	acj6	protein_coding	chrX:15378189-15379064	chrX:15378875-15379774	0
	FBgn0011676	Nos	protein_coding	chr2L:10830600-10830714	chr2L:10829959-10830857	0
	FBgn0000996	dup	protein_coding	chr2R:15376619-15378421	chr2R:15378445-15379355	23
	FBgn0263772	CG43689	protein_coding	chrX:4075978-4076426	chrX:4075255-4076150	0
	FBgn0031375	erm	protein_coding	chr2L:1950239-1970362	chr2L:1970177-1971088	0
	FBgn0024189	sns	protein_coding	chr2R:8798489-8856091	chr2R:8849707-8850512	0
	FBgn0267255	CG45691	protein_coding	chr2L:17320250-17320712	chr2L:17326255-17327085	5542
	FBgn0262737	mub	protein_coding	chr3L:21844788-21932702	chr3L:21859920-21860377	0
	FBgn0263413	lncRNA:CR43459	ncRNA	chr3R:10093761-10094625	chr3R:10093238-10094113	0
	FBgn0000287	salr	protein_coding	chr2L:11358873-11373636	chr2L:11362671-11363552	0
	FBgn0001263	inaD	protein_coding	chr2R:22858562-22858794	chr2R:22858724-22859445	0
	FBgn0030613	Rab3-GEF	protein_coding	chrX:15089682-15089961	chrX:15089166-15089974	0
	FBgn0040765	luna	protein_coding	chr2R:10977956-11116378	chr2R:11091517-11092402	0
	FBgn0031725	DIP-eta	protein_coding	chr2L:5617655-5617946	chr2L:5617686-5618572	0
	FBgn0259923	44808	protein_coding	chrX:16684216-16695173	chrX:16687814-16688468	0
	FBgn0035049	Mmp1	protein_coding	chr2R:24671294-24688184	chr2R:24687431-24688226	0
	FBgn0038519	Prx3	protein_coding	chr3R:17546356-17546531	chr3R:17550674-17551414	4142
	FBgn0013733	shot	protein_coding	chr2R:13864237-13942110	chr2R:13938461-13939036	0
	FBgn0250844	CG4218	protein_coding	chr2L:14547529-14547812	chr2L:14544041-14544804	2724
	FBgn0041156	exex	protein_coding	chr3L:7948186-7949285	chr3L:7958367-7959285	9081
	FBgn0038917	CG6678	protein_coding	chr3R:21887029-21907182	chr3R:21896008-21896778	0
	FBgn0261999	Ca-Ma2d	protein_coding	chr2L:16231475-16232234	chr2L:16231160-16231970	0
	FBgn0263219	Dscam4	protein_coding	chr3L:8272253-8272397	chr3L:8271608-8272431	0
	FBgn0025525	bab2	protein_coding	chr3L:1140429-1142921	chr3L:1130668-1131390	9038
	FBgn0041111	lilli	protein_coding	chr2L:2885929-2954406	chr2L:2930409-2930920	0
	FBgn0085391	trv	protein_coding	chr3R:28075677-28075764	chr3R:28067565-28068402	7274
	FBgn0267305	lncRNA:CR45741	ncRNA	chr3L:5316213-5316451	chr3L:5316520-5317235	68
	FBgn0262733	Src64B	protein_coding	chr3L:4612989-4613096	chr3L:4613298-4614152	201
	FBgn0038897	CG5849	protein_coding	chr3R:21740105-21740643	chr3R:21739506-21740386	0
	FBgn0266965	lncRNA:CR45416	ncRNA	chr3L:6883321-6883601	chr3L:6884900-6885731	1298
	FBgn0035656	CG10479	protein_coding	chr3L:5975645-5976007	chr3L:5975736-5976588	0
	FBgn0023076	Clk	protein_coding	chr3L:7770023-7770322	chr3L:7771938-7772841	1615
	FBgn0026438	Eaat2	protein_coding	chr2L:740800-741791	chr2L:741285-742102	0
	FBgn0264562	Hr4	protein_coding	chrX:1976572-1976620	chrX:1975720-1976645	0
	FBgn0001235	hth	protein_coding	chr3R:10561909-10562032	chr3R:10565456-10566339	3423
	FBgn0032625	CG15136	protein_coding	chr2L:17047161-17048281	chr2L:17051774-17052410	3492
	FBgn0039420	CG6154	protein_coding	chr3R:26268374-26269101	chr3R:26265354-26266141	2232
	FBgn0264001	bru3	protein_coding	chr3L:13521907-13803400	chr3L:13765448-13766324	0
	FBgn0266535	lncRNA:CR45096	ncRNA	chr3L:13208543-13208958	chr3L:13194561-13195449	13093
	FBgn0259145	CG42260	protein_coding	chr2R:22796896-22798289	chr2R:22796585-22797497	0
	FBgn0034545	CG13438	protein_coding	chr2R:20693020-20693739	chr2R:20695261-20695759	1521
	FBgn0259224	CG42324	protein_coding	chr3L:3472447-3472707	chr3L:3476089-3476895	3381
	FBgn0033960	CG10151	protein_coding	chr2R:14755902-14756096	chr2R:14755651-14756489	0
	FBgn0262989	lncRNA:CR43297	ncRNA	chrX:8725493-8725901	chrX:8733752-8734702	7850
	FBgn0037206	CG12768	protein_coding	chr3L:22923362-22923532	chr3L:22922312-22923204	157
	FBgn0034730	ppk12	protein_coding	chr2R:22427479-22427630	chr2R:22440577-22441334	12946
	FBgn0263403	CG43449	protein_coding	chr3R:11088420-11088933	chr3R:11090723-11091601	1789
	FBgn0040256	Ugt35C1	protein_coding	chr3R:11128068-11128328	chr3R:11129419-11130160	1090
	FBgn0261262	CG42613	protein_coding	chr3R:18947291-18948007	chr3R:18946013-18946834	456
	FBgn0086680	vvl	protein_coding	chr3L:6790158-6794941	chr3L:6827602-6828284	32660
	FBgn0262737	mub	protein_coding	chr3L:21844788-21932702	chr3L:21859331-21859822	0
	FBgn0259962	Sfp33A1	protein_coding	chr2L:11754085-11754502	chr2L:11758083-11758825	3580
	FBgn0264502	CG43901	protein_coding	chrX:10905767-10909122	chrX:10906262-10907155	0
	FBgn0266225	lncRNA:CR44920	ncRNA	chr2L:21869956-21870652	chr2L:21875546-21876332	4893
	FBgn0259099	DCX-EMAP	protein_coding	chr3L:14903805-14942907	chr3L:14898692-14899602	4202
	FBgn0032815	CG10462	protein_coding	chr2L:19732745-19733069	chr2L:19732722-19733631	0
	FBgn0260943	Rbp6	protein_coding	chr3L:17058774-17238212	chr3L:17109683-17110355	0
	FBgn0264001	bru3	protein_coding	chr3L:13521907-13803400	chr3L:13621397-13622312	0
	FBgn0030586	CG12539	protein_coding	chrX:14842617-14844525	chrX:14841886-14842707	0
	FBgn0031064	CG12531	protein_coding	chrX:19718923-19719770	chrX:19719765-19720705	0
	FBgn0267964	CG46244	protein_coding	chr2L:19606569-19731561	chr2L:19619420-19620329	0
	FBgn0038917	CG6678	protein_coding	chr3R:21887029-21907182	chr3R:21898955-21899811	0
	FBgn0265658	lncRNA:CR44465	ncRNA	chr2R:16810595-16811095	chr2R:16804499-16805460	5134
	FBgn0037023	CG3698	protein_coding	chr3L:20797241-20798375	chr3L:20796494-20797364	0
	FBgn0000636	Fas3	protein_coding	chr2L:18392245-18393441	chr2L:18395267-18395693	1825
	FBgn0086604	side-VIII	protein_coding	chr2R:20470414-20470964	chr2R:20470814-20471610	0
	FBgn0265487	mbl	protein_coding	chr2R:17275410-17276063	chr2R:17280920-17281762	4856
	FBgn0285944	para	protein_coding	chrX:16455027-16533096	chrX:16532862-16533786	0
	FBgn0015380	drl	protein_coding	chr2L:19205721-19207038	chr2L:19204195-19205055	665
	FBgn0031239	CG17075	protein_coding	chr2L:259949-267505	chr2L:260426-261206	0
	FBgn0003140	PpY-55A	protein_coding	chr2R:17955396-17956570	chr2R:17958185-17959076	1614
	FBgn0262483	Rbp	protein_coding	chr3R:15374635-15375677	chr3R:15375420-15376271	0
	FBgn0031258	CG4297	protein_coding	chr2L:458876-464941	chr2L:467507-468382	2565
	FBgn0260400	elav	protein_coding	chrX:509235-523226	chrX:520055-520887	0
	FBgn0033830	CG10814	protein_coding	chr2R:13375975-13376496	chr2R:13374490-13375374	600
	FBgn0025712	CG13920	protein_coding	chr3L:1648944-1649507	chr3L:1648615-1649341	0
	FBgn0000039	nAChRalpha2	protein_coding	chr3R:24487131-24487285	chr3R:24486465-24487289	0
	FBgn0034789	PIP5K59B	protein_coding	chr2R:22874769-22875116	chr2R:22874470-22875271	0
	FBgn0039431	plum	protein_coding	chr3R:26470078-26535217	chr3R:26479217-26480133	0
	FBgn0000303	ChAT	protein_coding	chr3R:18705501-18706106	chr3R:18705990-18706813	0
	FBgn0051331	tRNA:Phe-GAA-1-7	tRNA	chr3R:13798198-13798270	chr3R:13799899-13800635	1628
	FBgn0031081	Nep3	protein_coding	chrX:19961297-19969323	chrX:19961016-19961865	0
	FBgn0250910	Octbeta3R	protein_coding	chr3R:12511570-12513023	chr3R:12512362-12513276	0
	FBgn0028875	nAChRalpha5	protein_coding	chr2L:14040170-14094401	chr2L:14049595-14050506	0
	FBgn0038902	CG6800	protein_coding	chr3R:21776138-21776338	chr3R:21775466-21776264	0
	FBgn0263072	CG43347	protein_coding	chrX:10619966-10620190	chrX:10619930-10620695	0
	FBgn0033369	CG8197	protein_coding	chr2R:9060563-9061365	chr2R:9059702-9060591	0
	FBgn0033558	CG12344	protein_coding	chr2R:10833125-10833201	chr2R:10832780-10833653	0
	FBgn0040823	dpr6	protein_coding	chr3L:9974651-10139360	chr3L:10134858-10135198	0
	FBgn0035756	unc-13-4A	protein_coding	chr3L:7294791-7294919	chr3L:7294684-7295396	0
	FBgn0001085	fz	protein_coding	chr3L:14274343-14368639	chr3L:14262611-14263382	10960
	FBgn0036704	CG6497	protein_coding	chr3L:17252377-17253937	chr3L:17255566-17256542	1628
	FBgn0036999	isoQC	protein_coding	chr3L:20475565-20477003	chr3L:20477089-20477986	85
	FBgn0028516	ZnT35C	protein_coding	chr2L:15245558-15245960	chr2L:15245747-15246603	0
	FBgn0026160	tna	protein_coding	chr3L:10835528-10876496	chr3L:10846618-10847479	0
	FBgn0015609	CadN	protein_coding	chr2L:17737964-17739713	chr2L:17735362-17736247	1716
	FBgn0263764	lncRNA:CR43681	ncRNA	chr2L:11387870-11392320	chr2L:11411405-11412290	19084
	FBgn0041111	lilli	protein_coding	chr2L:2885929-2954406	chr2L:2912675-2913505	0
	FBgn0029951	CG11369	protein_coding	chrX:7574290-7576767	chrX:7576813-7577718	45
	FBgn0038157	CG12538	protein_coding	chr3R:13522951-13523535	chr3R:13520740-13521585	1365
	FBgn0025525	bab2	protein_coding	chr3L:1140429-1177276	chr3L:1146227-1147119	0
	FBgn0262355	lncRNA:CR43053	ncRNA	chr2L:16945220-16945374	chr2L:16931165-16931957	13262
	FBgn0026197	lncRNA:noe	ncRNA	chr3L:17400272-17401348	chr3L:17400507-17401669	0
	FBgn0267138	lncRNA:CR45578	ncRNA	chr3R:10897985-10898581	chr3R:10916745-10917600	18163
	FBgn0039054	Cow	protein_coding	chr3R:23070516-23112730	chr3R:23110875-23111641	0
	FBgn0008651	lbl	protein_coding	chr3R:21409979-21434133	chr3R:21411822-21412681	0
	FBgn0265429	CG44341	protein_coding	chr2R:13104250-13104895	chr2R:13105862-13106611	966
	FBgn0020238	14-3-3epsilon	protein_coding	chr3R:18248218-18250279	chr3R:18249036-18249885	0
	FBgn0267186	lncRNA:CR45626	ncRNA	chrX:12914844-12915297	chrX:12913688-12914478	365
	FBgn0264907	CG44098	protein_coding	chr3R:4767979-4768790	chr3R:4768644-4769407	0
	FBgn0053547	Rim	protein_coding	chr3R:17872748-17916578	chr3R:17902180-17902986	0
	FBgn0266914	lncRNA:CR45374	ncRNA	chr2L:15400085-15400497	chr2L:15401442-15402275	944
	FBgn0000036	nAChRalpha1	protein_coding	chr3R:24393896-24457157	chr3R:24426269-24427149	0
	FBgn0052677	X11Lbeta	protein_coding	chrX:10627737-10710947	chrX:10636165-10637004	0
	FBgn0261611	CG42700	protein_coding	chr2R:12279771-12280498	chr2R:12278875-12279907	0
	FBgn0085382	CG34353	protein_coding	chr3R:27767966-27905843	chr3R:27775017-27775445	0
	FBgn0267923	lncRNA:CR46204	ncRNA	chr2L:17450494-17452384	chr2L:17451928-17452762	0
	FBgn0031533	CG2772	protein_coding	chr2L:3445992-3446142	chr2L:3440179-3440932	5059
	FBgn0265377	lncRNA:CR44318	ncRNA	chr3R:8287169-8287364	chr3R:8285026-8285803	1365
	FBgn0259099	DCX-EMAP	protein_coding	chr3L:14903805-14942907	chr3L:14933816-14934702	0
	FBgn0031858	CG17378	protein_coding	chr2L:6774041-6774887	chr2L:6773597-6774377	0
	FBgn0034683	CG13500	protein_coding	chr2R:22056467-22057681	chr2R:22053894-22054568	1898
	FBgn0267668	lncRNA:CR46006	ncRNA	chr3L:10323501-10323871	chr3L:10322947-10323755	0
	FBgn0037291	CG14662	protein_coding	chr3R:4981999-4982393	chr3R:4976900-4977671	4327
	FBgn0029697	CG15570	protein_coding	chrX:4218170-4219015	chrX:4227718-4228602	8702
	FBgn0035533	Cip4	protein_coding	chr3L:4322491-4364102	chr3L:4353725-4354679	0
	FBgn0021800	Reph	protein_coding	chr2L:3806969-3807056	chr2L:3806046-3806842	126
	FBgn0011666	msi	protein_coding	chr3R:25574884-25574922	chr3R:25577470-25578361	2547
	FBgn0266844	lncRNA:CR45306	ncRNA	chr2L:20721914-20722462	chr2L:20719886-20720695	1218
	FBgn0031065	CG14234	protein_coding	chrX:19735570-19736075	chrX:19735976-19736423	0
	FBgn0085450	Snoo	protein_coding	chr2L:7975189-7977963	chr2L:7940396-7941165	34023
	FBgn0020378	Sp1	protein_coding	chrX:9729648-9756369	chrX:9746316-9747028	0
	FBgn0031299	CG4629	protein_coding	chr2L:1087695-1088106	chr2L:1086333-1087096	598
	FBgn0050115	GEFmeso	protein_coding	chr2R:18582530-18583317	chr2R:18582937-18583784	0
	FBgn0036278	CrzR	protein_coding	chr3L:12339116-12351544	chr3L:12358517-12359343	6972
	FBgn0011951	tRNA:Arg-TCG-3-4	tRNA	chrX:14017212-14017284	chrX:14018477-14019125	1192
	FBgn0036491	Best4	protein_coding	chr3L:15298958-15299059	chr3L:15270472-15271327	27630
	FBgn0265974	ttv	protein_coding	chr2R:14526267-14587917	chr2R:14576560-14577451	0
	FBgn0052194	lncRNA:CR32194	ncRNA	chr3L:18085305-18086961	chr3L:18085557-18086454	0
	FBgn0004784	inaC	protein_coding	chr2R:16901285-16901575	chr2R:16909193-16910111	7617
	FBgn0283468	slmb	protein_coding	chr3R:21119252-21127485	chr3R:21123903-21124741	0
	FBgn0004242	Syt1	protein_coding	chr2L:2799909-2799979	chr2L:2799772-2800632	0
	FBgn0032360	CG14926	protein_coding	chr2L:11343100-11343318	chr2L:11346958-11347795	3639
	FBgn0040765	luna	protein_coding	chr2R:10977956-11116378	chr2R:11115970-11116864	0
	FBgn0267136	lncRNA:CR45576	ncRNA	chr3R:10489686-10490216	chr3R:10479202-10480054	9631
	FBgn0033791	Drl-2	protein_coding	chr2R:13055246-13058221	chr2R:13054242-13054741	504
	FBgn0023091	dimm	protein_coding	chr2L:21331756-21332026	chr2L:21330737-21331302	453
	FBgn0031100	CG1504	protein_coding	chrX:20330118-20330372	chrX:20330054-20330947	0
	FBgn0265640	lncRNA:CR44447	ncRNA	chr2R:8304495-8305095	chr2R:8302617-8303350	1144
	FBgn0263874	lncRNA:CR43721	ncRNA	chr2L:11307753-11308038	chr2L:11310670-11311532	2631
	FBgn0053647	CG33647	protein_coding	chr3L:19236878-19237057	chr3L:19237656-19238572	598
	FBgn0250910	Octbeta3R	protein_coding	chr3R:12547911-12548229	chr3R:12548057-12548943	0
	FBgn0053207	pxb	protein_coding	chr3R:15666183-15690513	chr3R:15683167-15683917	0
	FBgn0262018	CadN2	protein_coding	chr2L:17786971-17875247	chr2L:17863070-17863862	0
	FBgn0259935	CG42458	protein_coding	chr3L:7423827-7424156	chr3L:7422234-7422949	877
	FBgn0036659	CG9701	protein_coding	chr3L:16733546-16733800	chr3L:16744067-16744958	10266
	FBgn0262484	CG43074	protein_coding	chr3L:3483832-3484379	chr3L:3482839-3483735	96
	FBgn0038721	subdued	protein_coding	chr3R:19633418-19634152	chr3R:19632358-19633247	170
	FBgn0015371	chn	protein_coding	chr2R:15115461-15115688	chr2R:15115510-15116287	0
	FBgn0260657	CG42540	protein_coding	chr3L:4579447-4579519	chr3L:4579249-4579894	0
	FBgn0040553	CG14374	protein_coding	chr3R:13396694-13397140	chr3R:13394873-13395779	914
	FBgn0045852	ham	protein_coding	chr2L:18762874-18792906	chr2L:18772297-18773102	0
	FBgn0011897	tRNA:Lys-CTT-1-11	tRNA	chr2R:19802591-19802663	chr2R:19798133-19798610	3980
	FBgn0001235	hth	protein_coding	chr3R:10548652-10548654	chr3R:10546382-10547205	1446
	FBgn0261804	CG42750	protein_coding	chr2L:18159811-18275770	chr2L:18203985-18204834	0
	FBgn0051559	CG31559	protein_coding	chr3R:6150116-6151048	chr3R:6141589-6142489	7626
	FBgn0262611	CG43137	protein_coding	chrX:5865029-5865151	chrX:5865534-5866391	382
	FBgn0260003	Dys	protein_coding	chr3R:19461085-19597288	chr3R:19583438-19584261	0
	FBgn0267203	lncRNA:CR45643	ncRNA	chr3R:16223395-16223854	chr3R:16222111-16222818	576
	FBgn0010397	LamC	protein_coding	chr2R:14575225-14575771	chr2R:14575239-14576060	0
	FBgn0001235	hth	protein_coding	chr3R:10548652-10548654	chr3R:10544777-10545508	3143
	FBgn0035756	unc-13-4A	protein_coding	chr3L:7266192-7312896	chr3L:7308693-7309210	0
	FBgn0064237	Idgf5	protein_coding	chr2R:18393666-18395282	chr2R:18392593-18393393	272
	FBgn0030798	CG13003	protein_coding	chrX:16844807-16846626	chrX:16844057-16844880	0
	FBgn0261545	CG42663	protein_coding	chr2R:12705172-12751545	chr2R:12703693-12704414	757
	FBgn0266875	lncRNA:CR45336	ncRNA	chr2L:3210515-3211156	chr2L:3231220-3232205	20063
	FBgn0039209	REPTOR	protein_coding	chr3R:24577177-24577453	chr3R:24577073-24577920	0
	FBgn0265839	lncRNA:CR44628	ncRNA	chr2R:20007095-20007645	chr2R:20006584-20007542	0
	FBgn0036778	Cyp312a1	protein_coding	chr3L:18128940-18130510	chr3L:18125563-18126452	2487
	FBgn0052266	CG32266	protein_coding	chr3L:3791087-3791560	chr3L:3791501-3792000	0
	FBgn0023407	B4	protein_coding	chr2L:13534907-13535026	chr2L:13533959-13534870	36
	FBgn0266830	lncRNA:CR45292	ncRNA	chr2L:19011902-19012254	chr2L:19015046-19015913	2791
	FBgn0039582	Or98b	protein_coding	chr3R:28353570-28353620	chr3R:28374090-28374860	20469
	FBgn0040297	Nhe2	protein_coding	chr2L:21104568-21105008	chr2L:21104981-21105611	0
	FBgn0023095	caps	protein_coding	chr3L:13265180-13265392	chr3L:13258521-13259282	5897
	FBgn0035648	CG13288	protein_coding	chr3L:5908972-5909130	chr3L:5908348-5909140	0
	FBgn0003068	per	protein_coding	chrX:2685580-2692780	chrX:2684520-2685168	411
	FBgn0010909	msn	protein_coding	chr3L:2554847-2586540	chr3L:2584221-2585041	0
	FBgn0261854	aPKC	protein_coding	chr2R:14958244-14958456	chr2R:14958860-14959579	403
	FBgn0003079	Raf	protein_coding	chrX:2295466-2343870	chrX:2329153-2330030	0
	FBgn0243516	Vrp1	protein_coding	chr2R:22107581-22108780	chr2R:22108720-22109607	0
	FBgn0032554	CG15278	protein_coding	chr2L:14875114-14875450	chr2L:14874516-14875289	0
	FBgn0265676	lncRNA:CR44483	ncRNA	chr2L:9071032-9071607	chr2L:9072415-9073116	807
	FBgn0083974	CG34138	protein_coding	chr3R:19634949-19635212	chr3R:19634052-19634959	0
	FBgn0266941	lncRNA:CR45392	ncRNA	chr3L:18077581-18078103	chr3L:18078793-18079699	689
	FBgn0267318	lncRNA:CR45754	ncRNA	chr3L:16176810-16177256	chr3L:16173817-16174726	2083
	FBgn0022702	Cht2	protein_coding	chr3L:1753438-1753943	chr3L:1753699-1754445	0
	FBgn0262461	mir-315	pre_miRNA	chr3L:18860971-18861054	chr3L:18860271-18861189	0
	FBgn0052521	CG32521	protein_coding	chrX:21211687-21211799	chrX:21213461-21214283	1661
	FBgn0038063	Octbeta2R	protein_coding	chr3R:12595561-12595725	chr3R:12595509-12596400	0
	FBgn0010197	Gyc32E	protein_coding	chr2L:11148708-11149101	chr2L:11149531-11150379	429
	FBgn0259996	lncRNA:CR40341	ncRNA	chr2L:20248039-20248872	chr2L:20229646-20230557	17481
	FBgn0040725	CG13946	protein_coding	chr2L:776536-776941	chr2L:776666-777407	0
	FBgn0035769	CTCF	protein_coding	chr3L:7353578-7356713	chr3L:7354762-7355547	0
	FBgn0034396	CG15097	protein_coding	chr2R:18822188-18829699	chr2R:18826801-18827708	0
	FBgn0004108	Nrt	protein_coding	chr3L:16773520-16773642	chr3L:16769761-16770586	2933
	FBgn0264369	lncRNA:CR43821	ncRNA	chr2L:2797832-2798321	chr2L:2797064-2797935	0
	FBgn0265497	lncRNA:CR44366	ncRNA	chr2R:13578036-13579626	chr2R:13577362-13578234	0
	FBgn0264477	asRNA:CR43885	ncRNA	chr3L:19543100-19543126	chr3L:19542535-19543426	0
	FBgn0264001	bru3	protein_coding	chr3L:13521907-13803400	chr3L:13637514-13638292	0
	FBgn0036725	CG18265	protein_coding	chr3L:17439401-17457461	chr3L:17441499-17442342	0
	FBgn0043005	prt	protein_coding	chr3R:23698682-23699027	chr3R:23698611-23699488	0
	FBgn0265487	mbl	protein_coding	chr2R:17216549-17217075	chr2R:17225203-17225991	8127
	FBgn0000024	Ace	protein_coding	chr3R:13222951-13259517	chr3R:13253542-13254284	0
	FBgn0000636	Fas3	protein_coding	chr2L:18320102-18393441	chr2L:18361760-18362643	0
	FBgn0052460	tRNA:Glu-CTC-2-3	tRNA	chr3L:22847725-22847796	chr3L:22845978-22846896	828
	FBgn0262737	mub	protein_coding	chr3L:21844788-21932702	chr3L:21865998-21866797	0
	FBgn0053512	dpr4	protein_coding	chr3R:11533483-11534774	chr3R:11522534-11523406	10076
	FBgn0040823	dpr6	protein_coding	chr3L:9974651-10139360	chr3L:10068344-10069259	0
	FBgn0286852	naz	protein_coding	chr3R:18316075-18328942	chr3R:18321335-18321990	0
	FBgn0266415	lncRNA:CR45055	ncRNA	chr3R:11310676-11311182	chr3R:11312053-11312905	870
	FBgn0039647	jus	protein_coding	chr3R:29181159-29181872	chr3R:29181584-29182357	0
	FBgn0267927	lncRNA:CR46208	ncRNA	chr2L:9663744-9664225	chr2L:9664980-9665887	754
	FBgn0032176	CG13127	protein_coding	chr2L:10026676-10029298	chr2L:10024021-10024689	1986
	FBgn0053100	eIF4EHP	protein_coding	chr3R:24063077-24108960	chr3R:24072717-24073665	0
	FBgn0038160	CG9759	protein_coding	chr3R:13607078-13609246	chr3R:13602259-13603091	3986
	FBgn0015622	Cnx99A	protein_coding	chr3R:29317836-29317969	chr3R:29317570-29318363	0
	FBgn0267668	lncRNA:CR46006	ncRNA	chr3L:10358991-10367450	chr3L:10359942-10360805	0
	FBgn0265876	lncRNA:CR44665	ncRNA	chr2R:20766395-20767845	chr2R:20761690-20762622	3772
	FBgn0004839	otk	protein_coding	chr2R:12005189-12006078	chr2R:12009223-12009897	3144
	FBgn0032911	tadr	protein_coding	chr2L:21075405-21075715	chr2L:21074952-21075816	0
	FBgn0050158	CG30158	protein_coding	chr2R:6891760-6891923	chr2R:6891269-6892129	0
	FBgn0039347	CG5071	protein_coding	chr3R:25618414-25619981	chr3R:25616666-25617524	889
	FBgn0010300	brat	protein_coding	chr2L:19133816-19179758	chr2L:19139612-19140299	0
	FBgn0259171	Pde9	protein_coding	chrX:12868228-12868771	chrX:12868449-12869012	0
	FBgn0004784	inaC	protein_coding	chr2R:16901285-16901575	chr2R:16901232-16902111	0
	FBgn0085413	CG34384	protein_coding	chr3R:7836702-7836782	chr3R:7829072-7829985	6716
	FBgn0052206	CG32206	protein_coding	chr3L:19412374-19412912	chr3L:19412591-19413447	0
	FBgn0264005	Hmx	protein_coding	chr3R:17558930-17560193	chr3R:17557241-17558102	827
	FBgn0085414	dpr12	protein_coding	chr2R:5855515-5855682	chr2R:5855167-5855843	0
	FBgn0036544	sff	protein_coding	chr3L:15924288-15924861	chr3L:15924480-15925442	0
	FBgn0051774	fred	protein_coding	chr2L:3914728-3915099	chr2L:3914575-3915425	0
	FBgn0032731	Swip-1	protein_coding	chr2L:18986672-18987280	chr2L:18982628-18983462	3209
	FBgn0085414	dpr12	protein_coding	chr2R:5858624-5860831	chr2R:5866333-5867236	5501
	FBgn0004396	CrebA	protein_coding	chr3L:15535395-15536455	chr3L:15540487-15541392	4031
	FBgn0037997	CG14742	protein_coding	chr3R:12214501-12214879	chr3R:12212526-12213357	1143
	FBgn0031299	CG4629	protein_coding	chr2L:1102323-1102504	chr2L:1102114-1102975	0
	FBgn0002945	nkd	protein_coding	chr3L:19003741-19045449	chr3L:19024922-19025788	0
	FBgn0031324	CG14342	protein_coding	chr2L:1204215-1204464	chr2L:1207765-1208639	3300
	FBgn0026239	gukh	protein_coding	chr3R:19008504-19008871	chr3R:18999915-19000807	7696
	FBgn0000606	eve	protein_coding	chr2R:9979319-9980795	chr2R:9978705-9979584	0
	FBgn0033447	dila	protein_coding	chr2R:9825365-9826760	chr2R:9826692-9827586	0
	FBgn0265959	rdgC	protein_coding	chr3L:20248080-20265554	chr3L:20258333-20259214	0
	FBgn0066101	LpR1	protein_coding	chr3R:25749027-25749143	chr3R:25748370-25749194	0
	FBgn0003310	S	protein_coding	chr2L:1049674-1052265	chr2L:1049015-1049787	0
	FBgn0016797	fz2	protein_coding	chr3L:19140975-19235373	chr3L:19230638-19231402	0
	FBgn0261588	pdm3	protein_coding	chr2R:8327490-8396280	chr2R:8334545-8335415	0
	FBgn0085413	CG34384	protein_coding	chr3R:7814361-7815458	chr3R:7814130-7814620	0
	FBgn0037153	olf413	protein_coding	chr3L:22136090-22247702	chr3L:22194883-22195660	0
	FBgn0039756	CG9743	protein_coding	chr3R:30202807-30202998	chr3R:30202904-30203709	0
	FBgn0038282	dpr9	protein_coding	chr3R:15061459-15061645	chr3R:15060177-15061052	406
	FBgn0026616	alpha-Man-IIb	protein_coding	chr3R:15818916-15819424	chr3R:15816278-15817121	1794
	FBgn0039257	tnc	protein_coding	chr3R:24984384-25022867	chr3R:25000733-25001622	0
	FBgn0052119	CG32119	protein_coding	chr3L:13246864-13247937	chr3L:13244956-13245806	1057
	FBgn0039816	CG11317	protein_coding	chr3R:31090712-31091562	chr3R:31083205-31083688	7023
	FBgn0040281	Aplip1	protein_coding	chr3L:1196317-1196655	chr3L:1195825-1196688	0
	FBgn0008636	hbn	protein_coding	chr2R:20960431-20960909	chr2R:20960662-20961578	0
	FBgn0039444	TwdlD	protein_coding	chr3R:26640025-26640089	chr3R:26644578-26645451	4488
	FBgn0031100	CG1504	protein_coding	chrX:20330118-20330372	chrX:20333739-20334625	3366
	FBgn0051028	CG31028	protein_coding	chr3R:30166631-30166910	chr3R:30165999-30166896	0
	FBgn0260642	Antp	protein_coding	chr3R:6896253-6999228	chr3R:6983600-6984393	0
	FBgn0262869	Gfrl	protein_coding	chr3R:20378458-20381574	chr3R:20377484-20378356	101
	FBgn0052677	X11Lbeta	protein_coding	chrX:10627737-10710947	chrX:10635040-10635850	0
	FBgn0035481	CG12605	protein_coding	chr3L:3954251-3959896	chr3L:3960173-3961011	276
	FBgn0031306	CG4577	protein_coding	chr2L:1134693-1135081	chr2L:1134209-1134939	0
	FBgn0087007	bbg	protein_coding	chr3L:14412828-14536276	chr3L:14453989-14454415	0
	FBgn0025833	CG8910	protein_coding	chr2R:16895562-16895652	chr2R:16896438-16897185	785
	FBgn0035533	Cip4	protein_coding	chr3L:4322491-4364102	chr3L:4352550-4353337	0
	FBgn0264895	RapGAP1	protein_coding	chr2L:7497805-7578980	chr2L:7516103-7516981	0
	FBgn0004567	slp2	protein_coding	chr2L:3836840-3839185	chr2L:3831875-3832740	4099
	FBgn0264506	lncRNA:CR43905	ncRNA	chr2R:6532595-6533595	chr2R:6537477-6538374	3881
	FBgn0264089	sli	protein_coding	chr2R:15869495-15922118	chr2R:15911686-15912572	0
	FBgn0033827	CG17047	protein_coding	chr2R:13301366-13301547	chr2R:13311383-13312069	9835
	FBgn0003513	ss	protein_coding	chr3R:16401840-16402344	chr3R:16396133-16396865	4974
	FBgn0039839	ppk24	protein_coding	chr3R:31268306-31268511	chr3R:31277853-31278751	9341
	FBgn0037017	CG4074	protein_coding	chr3L:20768207-20768528	chr3L:20765254-20766110	2096
	FBgn0036501	CG7272	protein_coding	chr3L:15500938-15503769	chr3L:15502034-15502727	0
	FBgn0039431	plum	protein_coding	chr3R:26470078-26535217	chr3R:26529586-26530328	0
	FBgn0036786	skl	protein_coding	chr3L:18438561-18439942	chr3L:18439580-18440464	0
	FBgn0040397	CG3655	protein_coding	chrX:1119685-1119785	chrX:1110767-1111579	8105
	FBgn0267252	Ggamma30A	protein_coding	chr2L:9272502-9272607	chr2L:9271940-9272766	0
	FBgn0031424	VGlut	protein_coding	chr2L:2400295-2400350	chr2L:2399825-2400592	0
	FBgn0053144	CG33144	protein_coding	chr2R:10798340-10798709	chr2R:10796082-10796806	1533
	FBgn0263328	lncRNA:CR43409	ncRNA	chr2L:11290632-11291077	chr2L:11289475-11290340	291
	FBgn0004618	gl	protein_coding	chr3R:18369343-18370835	chr3R:18369016-18369804	0
	FBgn0011701	repo	protein_coding	chr3R:18236192-18237419	chr3R:18234552-18235178	1013
	FBgn0020251	sfl	protein_coding	chr3L:6495680-6550104	chr3L:6513542-6514392	0
	FBgn0037153	olf413	protein_coding	chr3L:22136090-22247702	chr3L:22185516-22186424	0
	FBgn0039294	Cad96Cb	protein_coding	chr3R:25224156-25232321	chr3R:25232548-25233361	226
	FBgn0040823	dpr6	protein_coding	chr3L:9974651-10139360	chr3L:10129189-10129735	0
	FBgn0003513	ss	protein_coding	chr3R:16383983-16384107	chr3R:16382382-16383306	676
	FBgn0263354	CG42784	protein_coding	chr2L:13415431-13500427	chr2L:13418661-13419568	0
	FBgn0035626	lin-28	protein_coding	chr3L:5654681-5657384	chr3L:5653412-5654211	469
	FBgn0262508	CG43078	protein_coding	chr3L:8576808-8599617	chr3L:8576425-8577159	0
	FBgn0000568	Eip75B	protein_coding	chr3L:18064511-18064696	chr3L:18064509-18065362	0
	FBgn0025525	bab2	protein_coding	chr3L:1140429-1177276	chr3L:1180594-1181482	3317
	FBgn0039620	wat	protein_coding	chr3R:28992977-28993372	chr3R:28990443-28991310	1666
	FBgn0264370	lncRNA:CR43822	ncRNA	chr2L:3575350-3575806	chr2L:3571367-3572160	3189
	FBgn0264090	CG43759	protein_coding	chrX:19004587-19004642	chrX:19001178-19002050	2536
	FBgn0262099	CG42852	protein_coding	chr3L:16755489-16755524	chr3L:16746411-16747086	8402
	FBgn0045852	ham	protein_coding	chr2L:18762874-18792906	chr2L:18784959-18785677	0
	FBgn0034948	PPP1R15	protein_coding	chr2R:23976148-23977255	chr2R:23976591-23977381	0
	FBgn0267964	CG46244	protein_coding	chr2L:19606569-19731561	chr2L:19608858-19609748	0
	FBgn0266751	lncRNA:CR45224	ncRNA	chr3R:22209150-22209477	chr3R:22208557-22209385	0
	FBgn0260657	CG42540	protein_coding	chr3L:4557273-4558052	chr3L:4560381-4561036	2328
	FBgn0050089	CG30089	protein_coding	chr2R:15727381-15762044	chr2R:15724996-15726181	1199
	FBgn0031649	hoe2	protein_coding	chr2L:4933047-4936450	chr2L:4936076-4936962	0
	FBgn0051928	CG31928	protein_coding	chr2L:1492295-1493645	chr2L:1473315-1474256	18038
	FBgn0028866	CG18420	protein_coding	chr2L:14794516-14795840	chr2L:14794433-14795284	0
	FBgn0263612	lncRNA:CR43621	ncRNA	chr2L:9584670-9586044	chr2L:9586907-9587788	862
	FBgn0263289	scrib	protein_coding	chr3R:26590441-26590717	chr3R:26591913-26592783	1195
	FBgn0266587	lncRNA:CR45112	ncRNA	chr2L:17584725-17585095	chr2L:17584669-17585572	0
	FBgn0265296	Dscam2	protein_coding	chr3L:7183623-7183955	chr3L:7185343-7185759	1387
	FBgn0041103	nht	protein_coding	chr2L:15317954-15318901	chr2L:15319333-15320149	431
	FBgn0263116	5-HT1B	protein_coding	chr2R:19022325-19023683	chr2R:19016973-19017736	4588
	FBgn0264273	Sema2b	protein_coding	chr2R:16386524-16431758	chr2R:16408693-16409404	0
	FBgn0029746	CG15465	protein_coding	chrX:5085759-5254864	chrX:5094153-5095041	0
	FBgn0024944	Oamb	protein_coding	chr3R:20689018-20691107	chr3R:20685889-20686801	2216
	FBgn0034606	ASPP	protein_coding	chr2R:21217856-21251150	chr2R:21240328-21241273	0
	FBgn0052481	tRNA:Ile-TAT-1-2	tRNA	chr3L:770427-770462	chr3L:782524-783284	12061
	FBgn0261556	CG42674	protein_coding	chr3L:20149614-20198317	chr3L:20176083-20176885	0
	FBgn0028516	ZnT35C	protein_coding	chr2L:15228728-15229074	chr2L:15227265-15228105	622
	FBgn0262614	pyd	protein_coding	chr3R:8827068-8931896	chr3R:8914705-8915448	0
	FBgn0003896	tup	protein_coding	chr2L:18859507-18881261	chr2L:18867566-18868422	0
	FBgn0264273	Sema2b	protein_coding	chr2R:16386524-16431758	chr2R:16395573-16396298	0
	FBgn0003310	S	protein_coding	chr2L:1052566-1053053	chr2L:1054715-1055603	1661
	FBgn0085385	bma	protein_coding	chr3L:9908120-9967298	chr3L:9915835-9916224	0
	FBgn0261293	CheB53b	protein_coding	chr2R:16468209-16468466	chr2R:16472462-16473319	3995
	FBgn0038655	CG14297	protein_coding	chr3R:18898121-18899342	chr3R:18890665-18891505	6615
	FBgn0265808	lncRNA:CR44597	ncRNA	chr2L:12571160-12571606	chr2L:12574715-12575627	3108
	FBgn0262733	Src64B	protein_coding	chr3L:4612859-4612889	chr3L:4610915-4611789	1069
	FBgn0004449	Ten-m	protein_coding	chr3L:22293044-22407863	chr3L:22393982-22394843	0
	FBgn0000464	Lar	protein_coding	chr2L:19586623-19732069	chr2L:19590195-19591085	0
	FBgn0040752	Prosap	protein_coding	chr2R:14060456-14140902	chr2R:14071671-14072423	0
	FBgn0003447	sn	protein_coding	chrX:7964024-7986601	chrX:7971952-7972706	0
	FBgn0023091	dimm	protein_coding	chr2L:21339349-21342155	chr2L:21341474-21342338	0
	FBgn0264001	bru3	protein_coding	chr3L:13521907-13803400	chr3L:13610101-13610960	0
	FBgn0038523	CG7587	protein_coding	chr3R:17594386-17594636	chr3R:17592038-17592931	1454
	FBgn0004607	zfh2	protein_coding	chr4:515582-515631	chr4:509638-510421	5160
	FBgn0267322	lncRNA:CR45758	ncRNA	chr3L:22960930-22961668	chr3L:22960164-22960984	0
	FBgn0003165	pum	protein_coding	chr3R:9157118-9157950	chr3R:9164722-9165608	6771
	FBgn0000039	nAChRalpha2	protein_coding	chr3R:24490818-24491147	chr3R:24497642-24498511	6494
	FBgn0035153	ebd1	protein_coding	chr3L:685028-685549	chr3L:685116-685951	0
	FBgn0036899	tey	protein_coding	chr3L:19656810-19656963	chr3L:19655254-19656200	609
	FBgn0038208	CG14355	protein_coding	chr3R:14151294-14151940	chr3R:14151101-14151933	0
	FBgn0020767	Spred	protein_coding	chr2R:14764060-14764237	chr2R:14764701-14765403	463
	FBgn0030897	Frq1	protein_coding	chrX:18155369-18155590	chrX:18154659-18155528	0
	FBgn0039026	CG7029	protein_coding	chr3R:22792658-22794030	chr3R:22796113-22796983	2082
	FBgn0031074	SkpE	protein_coding	chrX:19823368-19824080	chrX:19825423-19826155	1342
	FBgn0265051	lncRNA:CR44166	ncRNA	chr2R:6841545-6842094	chr2R:6843019-6843808	924
	FBgn0001263	inaD	protein_coding	chr2R:22855688-22858794	chr2R:22859915-22860832	1120
	FBgn0035677	CG13293	protein_coding	chr3L:6082883-6083353	chr3L:6084812-6085646	1458
	FBgn0001235	hth	protein_coding	chr3R:10561909-10562032	chr3R:10557534-10558413	3495
	FBgn0264357	SNF4Agamma	protein_coding	chr3R:21199181-21199331	chr3R:21195561-21196334	2846
	FBgn0028893	CG31819	protein_coding	chr2L:16211459-16213304	chr2L:16207899-16208824	2634
	FBgn0002643	mam	protein_coding	chr2R:13991203-14060356	chr2R:14021960-14022836	0
	FBgn0259099	DCX-EMAP	protein_coding	chr3L:14903805-14942907	chr3L:14900335-14901148	2656
	FBgn0263873	sick	protein_coding	chr2L:19845377-19845543	chr2L:19842802-19843735	1641
	FBgn0000636	Fas3	protein_coding	chr2L:18320102-18393441	chr2L:18370407-18371245	0
	FBgn0260429	CG42524	protein_coding	chr2R:15613854-15657214	chr2R:15640735-15641632	0
	FBgn0038653	Octalpha2R	protein_coding	chr3R:18847591-18849224	chr3R:18834777-18835645	11945
	FBgn0265158	CG44227	protein_coding	chr3R:8684793-8685176	chr3R:8684141-8685011	0
	FBgn0031730	CG7236	protein_coding	chr2L:5706374-5706819	chr2L:5705149-5705913	460
	FBgn0003295	ru	protein_coding	chr3L:1370628-1387437	chr3L:1382715-1383627	0
	FBgn0020621	Pkn	protein_coding	chr2R:9252310-9285097	chr2R:9276180-9277096	0
	FBgn0051814	DIP-kappa	protein_coding	chr2L:13717021-13717320	chr2L:13716903-13717754	0
	FBgn0036806	Cyp12c1	protein_coding	chr3L:18684259-18686319	chr3L:18686624-18687498	304
	FBgn0011974	tRNA:Ser-AGA-1-1	tRNA	chrX:14070641-14070722	chrX:14083693-14084368	12970
	FBgn0000015	Abd-B	protein_coding	chr3R:16927212-16972236	chr3R:16959971-16960852	0
	FBgn0259224	CG42324	protein_coding	chr3L:3472447-3472707	chr3L:3475382-3475831	2674
	FBgn0051092	LpR2	protein_coding	chr3R:25710025-25710147	chr3R:25710514-25711382	366
	FBgn0034483	CG16894	protein_coding	chr2R:20211585-20212619	chr2R:20216351-20217228	3731
	FBgn0085414	dpr12	protein_coding	chr2R:5855515-5855682	chr2R:5855987-5856799	304
	FBgn0035499	Chd64	protein_coding	chr3L:4114289-4122388	chr3L:4120098-4120989	0
	FBgn0261885	osa	protein_coding	chr3R:17687818-17718350	chr3R:17709481-17710053	0
	FBgn0264001	bru3	protein_coding	chr3L:13521907-13803400	chr3L:13661293-13662198	0
	FBgn0036491	Best4	protein_coding	chr3L:15298958-15299059	chr3L:15290950-15291830	7127
	FBgn0000121	Arr2	protein_coding	chr3L:8647261-8647645	chr3L:8646714-8647517	0
	FBgn0052333	CG32333	protein_coding	chr3L:1275956-1295699	chr3L:1274894-1275602	353
	FBgn0051619	nolo	protein_coding	chr2L:21700672-21700782	chr2L:21699434-21700181	490
	FBgn0015609	CadN	protein_coding	chr2L:17708034-17708220	chr2L:17708326-17709229	105
	FBgn0267723	lncRNA:CR46056	ncRNA	chr3R:21638652-21639088	chr3R:21635618-21636541	2110
	FBgn0083963	Nlg3	protein_coding	chr3R:7638824-7639434	chr3R:7639047-7639940	0
	FBgn0024732	Drep1	protein_coding	chr2R:12048805-12050172	chr2R:12049911-12050786	0
	FBgn0266411	sima	protein_coding	chr3R:30058311-30121798	chr3R:30088784-30089539	0
	FBgn0052677	X11Lbeta	protein_coding	chrX:10627737-10710947	chrX:10627178-10628055	0
	FBgn0000546	EcR	protein_coding	chr2R:6087873-6169087	chr2R:6095690-6096477	0
	FBgn0285917	sbb	protein_coding	chr2R:18278198-18357296	chr2R:18322820-18323471	0
	FBgn0020379	Rfx	protein_coding	chr3R:10377691-10378068	chr3R:10379318-10380129	1249
	FBgn0264503	CG43902	protein_coding	chrX:10158434-10159056	chrX:10157963-10158855	0
	FBgn0035792	CG7548	protein_coding	chr3L:7505540-7506217	chr3L:7504270-7505135	404
	FBgn0004364	18w	protein_coding	chr2R:20111511-20116932	chr2R:20119115-20119949	2182
	FBgn0267121	lncRNA:CR45561	ncRNA	chr3R:10969667-10970278	chr3R:10969623-10970343	0
	FBgn0028889	tRNA:Leu-TAA-3-1	tRNA	chr2L:15132306-15132389	chr2L:15145214-15146089	12824
	FBgn0263392	Tet	protein_coding	chr3L:2796292-2796681	chr3L:2800237-2801035	3555
	FBgn0264000	GluRIB	protein_coding	chr3L:9251978-9288522	chr3L:9300372-9301085	11849
	FBgn0001624	dlg1	protein_coding	chrX:11369665-11409776	chrX:11384491-11385340	0
	FBgn0028396	TotA	protein_coding	chr3R:20871036-20871099	chr3R:20869540-20870351	684
	FBgn0000635	Fas2	protein_coding	chrX:4154387-4154431	chrX:4152671-4153360	1026
	FBgn0085207	CG34178	protein_coding	chr2L:4434854-4435057	chr2L:4435866-4436784	808
	FBgn0265658	lncRNA:CR44465	ncRNA	chr2R:16810595-16811095	chr2R:16803268-16804005	6589
	FBgn0030937	CG15042	protein_coding	chrX:18526862-18528266	chrX:18525045-18525934	927
	FBgn0267037	asRNA:CR45481	ncRNA	chrX:3971995-3972054	chrX:3982580-3983441	10525
	FBgn0267033	mamo	protein_coding	chrX:13985214-13986074	chrX:13981631-13982441	2772
	FBgn0037546	mAChR-B	protein_coding	chr3R:8059285-8059527	chr3R:8058867-8059668	0
	FBgn0066101	LpR1	protein_coding	chr3R:25741348-25763105	chr3R:25749612-25750482	0
	FBgn0263392	Tet	protein_coding	chr3L:2820059-2821103	chr3L:2812658-2813544	6514
	FBgn0025574	Pli	protein_coding	chr3R:23865563-23865655	chr3R:23865993-23866900	337
	FBgn0004647	N	protein_coding	chrX:3147975-3148065	chrX:3141866-3142709	5265
	FBgn0039683	dmrt99B	protein_coding	chr3R:29692591-29692953	chr3R:29691891-29692682	0
	FBgn0052655	CG32655	protein_coding	chrX:12234562-12235877	chrX:12236788-12237143	910
	FBgn0083949	side-III	protein_coding	chr3R:5958825-5959555	chr3R:5959266-5959939	0
	FBgn0260943	Rbp6	protein_coding	chr3L:17058774-17238212	chr3L:17211424-17212288	0
	FBgn0014343	mirr	protein_coding	chr3L:12693639-12710249	chr3L:12700666-12701505	0
	FBgn0037153	olf413	protein_coding	chr3L:22242348-22247702	chr3L:22249619-22250400	1916
	FBgn0029114	Tollo	protein_coding	chr3L:15235619-15242832	chr3L:15229890-15230635	4983
	FBgn0005636	nvy	protein_coding	chr2R:24275734-24276131	chr2R:24275230-24276148	0
	FBgn0051163	SKIP	protein_coding	chr3R:22133830-22296126	chr3R:22258879-22259716	0
	FBgn0028996	onecut	protein_coding	chr4:607437-607649	chr4:607327-608179	0
	FBgn0032889	CG9331	protein_coding	chr2L:20822828-20827744	chr2L:20822548-20823269	0
	FBgn0035643	CG13287	protein_coding	chr3L:5882304-5884090	chr3L:5881154-5881831	472
	FBgn0265487	mbl	protein_coding	chr2R:17351094-17351264	chr2R:17330841-17331575	19518
	FBgn0051092	LpR2	protein_coding	chr3R:25713842-25713961	chr3R:25715600-25716383	1638
	FBgn0052834	CG32834	protein_coding	chr2R:22982542-22984293	chr2R:22976164-22976944	5597
	FBgn0002921	Atpalpha	protein_coding	chr3R:20957734-20958167	chr3R:20957532-20958383	0
	FBgn0264368	asRNA:CR43820	ncRNA	chr2L:5062636-5063442	chr2L:5062473-5063148	0
	FBgn0000036	nAChRalpha1	protein_coding	chr3R:24393896-24457157	chr3R:24424440-24425090	0
	FBgn0015400	kek2	protein_coding	chr2L:11581937-11583102	chr2L:11580824-11581430	506
	FBgn0266084	Fhos	protein_coding	chr3L:8753619-8798719	chr3L:8781476-8781830	0
	FBgn0286723	hll	protein_coding	chr2L:14027001-14028101	chr2L:14025404-14026252	748
	FBgn0262018	CadN2	protein_coding	chr2L:17786971-17875247	chr2L:17843578-17844377	0
	FBgn0083981	RunxA	protein_coding	chrX:20590252-20593150	chrX:20582754-20583580	6671
	FBgn0266129	lov	protein_coding	chr2R:25085780-25139627	chr2R:25119055-25119796	0
	FBgn0008636	hbn	protein_coding	chr2R:20960431-20960909	chr2R:20966338-20966831	5428
	FBgn0266959	lncRNA:CR45410	ncRNA	chr3L:7222717-7223898	chr3L:7215603-7216509	6207
	FBgn0032026	CG7627	protein_coding	chr2L:8361101-8361198	chr2L:8361123-8361809	0
	FBgn0028369	kirre	protein_coding	chrX:2740384-3134532	chrX:2915279-2915859	0
	FBgn0265588	lncRNA:CR44415	ncRNA	chr2L:8886134-8888028	chr2L:8884136-8884980	1153
	FBgn0283741	prage	protein_coding	chrX:1773719-1853667	chrX:1793611-1794503	0
	FBgn0267091	asRNA:CR45535	ncRNA	chrX:8084256-8084846	chrX:8084721-8085580	0
	FBgn0086677	jeb	protein_coding	chr2R:12085194-12119340	chr2R:12105659-12106544	0
	FBgn0027339	jim	protein_coding	chr3L:22824041-22824835	chr3L:22827523-22828213	2687
	FBgn0031897	CG13784	protein_coding	chr2L:7209523-7209653	chr2L:7210804-7211526	1150
	FBgn0037315	Cerk	protein_coding	chr3R:5358873-5368306	chr3R:5367536-5368469	0
	FBgn0261854	aPKC	protein_coding	chr2R:14953087-14953655	chr2R:14954107-14955002	451
	FBgn0040571	CG17193	protein_coding	chr3R:20036421-20039735	chr3R:20038913-20039820	0
	FBgn0003371	sgg	protein_coding	chrX:2658766-2661093	chrX:2657164-2657814	951
	FBgn0263131	CG43373	protein_coding	chr3L:16515857-16515978	chr3L:16515212-16515921	0
	FBgn0036179	CG7368	protein_coding	chr3L:11602648-11603254	chr3L:11601916-11602425	222
	FBgn0038158	CG14370	protein_coding	chr3R:13587997-13588725	chr3R:13582775-13583719	4277
	FBgn0039431	plum	protein_coding	chr3R:26470078-26535217	chr3R:26507017-26507747	0
	FBgn0264376	lncRNA:CR43828	ncRNA	chr2L:19919845-19921926	chr2L:19921985-19922832	58
	FBgn0004595	pros	protein_coding	chr3R:11328480-11407627	chr3R:11345424-11346291	0
	FBgn0042146	CG18823	protein_coding	chrX:990518-991184	chrX:986433-986894	3623
	FBgn0051646	DIP-theta	protein_coding	chr2L:5626291-5627117	chr2L:5625368-5626175	115
	FBgn0261239	Hr39	protein_coding	chr2L:21237250-21259675	chr2L:21247970-21248576	0
	FBgn0040071	tara	protein_coding	chr3R:16225651-16260329	chr3R:16244312-16245003	0
	FBgn0037988	CG14740	protein_coding	chr3R:12061070-12062944	chr3R:12065113-12065630	2168
	FBgn0033405	CG13954	protein_coding	chr2R:9309296-9389467	chr2R:9368994-9369869	0
	FBgn0002573	sens	protein_coding	chr3L:13396228-13401125	chr3L:13398265-13399071	0
	FBgn0037076	ebd2	protein_coding	chr3L:21346689-21346954	chr3L:21346303-21347361	0
	FBgn0267129	lncRNA:CR45569	ncRNA	chr3R:29713278-29713678	chr3R:29710170-29711055	2222
	FBgn0038132	apn	protein_coding	chr3R:13288592-13288813	chr3R:13288522-13289451	0
	FBgn0026259	eIF5B	protein_coding	chr3L:3428658-3460977	chr3L:3431089-3431960	0
	FBgn0039054	Cow	protein_coding	chr3R:23070516-23072728	chr3R:23069034-23069924	591
	FBgn0000071	Ama	protein_coding	chr3R:6762593-6765261	chr3R:6762018-6762862	0
	FBgn0001319	kn	protein_coding	chr2R:14787447-14787520	chr2R:14786276-14787175	271
	FBgn0010313	corto	protein_coding	chr3R:5077779-5087072	chr3R:5093282-5094193	6209
	FBgn0036890	CG9368	protein_coding	chr3L:19601633-19601976	chr3L:19601256-19602192	0
	FBgn0032853	CG10651	protein_coding	chr2L:20134782-20134923	chr2L:20138719-20139644	3795
	FBgn0000114	bru1	protein_coding	chr2L:12175004-12313438	chr2L:12292663-12293510	0
	FBgn0265487	mbl	protein_coding	chr2R:17275410-17276063	chr2R:17290193-17291072	14129
	FBgn0262182	mir-957	pre_miRNA	chr3L:22518196-22518291	chr3L:22519594-22520493	1302
	FBgn0036494	Toll-6	protein_coding	chr3L:15336692-15344315	chr3L:15348112-15348685	3796
	FBgn0005612	Sox14	protein_coding	chr2R:23979895-23980745	chr2R:23981339-23981675	593
	FBgn0020767	Spred	protein_coding	chr2R:14764060-14764237	chr2R:14765528-14766125	1290
	FBgn0032439	Ref2	protein_coding	chr2L:12610517-12646356	chr2L:12614571-12615415	0
	FBgn0034286	dpr13	protein_coding	chr2R:18007034-18007902	chr2R:18007356-18008064	0
	FBgn0265974	ttv	protein_coding	chr2R:14526267-14587917	chr2R:14528695-14529722	0
	FBgn0262562	CG43102	protein_coding	chr3R:17768272-17794490	chr3R:17776935-17777692	0
	FBgn0051774	fred	protein_coding	chr2L:3991548-3991713	chr2L:3992437-3993199	723
	FBgn0260943	Rbp6	protein_coding	chr3L:17058774-17238212	chr3L:17173805-17174566	0
	FBgn0038803	CG5191	protein_coding	chr3R:20560865-20561299	chr3R:20560714-20561540	0
	FBgn0265733	lncRNA:CR44540	ncRNA	chr3L:10247805-10248588	chr3L:10254056-10254922	5467
	FBgn0265296	Dscam2	protein_coding	chr3L:7182308-7182425	chr3L:7181946-7182574	0
	FBgn0052085	CG32085	protein_coding	chr3L:11679952-11680344	chr3L:11678177-11679028	923
	FBgn0036485	FucTA	protein_coding	chr3L:15147137-15147402	chr3L:15146700-15147457	0
	FBgn0000723	FER	protein_coding	chr3R:9390886-9391073	chr3R:9382193-9382995	7890
	FBgn0023441	fus	protein_coding	chr2R:15657318-15658401	chr2R:15657582-15658446	0
	FBgn0010905	Spn	protein_coding	chr3L:2554058-2554292	chr3L:2550110-2550980	3077
	FBgn0039064	CG4467	protein_coding	chr3R:23236570-23236710	chr3R:23236098-23236962	0
	FBgn0085391	trv	protein_coding	chr3R:28047571-28047721	chr3R:28046942-28047802	0
	FBgn0263239	dar1	protein_coding	chr3L:3626352-3653442	chr3L:3637778-3638554	0
	FBgn0083969	CG34133	protein_coding	chr3R:29874411-29874817	chr3R:29874966-29875564	148
	FBgn0037133	CG7370	protein_coding	chr3L:21770156-21771321	chr3L:21770324-21771063	0
	FBgn0013467	igl	protein_coding	chr2R:15164920-15165100	chr2R:15164370-15165279	0
	FBgn0051216	Naam	protein_coding	chr3R:19696552-19696656	chr3R:19696214-19697014	0
	FBgn0052273	tRNA:Met-CAT-2-1	tRNA	chr3L:3121942-3122014	chr3L:3122762-3123501	747
	FBgn0266895	lncRNA:CR45355	ncRNA	chr2L:16534962-16535228	chr2L:16535392-16536158	163
	FBgn0263995	cpo	protein_coding	chr3R:17919832-18018892	chr3R:17973022-17973829	0
	FBgn0034251	ND-51L1	protein_coding	chr2R:17595267-17597409	chr2R:17597098-17597876	0
	FBgn0032369	CG6614	protein_coding	chr2L:11645139-11645341	chr2L:11644635-11645246	0
	FBgn0033793	CG3955	protein_coding	chr2R:13128860-13129052	chr2R:13128520-13129221	0
	FBgn0039590	CG10011	protein_coding	chr3R:28634376-28635099	chr3R:28626584-28627478	6897
	FBgn0053542	upd3	protein_coding	chrX:18277233-18284596	chrX:18276604-18277450	0
	FBgn0085385	bma	protein_coding	chr3L:9908120-9967298	chr3L:9916401-9917140	0
	FBgn0038373	CG4546	protein_coding	chr3R:15846534-15846788	chr3R:15845902-15846797	0
	FBgn0035802	Pura	protein_coding	chr3L:7593091-7639573	chr3L:7601289-7601879	0
	FBgn0041100	park	protein_coding	chr3L:21194754-21194956	chr3L:21194441-21195244	0
	FBgn0029824	CG3726	protein_coding	chrX:5917097-5941852	chrX:5934841-5935712	0
	FBgn0265854	lncRNA:CR44643	ncRNA	chr2R:20490896-20492295	chr2R:20494455-20495370	2159
	FBgn0042146	CG18823	protein_coding	chrX:990518-991184	chrX:985895-986347	4170
	FBgn0086704	stops	protein_coding	chr3R:31168825-31169106	chr3R:31168260-31169035	0
	FBgn0038774	CG5023	protein_coding	chr3R:20169435-20169520	chr3R:20184714-20185653	15193
	FBgn0027844	CAH1	protein_coding	chr2L:13803626-13809994	chr2L:13805984-13806854	0
	FBgn0000568	Eip75B	protein_coding	chr3L:17952162-17955049	chr3L:17949997-17950804	1357
	FBgn0004638	drk	protein_coding	chr2R:13497792-13497889	chr2R:13498697-13499475	807
	FBgn0017590	klg	protein_coding	chr3R:22899284-22961731	chr3R:22898272-22898710	573
	FBgn0035657	alphaKap4	protein_coding	chr3L:6010652-6011021	chr3L:6005119-6005984	4667
	FBgn0052792	ppk8	protein_coding	chrX:3557812-3557838	chrX:3558293-3559070	454
	FBgn0032768	CG17564	protein_coding	chr2L:19298345-19298587	chr2L:19296548-19297384	960
	FBgn0086916	snky	protein_coding	chr3L:13174478-13176781	chr3L:13165160-13165862	8615
	FBgn0261799	dsx-c73A	protein_coding	chr3L:16422795-16451958	chr3L:16427263-16428167	0
	FBgn0034999	Fatp3	protein_coding	chr2R:24297683-24298111	chr2R:24299234-24300103	1122
	FBgn0037698	CG16779	protein_coding	chr3R:9493396-9493677	chr3R:9490793-9491578	1817
	FBgn0264562	Hr4	protein_coding	chrX:1941940-2007956	chrX:1981355-1982264	0
	FBgn0010905	Spn	protein_coding	chr3L:2540977-2541403	chr3L:2546815-2547718	5411
	FBgn0264001	bru3	protein_coding	chr3L:13521907-13803400	chr3L:13658937-13659689	0
	FBgn0265551	lncRNA:CR44401	ncRNA	chr3R:20485778-20486679	chr3R:20492084-20493018	5404
	FBgn0265299	lncRNA:CR44272	ncRNA	chr2R:7992196-7992567	chr2R:7992267-7993073	0
	FBgn0263706	CG43658	protein_coding	chrX:17456169-17561180	chrX:17552094-17552910	0
	FBgn0004795	retn	protein_coding	chr2R:23647689-23647761	chr2R:23646960-23647604	84
	FBgn0261963	mid	protein_coding	chr2L:5461639-5467610	chr2L:5455300-5456179	5459
	FBgn0038246	CG14853	protein_coding	chr3R:14613813-14614040	chr3R:14614503-14615294	462
	FBgn0263511	Vsx1	protein_coding	chrX:5594255-5612865	chrX:5579210-5580099	14155
	FBgn0023091	dimm	protein_coding	chr2L:21331756-21332026	chr2L:21331494-21331985	0
	FBgn0037153	olf413	protein_coding	chr3L:22136090-22247702	chr3L:22218327-22219216	0
	FBgn0034070	SP2353	protein_coding	chr2R:16038052-16038457	chr2R:16035419-16036211	1840
	FBgn0265878	lncRNA:CR44667	ncRNA	chr2R:20837495-20838019	chr2R:20838444-20839231	424
	FBgn0267581	lncRNA:CR45921	ncRNA	chr3L:17981321-17981841	chr3L:17979369-17980296	1024
	FBgn0031585	CG2955	protein_coding	chr2L:4149279-4151203	chr2L:4146106-4146946	2332
	FBgn0003285	rst	protein_coding	chrX:2950399-2954530	chrX:2951451-2952322	0
	FBgn0039694	fig	protein_coding	chr3R:29779273-29780452	chr3R:29783789-29784601	3336
	FBgn0266222	lncRNA:CR44917	ncRNA	chr2L:21855094-21869759	chr2L:21849482-21850354	4739
	FBgn0003502	Btk29A	protein_coding	chr2L:8258373-8301079	chr2L:8296304-8296794	0
	FBgn0083981	RunxA	protein_coding	chrX:20604098-20604899	chrX:20609111-20609914	4211
	FBgn0260642	Antp	protein_coding	chr3R:6896253-6999228	chr3R:6964938-6965723	0
	FBgn0010905	Spn	protein_coding	chr3L:2540977-2541403	chr3L:2541459-2542216	55
	FBgn0267933	lncRNA:CR46213	ncRNA	chr3L:15319923-15319999	chr3L:15324420-15325318	4420
	FBgn0265078	lncRNA:CR44189	ncRNA	chr2L:19217730-19218135	chr2L:19236677-19237454	18541
	FBgn0024189	sns	protein_coding	chr2R:8798489-8856091	chr2R:8837913-8838758	0
	FBgn0029864	CG15894	protein_coding	chrX:6320489-6320998	chrX:6317091-6317879	2609
	FBgn0267088	lncRNA:CR45532	ncRNA	chrX:7120374-7120741	chrX:7118602-7119442	931
	FBgn0261612	CngA	protein_coding	chr2R:16254422-16254920	chr2R:16252458-16253394	1027
	FBgn0262020	CG42831	protein_coding	chr3L:10814819-10816084	chr3L:10814878-10815787	0
	FBgn0004573	5-HT7	protein_coding	chr3R:31016176-31016875	chr3R:31016510-31017355	0
	FBgn0267645	lncRNA:CR45983	ncRNA	chr3L:4744950-4745310	chr3L:4740547-4741518	3431
	FBgn0031227	CG3709	protein_coding	chr2L:153539-155059	chr2L:152818-153660	0
	FBgn0039812	CG15548	protein_coding	chr3R:30959700-30962307	chr3R:30954145-30954914	4785
	FBgn0286852	naz	protein_coding	chr3R:18316075-18317482	chr3R:18315353-18316150	0
	FBgn0000547	ed	protein_coding	chr2L:4031377-4115749	chr2L:4038035-4038811	0
	FBgn0267253	CG32700	protein_coding	chrX:9502826-9550838	chrX:9546303-9547130	0
	FBgn0029761	SK	protein_coding	chrX:5340236-5340321	chrX:5341232-5342228	910
	FBgn0051163	SKIP	protein_coding	chr3R:22133830-22296126	chr3R:22224075-22224947	0
	FBgn0267184	lncRNA:CR45624	ncRNA	chrX:10824269-10824627	chrX:10829329-10830258	4701
	FBgn0085397	Fili	protein_coding	chr2R:21891300-21891346	chr2R:21895005-21895908	3658
	FBgn0265699	lncRNA:CR44506	ncRNA	chr2R:19692214-19697195	chr2R:19691778-19692288	0
	FBgn0033438	Mmp2	protein_coding	chr2R:9667365-9667567	chr2R:9665875-9666790	574
	FBgn0260657	CG42540	protein_coding	chr3L:4557273-4558052	chr3L:4558257-4559121	204
	FBgn0044823	Spec2	protein_coding	chr3R:5616644-5624125	chr3R:5617277-5618176	0
	FBgn0265377	lncRNA:CR44318	ncRNA	chr3R:8287169-8287364	chr3R:8285988-8286747	421
	FBgn0267336	Glut4EF	protein_coding	chr3R:9874681-9995364	chr3R:9949649-9950558	0
	FBgn0020251	sfl	protein_coding	chr3L:6495680-6550104	chr3L:6524610-6525480	0
	FBgn0265797	lncRNA:CR44586	ncRNA	chr2L:11354001-11354329	chr2L:11351760-11352460	1540
	FBgn0052105	Lmx1a	protein_coding	chr3L:12329232-12330253	chr3L:12328526-12329426	0
	FBgn0085422	CG34393	protein_coding	chr2L:3183316-3183482	chr2L:3182934-3183828	0
	FBgn0262566	CG43106	protein_coding	chr2R:25139441-25139627	chr2R:25139453-25140180	0
	FBgn0041605	cpx	protein_coding	chr3R:4291738-4292072	chr3R:4291528-4292028	0
	FBgn0010300	brat	protein_coding	chr2L:19133816-19179758	chr2L:19134799-19135657	0
	FBgn0036411	Sox21a	protein_coding	chr3L:14107808-14108118	chr3L:14107853-14108752	0
	FBgn0265959	rdgC	protein_coding	chr3L:20261213-20261294	chr3L:20260520-20261406	0
	FBgn0050274	CG30274	protein_coding	chr2R:22825093-22825250	chr2R:22824489-22825358	0
	FBgn0259712	CG42366	protein_coding	chr2L:9925161-9925282	chr2L:9924882-9925749	0
	FBgn0262182	mir-957	pre_miRNA	chr3L:22518196-22518291	chr3L:22527343-22528188	9051
	FBgn0259171	Pde9	protein_coding	chrX:12785563-12897327	chrX:12869369-12870455	0
	FBgn0004666	sim	protein_coding	chr3R:13076394-13078124	chr3R:13075581-13076413	0
	FBgn0265819	lncRNA:CR44608	ncRNA	chr2L:4228921-4229458	chr2L:4233615-4234554	4156
	FBgn0261800	LanB1	protein_coding	chr2L:7817733-7820400	chr2L:7819971-7820811	0
	FBgn0030634	CG9164	protein_coding	chrX:15382546-15385441	chrX:15385069-15385969	0
	FBgn0266070	lncRNA:CR44823	ncRNA	chr2L:6231807-6232160	chr2L:6241630-6242460	9469
	FBgn0262307	mir-990	pre_miRNA	chr2R:16895223-16895308	chr2R:16895308-16896066	0
	FBgn0029716	CG3546	protein_coding	chrX:4558072-4560317	chrX:4561006-4561766	688
	FBgn0283451	br	protein_coding	chrX:1575132-1664869	chrX:1580610-1581484	0
	FBgn0004394	pdm2	protein_coding	chr2L:12657165-12686306	chr2L:12673944-12674811	0
	FBgn0264787	lncRNA:CR44017	ncRNA	chr3R:6408978-6409578	chr3R:6418743-6419356	9164
	FBgn0051163	SKIP	protein_coding	chr3R:22133830-22296126	chr3R:22250967-22251807	0
	FBgn0053988	Mid1	protein_coding	chr2R:24695378-24736657	chr2R:24706515-24707395	0
	FBgn0264273	Sema2b	protein_coding	chr2R:16398923-16399421	chr2R:16398496-16399243	0
	FBgn0028369	kirre	protein_coding	chrX:2740384-3134532	chrX:2822624-2823534	0
	FBgn0000636	Fas3	protein_coding	chr2L:18320102-18393441	chr2L:18352452-18353115	0
	FBgn0034122	CG15711	protein_coding	chr2R:16363551-16365895	chr2R:16370168-16370904	4272
	FBgn0040765	luna	protein_coding	chr2R:10977956-11116378	chr2R:10995946-10996851	0
	FBgn0038130	CG8630	protein_coding	chr3R:13279721-13284527	chr3R:13282941-13283803	0
	FBgn0263392	Tet	protein_coding	chr3L:2820059-2821103	chr3L:2826551-2827350	5447
	FBgn0036202	CG6024	protein_coding	chr3L:11765606-11765798	chr3L:11765632-11766436	0
	FBgn0053547	Rim	protein_coding	chr3R:17914954-17915164	chr3R:17914960-17915777	0
	FBgn0000557	eEF1alpha2	protein_coding	chr3R:31739660-31739709	chr3R:31738923-31739868	0
	FBgn0039282	Bili	protein_coding	chr3R:25131613-25131809	chr3R:25131343-25132082	0
	FBgn0000633	CG17716	protein_coding	chr2R:13643722-13643820	chr2R:13646290-13647110	2469
	FBgn0264273	Sema2b	protein_coding	chr2R:16386524-16431758	chr2R:16411105-16411934	0
	FBgn0263392	Tet	protein_coding	chr3L:2869449-2869757	chr3L:2860259-2861093	8355
	FBgn0038704	CG5316	protein_coding	chr3R:19404842-19406294	chr3R:19406641-19407514	346
	FBgn0286028	lncRNA:CR46348	ncRNA	chr3L:22570364-22572033	chr3L:22565308-22566215	4148
	FBgn0053467	CG33467	protein_coding	chr2R:15055503-15056241	chr2R:15065910-15066767	9668
	FBgn0085414	dpr12	protein_coding	chr2R:5858624-5860831	chr2R:5859310-5860134	0
	FBgn0267306	lncRNA:CR45742	ncRNA	chr3L:5334846-5335103	chr3L:5329167-5330045	4800
	FBgn0266944	lncRNA:CR45395	ncRNA	chr3L:15457491-15457878	chr3L:15449182-15450049	7441
	FBgn0265598	Bx	protein_coding	chrX:18570564-18572809	chrX:18575085-18575949	2275
	FBgn0263379	lncRNA:CR43431	ncRNA	chr3L:12648907-12653090	chr3L:12654755-12655633	1664
	FBgn0036522	Phs	protein_coding	chr3L:15619901-15621600	chr3L:15623792-15624541	2191
	FBgn0264815	Pde1c	protein_coding	chr2L:11814156-11928572	chr2L:11903231-11903795	0
	FBgn0010406	RNaseX25	protein_coding	chr3L:7970588-7970742	chr3L:7966964-7967846	2741
	FBgn0033405	CG13954	protein_coding	chr2R:9309296-9389467	chr2R:9363523-9364332	0
	FBgn0264502	CG43901	protein_coding	chrX:10905767-10909122	chrX:10909080-10909977	0
	FBgn0037987	CG14739	protein_coding	chr3R:12048253-12049072	chr3R:12045537-12046468	1784
	FBgn0086675	fne	protein_coding	chrX:12918577-12919709	chrX:12925322-12926032	5612
	FBgn0086778	nAChRalpha7	protein_coding	chrX:19347638-19348447	chrX:19347953-19348540	0
	FBgn0266858	lncRNA:CR45319	ncRNA	chr2R:11992565-11996095	chr2R:11992448-11993364	0
	FBgn0004652	fru	protein_coding	chr3R:18506494-18506562	chr3R:18505617-18506404	89
	FBgn0263392	Tet	protein_coding	chr3L:2851559-2851696	chr3L:2855528-2856286	3831
	FBgn0010750	atms	protein_coding	chr3R:4750035-4777490	chr3R:4769542-4770260	0
	FBgn0052406	PVRAP	protein_coding	chr3L:5997208-5997653	chr3L:6000871-6001755	3217
	FBgn0052655	CG32655	protein_coding	chrX:12234562-12235877	chrX:12243842-12244657	7964
	FBgn0053144	CG33144	protein_coding	chr2R:10798340-10798709	chr2R:10798392-10799236	0
	FBgn0263414	asRNA:CR43460	ncRNA	chr3R:13974155-13974675	chr3R:13978028-13978859	3352
	FBgn0016694	Pdp1	protein_coding	chr3L:7811458-7867369	chr3L:7836736-7837591	0
	FBgn0264006	dysc	protein_coding	chr3L:13901685-13903236	chr3L:13904276-13905095	1039
	FBgn0004055	uzip	protein_coding	chr2R:25012062-25031737	chr2R:25015251-25015956	0
	FBgn0032798	CG10132	protein_coding	chr2L:19518824-19519159	chr2L:19519350-19520239	190
	FBgn0261434	hkb	protein_coding	chr3R:4345015-4346646	chr3R:4346417-4347285	0
	FBgn0037698	CG16779	protein_coding	chr3R:9486601-9487203	chr3R:9488603-9489056	1399
	FBgn0031430	CG3528	protein_coding	chr2L:2517102-2517597	chr2L:2513399-2514218	2883
	FBgn0030508	CG15760	protein_coding	chrX:13669699-13669744	chrX:13669488-13669967	0
	FBgn0265785	CG44574	protein_coding	chr2L:5883741-5883821	chr2L:5881934-5882578	1162
	FBgn0003310	S	protein_coding	chr2L:1061234-1062213	chr2L:1066184-1066926	3970
	FBgn0035085	CG3770	protein_coding	chr2R:24945665-24946163	chr2R:24945071-24945691	0
	FBgn0013334	Sap47	protein_coding	chr3R:15935953-15936340	chr3R:15937370-15938285	1029
	FBgn0259099	DCX-EMAP	protein_coding	chr3L:14903805-14942907	chr3L:14919275-14919880	0
	FBgn0035101	p130CAS	protein_coding	chr3L:152884-174517	chr3L:152498-153201	0
	FBgn0262396	mir-314	pre_miRNA	chr3L:11773012-11773101	chr3L:11772478-11773366	0
	FBgn0052423	shep	protein_coding	chr3L:5155821-5277944	chr3L:5196216-5197095	0
	FBgn0033789	CG13324	protein_coding	chr2R:13049146-13049656	chr2R:13049923-13050835	266
	FBgn0031762	CG9098	protein_coding	chr2L:6010965-6011233	chr2L:6011009-6011458	0
	FBgn0261588	pdm3	protein_coding	chr2R:8327490-8396280	chr2R:8378619-8379455	0
	FBgn0037235	CG1103	protein_coding	chr3R:4339044-4339914	chr3R:4340893-4341772	978
	FBgn0261290	CheA84a	protein_coding	chr3R:8204195-8204830	chr3R:8206017-8206930	1186
	FBgn0039862	kek6	protein_coding	chr3R:31622136-31622822	chr3R:31626717-31627916	3894
	FBgn0028369	kirre	protein_coding	chrX:2740384-3134532	chrX:3036490-3037373	0
	FBgn0052698	CARPB	protein_coding	chrX:9783223-9855449	chrX:9829560-9830475	0
	FBgn0039647	jus	protein_coding	chr3R:29176546-29176742	chr3R:29174979-29175764	781
	FBgn0262579	Ect4	protein_coding	chr3L:8099146-8099536	chr3L:8099275-8100168	0
	FBgn0035903	CG6765	protein_coding	chr3L:8512767-8513073	chr3L:8512280-8513053	0
	FBgn0034071	CG8405	protein_coding	chr2R:16047648-16060835	chr2R:16054663-16055486	0
	FBgn0261090	Sytbeta	protein_coding	chr3L:15014695-15064977	chr3L:15038953-15039836	0
	FBgn0035574	RhoGEF64C	protein_coding	chr3L:4732872-4732922	chr3L:4736643-4737518	3720
	FBgn0033574	Spn47C	protein_coding	chr2R:10938425-10940438	chr2R:10925706-10926589	11835
	FBgn0041111	lilli	protein_coding	chr2L:2885929-2954406	chr2L:2920676-2921522	0
	FBgn0032946	nrv3	protein_coding	chr2L:21380000-21393319	chr2L:21380973-21381848	0
	FBgn0034570	CG10543	protein_coding	chr2R:21000475-21000830	chr2R:20999850-21000766	0
	FBgn0263102	psq	protein_coding	chr2R:10557888-10558533	chr2R:10552675-10553573	4314
	FBgn0265457	lncRNA:CR44357	ncRNA	chrX:7166451-7167290	chrX:7161937-7163005	3445
	FBgn0002938	ninaC	protein_coding	chr2L:7377736-7377865	chr2L:7377188-7378042	0
	FBgn0004244	Rdl	protein_coding	chr3L:9170993-9171090	chr3L:9173202-9174055	2111
	FBgn0267581	lncRNA:CR45921	ncRNA	chr3L:17981321-17981841	chr3L:17976312-17977149	4171
	FBgn0265538	CG44388	protein_coding	chr2R:17187504-17187678	chr2R:17186901-17187788	0
	FBgn0031294	IA-2	protein_coding	chr2L:1008378-1048053	chr2L:1029677-1030032	0
	FBgn0263980	Stacl	protein_coding	chr2R:15452857-15453008	chr2R:15442129-15442896	9960
	FBgn0037736	side-VII	protein_coding	chr3R:9739254-9739979	chr3R:9739628-9740398	0
	FBgn0001319	kn	protein_coding	chr2R:14787447-14787520	chr2R:14788175-14788970	654
	FBgn0051221	CG31221	protein_coding	chr3R:19412689-19460311	chr3R:19452417-19453330	0
	FBgn0053531	Ddr	protein_coding	chr2L:6320228-6320390	chr2L:6317865-6318739	1488
	FBgn0032723	ssp3	protein_coding	chr2L:18936425-18936564	chr2L:18932534-18933380	3044
	FBgn0086680	vvl	protein_coding	chr3L:6790158-6794941	chr3L:6813745-6814551	18803
	FBgn0034774	CG13526	protein_coding	chr2R:22755219-22755896	chr2R:22751462-22752340	2878
	FBgn0259227	CG42327	protein_coding	chr3R:11671404-11671500	chr3R:11666397-11667046	4357
	FBgn0000964	tj	protein_coding	chr2L:19464267-19467758	chr2L:19462592-19463322	944
	FBgn0265157	lncRNA:CR44226	ncRNA	chr3R:23040776-23041340	chr3R:23039060-23039989	786
	FBgn0027342	fz4	protein_coding	chrX:7106272-7110321	chrX:7110862-7111574	540
	FBgn0261804	CG42750	protein_coding	chr2L:18159811-18275770	chr2L:18197490-18198345	0
	FBgn0262733	Src64B	protein_coding	chr3L:4598154-4599005	chr3L:4604828-4605543	5822
	FBgn0264005	Hmx	protein_coding	chr3R:17558930-17560193	chr3R:17561635-17562352	1441
	FBgn0259099	DCX-EMAP	protein_coding	chr3L:14903805-14942907	chr3L:14924172-14924960	0
	FBgn0264087	Slob	protein_coding	chr2L:7675012-7675078	chr2L:7674991-7675581	0
	FBgn0267004	lncRNA:CR45448	ncRNA	chr2L:17105145-17105687	chr2L:17105748-17106688	60
	FBgn0261269	conv	protein_coding	chr2R:14274479-14275038	chr2R:14275016-14275854	0
	FBgn0037754	CG8500	protein_coding	chr3R:9786585-9789323	chr3R:9786621-9787484	0
	FBgn0265303	lncRNA:CR44276	ncRNA	chr2R:8241596-8242017	chr2R:8241267-8242130	0
	FBgn0036044	Zasp67	protein_coding	chr3L:9787933-9797687	chr3L:9795774-9796636	0
	FBgn0034184	CG9646	protein_coding	chr2R:17049058-17049427	chr2R:17048767-17049496	0
	FBgn0032343	CG6201	protein_coding	chr2L:11112493-11113061	chr2L:11113062-11113884	0
	FBgn0027660	blot	protein_coding	chr3L:17396031-17421514	chr3L:17415997-17416648	0
	FBgn0037766	Teh1	protein_coding	chr3R:9867668-9868120	chr3R:9868101-9869032	0
	FBgn0003720	tll	protein_coding	chr3R:30852315-30852622	chr3R:30858490-30859311	5867
	FBgn0266764	lncRNA:CR45229	ncRNA	chr2R:20150683-20150945	chr2R:20173366-20174196	22420
	FBgn0013576	mtd	protein_coding	chr3R:5270116-5350443	chr3R:5351609-5352474	1165
	FBgn0264437	lncRNA:CR43855	ncRNA	chr2L:8590770-8590884	chr2L:8603666-8604532	12781
	FBgn0020278	loco	protein_coding	chr3R:22635645-22636456	chr3R:22634243-22635097	547
	FBgn0039530	Tusp	protein_coding	chr3R:27607879-27634932	chr3R:27616953-27617424	0
	FBgn0260943	Rbp6	protein_coding	chr3L:17058774-17238212	chr3L:17123536-17124069	0
	FBgn0043575	PGRP-SC2	protein_coding	chr2R:8716950-8717695	chr2R:8715521-8716378	571
	FBgn0026259	eIF5B	protein_coding	chr3L:3428658-3460977	chr3L:3438164-3438603	0
	FBgn0032048	Dh31	protein_coding	chr2L:8506635-8506706	chr2L:8501763-8502686	3948
	FBgn0085385	bma	protein_coding	chr3L:9908120-9908206	chr3L:9907307-9908226	0
	FBgn0265950	lncRNA:CR44737	ncRNA	chr2L:18893611-18895147	chr2L:18893870-18894340	0
	FBgn0004863	C15	protein_coding	chr3R:21512049-21512814	chr3R:21514644-21515452	1829
	FBgn0086674	Tpst	protein_coding	chrX:13563823-13593224	chrX:13586354-13587172	0
	FBgn0264908	pHCl-1	protein_coding	chr3L:15898832-15898920	chr3L:15896548-15897418	1413
	FBgn0035331	MsR1	protein_coding	chr3L:2322693-2322748	chr3L:2322155-2323048	0
	FBgn0266354	CG45002	protein_coding	chrX:16986849-16987066	chrX:16986697-16987563	0
	FBgn0035699	CG13300	protein_coding	chr3L:6332064-6332192	chr3L:6337133-6337945	4940
	FBgn0259146	fid	protein_coding	chr3R:25970080-25970291	chr3R:25968600-25969367	712
	FBgn0267698	Pak	protein_coding	chr3R:6353123-6353539	chr3R:6353131-6353899	0
	FBgn0016694	Pdp1	protein_coding	chr3L:7811458-7867369	chr3L:7847369-7848266	0
	FBgn0032593	Trpgamma	protein_coding	chr2L:16663454-16676701	chr2L:16673208-16674411	0
	FBgn0267786	lncRNA:CR46117	ncRNA	chr3R:30992803-30993615	chr3R:31000157-31000893	6541
	FBgn0265537	lncRNA:CR44387	ncRNA	chr2R:17185096-17185595	chr2R:17185528-17186394	0
	FBgn0003380	Sh	protein_coding	chrX:18014264-18014476	chrX:18018251-18019115	3774
	FBgn0028481	CG4341	protein_coding	chr2L:922793-958098	chr2L:946779-947640	0
	FBgn0003295	ru	protein_coding	chr3L:1384450-1384840	chr3L:1384338-1385116	0
	FBgn0051050	CG31050	protein_coding	chr3R:28649909-28650480	chr3R:28654333-28655197	3852
	FBgn0027491	Cdk5alpha	protein_coding	chr2L:10310544-10310774	chr2L:10310643-10311385	0
	FBgn0037987	CG14739	protein_coding	chr3R:12048253-12049072	chr3R:12046902-12047812	440
	FBgn0000097	aop	protein_coding	chr2L:2177847-2178754	chr2L:2178062-2178998	0
	FBgn0038532	CG14322	protein_coding	chr3R:17651322-17651381	chr3R:17651031-17651839	0
	FBgn0259162	RunxB	protein_coding	chrX:20564748-20564909	chrX:20559330-20560244	4503
	FBgn0259481	Mob2	protein_coding	chr3L:11522757-11562233	chr3L:11556903-11557768	0
	FBgn0266845	CG45307	protein_coding	chr2L:8751715-8752122	chr2L:8747445-8748278	3436
[truncated: 3,767 more rows]

## Sheet: R7_DA_peaks
	Gene_id	Gene_name	Gene_biotype	Closest_region	Query_region	bp from Gene		R7-specific peaks
	FBgn0264001	bru3	protein_coding	chr3L:13521907-13803400	chr3L:13792398-13793189	0
	FBgn0038523	CG7587	protein_coding	chr3R:17594386-17594636	chr3R:17583396-17584204	10181
	FBgn0243486	rdo	protein_coding	chr2L:18012380-18070246	chr2L:18030321-18031199	0
	FBgn0040719	CG15357	protein_coding	chr2L:1945150-1945709	chr2L:1944283-1945206	0
	FBgn0038524	sll	protein_coding	chr3R:17606106-17608541	chr3R:17604461-17605370	735
	FBgn0285917	sbb	protein_coding	chr2R:18278198-18357296	chr2R:18321515-18322382	0
	FBgn0262020	CG42831	protein_coding	chr3L:10814819-10816084	chr3L:10810730-10811628	3190
	FBgn0266801	CG45263	protein_coding	chr3R:8477419-8477617	chr3R:8481644-8482425	4026
	FBgn0004394	pdm2	protein_coding	chr2L:12657165-12686306	chr2L:12681504-12682435	0
	FBgn0002023	Lim3	protein_coding	chr2L:19082920-19083322	chr2L:19083233-19084128	0
	FBgn0032731	Swip-1	protein_coding	chr2L:18986672-18987280	chr2L:18982628-18983462	3209
	FBgn0261788	Ank2	protein_coding	chr3L:7713138-7713650	chr3L:7714413-7715242	762
	FBgn0263391	hts	protein_coding	chr2R:19397032-19424903	chr2R:19416321-19417239	0
	FBgn0050419	CG30419	protein_coding	chr2R:24212491-24229795	chr2R:24226839-24227627	0
	FBgn0033504	CAP	protein_coding	chr2R:10291016-10291137	chr2R:10290383-10291225	0
	FBgn0267636	asRNA:CR45974	ncRNA	chr3L:18303431-18304179	chr3L:18304164-18305036	0
	FBgn0023179	amon	protein_coding	chr3R:26713511-26714159	chr3R:26713889-26714750	0
	FBgn0034720	Liprin-gamma	protein_coding	chr2R:22338801-22338945	chr2R:22338454-22339350	0
	FBgn0051646	DIP-theta	protein_coding	chr2L:5626291-5627117	chr2L:5627117-5628004	0
	FBgn0264005	Hmx	protein_coding	chr3R:17558930-17560193	chr3R:17558549-17559324	0
	FBgn0266941	lncRNA:CR45392	ncRNA	chr3L:18077581-18078103	chr3L:18077494-18078636	0
	FBgn0051331	tRNA:Phe-GAA-1-7	tRNA	chr3R:13798198-13798270	chr3R:13804770-13805525	6499
	FBgn0000114	bru1	protein_coding	chr2L:12175004-12313438	chr2L:12192322-12193188	0
	FBgn0003513	ss	protein_coding	chr3R:16401840-16402344	chr3R:16397333-16398115	3724
	FBgn0053113	Rtnl1	protein_coding	chr2L:5004614-5004928	chr2L:5004649-5005491	0
	FBgn0264001	bru3	protein_coding	chr3L:13521907-13803400	chr3L:13651872-13652759	0
	FBgn0011582	Dop1R1	protein_coding	chr3R:14204707-14204812	chr3R:14206976-14207875	2163
	FBgn0003175	px	protein_coding	chr2R:22534845-22534920	chr2R:22532982-22533650	1194
	FBgn0000116	Argk	protein_coding	chr3L:9051130-9051717	chr3L:9051636-9052497	0
	FBgn0005640	Eip63E	protein_coding	chr3L:3515751-3610521	chr3L:3567070-3567787	0
	FBgn0265537	lncRNA:CR44387	ncRNA	chr2R:17185096-17185595	chr2R:17185528-17186394	0
	FBgn0011260	Sema2a	protein_coding	chr2R:16500178-16500529	chr2R:16499587-16500496	0
	FBgn0004880	scrt	protein_coding	chr3L:3983896-3985490	chr3L:3978397-3979290	4605
	FBgn0264308	CG43778	protein_coding	chr2L:13330799-13331121	chr2L:13330818-13331588	0
	FBgn0036101	NijA	protein_coding	chr3L:10694360-10696877	chr3L:10719206-10720051	22328
	FBgn0028999	nerfin-1	protein_coding	chr3L:909112-912319	chr3L:907814-908534	577
	FBgn0031414	eys	protein_coding	chr2L:2311680-2312179	chr2L:2311070-2311964	0
	FBgn0028999	nerfin-1	protein_coding	chr3L:909112-912319	chr3L:908657-909415	0
	FBgn0051331	tRNA:Phe-GAA-1-7	tRNA	chr3R:13798198-13798270	chr3R:13799899-13800635	1628
	FBgn0053094	Synd	protein_coding	chr3R:20839291-20840118	chr3R:20838540-20839405	0
	FBgn0001122	Galphao	protein_coding	chr2R:10439371-10439631	chr2R:10440906-10441736	1274
	FBgn0266979	lncRNA:CR45430	ncRNA	chr3L:22496342-22497114	chr3L:22494917-22495826	515
	FBgn0034033	CG8204	protein_coding	chr2R:15573666-15573762	chr2R:15590826-15591752	17063
	FBgn0028520	CG4891	protein_coding	chr2L:16094997-16095944	chr2L:16112760-16113659	16815
	FBgn0267138	lncRNA:CR45578	ncRNA	chr3R:10897985-10898581	chr3R:10901587-10902500	3005
	FBgn0027550	CG6495	protein_coding	chr2L:10761116-10761650	chr2L:10759737-10760730	385
	FBgn0041097	robo3	protein_coding	chr2L:1256417-1256945	chr2L:1264692-1265630	7746
	FBgn0040071	tara	protein_coding	chr3R:16225651-16260329	chr3R:16247735-16248610	0
	FBgn0052423	shep	protein_coding	chr3L:5155821-5277944	chr3L:5211502-5212336	0
	FBgn0052365	CG32365	protein_coding	chr3L:7869042-7894814	chr3L:7882824-7883670	0
	FBgn0261503	lncRNA:CR42651	ncRNA	chr3R:6816024-6816379	chr3R:6815433-6816000	23
	FBgn0024836	stan	protein_coding	chr2R:10673345-10721138	chr2R:10682793-10683579	0
	FBgn0037171	CG14459	protein_coding	chr3L:22573114-22637916	chr3L:22586079-22587038	0
	FBgn0050018	mthl13	protein_coding	chr2R:10791459-10793109	chr2R:10790177-10790913	545
	FBgn0265276	l(3)neo38	protein_coding	chr3R:11765038-11779128	chr3R:11775836-11776443	0
	FBgn0004595	pros	protein_coding	chr3R:11372788-11377217	chr3R:11377039-11377933	0
	FBgn0266156	lncRNA:CR44862	ncRNA	chr2L:15441601-15442314	chr2L:15441771-15442712	0
	FBgn0266086	lncRNA:CR44828	ncRNA	chr2R:24738777-24739377	chr2R:24739093-24740013	0
	FBgn0262869	Gfrl	protein_coding	chr3R:20378458-20381574	chr3R:20377484-20378356	101
	FBgn0017590	klg	protein_coding	chr3R:22899284-22961731	chr3R:22886009-22886915	12368
	FBgn0064237	Idgf5	protein_coding	chr2R:18393666-18395282	chr2R:18392593-18393393	272
	FBgn0266591	CG45116	protein_coding	chr3L:22699433-22699870	chr3L:22700687-22701585	816
	FBgn0028499	CG7985	protein_coding	chr3R:18200305-18200440	chr3R:18202982-18203837	2541
	FBgn0284247	ds	protein_coding	chr2L:640306-644314	chr2L:640807-641581	0
	FBgn0050419	CG30419	protein_coding	chr2R:24212491-24229795	chr2R:24229359-24230275	0
	FBgn0026160	tna	protein_coding	chr3L:10835528-10876496	chr3L:10861468-10862399	0
	FBgn0264273	Sema2b	protein_coding	chr2R:16386524-16431758	chr2R:16395573-16396298	0
	FBgn0004606	zfh1	protein_coding	chr3R:30765926-30789202	chr3R:30758602-30759497	6428
	FBgn0264442	ab	protein_coding	chr2L:11255463-11257466	chr2L:11248008-11248916	6546
	FBgn0038789	Ir92a	protein_coding	chr3R:20343702-20343902	chr3R:20346773-20347997	2870
	FBgn0037153	olf413	protein_coding	chr3L:22136090-22247702	chr3L:22218327-22219216	0
	FBgn0035176	CG13905	protein_coding	chr3L:902898-903810	chr3L:903946-904663	135
	FBgn0260003	Dys	protein_coding	chr3R:19461085-19597288	chr3R:19498742-19499866	0
	FBgn0283426	lncRNA:acal	ncRNA	chr2R:10544925-10547260	chr2R:10546765-10547586	0
	FBgn0002945	nkd	protein_coding	chr3L:19003741-19045449	chr3L:19024922-19025788	0
	FBgn0263838	lncRNA:CR43700	ncRNA	chr2L:19023671-19023796	chr2L:19023652-19024514	0
	FBgn0004369	Ptp99A	protein_coding	chr3R:29377646-29378024	chr3R:29377273-29377977	0
	FBgn0086677	jeb	protein_coding	chr2R:12085194-12119340	chr2R:12120207-12120974	866
	FBgn0001235	hth	protein_coding	chr3R:10561909-10562032	chr3R:10565456-10566339	3423
	FBgn0267032	lncRNA:CR45476	ncRNA	chrX:968496-968741	chrX:975573-976481	6831
	FBgn0011656	Mef2	protein_coding	chr2R:9928900-9929615	chr2R:9929415-9930309	0
	FBgn0267665	lncRNA:CR46003	ncRNA	chr3L:10286900-10307954	chr3L:10289138-10290016	0
	FBgn0040251	Ugt302K1	protein_coding	chr3R:11151907-11153030	chr3R:11149282-11150180	1726
	FBgn0266029	lncRNA:CR44794	ncRNA	chr2L:5564811-5565755	chr2L:5563939-5564785	25
	FBgn0262319	mir-1000	pre_miRNA	chr3R:25588859-25588958	chr3R:25588918-25589750	0
	FBgn0004449	Ten-m	protein_coding	chr3L:22293044-22407863	chr3L:22327344-22328242	0
	FBgn0267641	lncRNA:CR45979	ncRNA	chr3L:6505569-6506393	chr3L:6505232-6506022	0
	FBgn0036202	CG6024	protein_coding	chr3L:11765606-11765798	chr3L:11764741-11765505	100
	FBgn0029746	CG15465	protein_coding	chrX:5085759-5254864	chrX:5120342-5121210	0
	FBgn0265051	lncRNA:CR44166	ncRNA	chr2R:6841545-6842094	chr2R:6844252-6845130	2157
	FBgn0265487	mbl	protein_coding	chr2R:17216549-17217075	chr2R:17223910-17224719	6834
	FBgn0266873	lncRNA:CR45334	ncRNA	chr2L:21929064-21931698	chr2L:21933019-21933860	1320
	FBgn0011766	E2f1	protein_coding	chr3R:21645516-21645543	chr3R:21643118-21643961	1554
	FBgn0266781	lncRNA:CR45246	ncRNA	chr3L:10825144-10825601	chr3L:10822218-10823223	1920
	FBgn0264005	Hmx	protein_coding	chr3R:17567088-17568404	chr3R:17572771-17573686	4366
	FBgn0262397	mir-2c	pre_miRNA	chr3R:15417744-15417845	chr3R:15417719-15418824	0
	FBgn0026160	tna	protein_coding	chr3L:10835528-10876496	chr3L:10843425-10844193	0
	FBgn0265429	CG44341	protein_coding	chr2R:13103895-13104895	chr2R:13091389-13092297	11597
	FBgn0052227	gogo	protein_coding	chr3L:20268859-20295133	chr3L:20292543-20293463	0
	FBgn0267138	lncRNA:CR45578	ncRNA	chr3R:10897985-10898581	chr3R:10916745-10917600	18163
	FBgn0265814	lncRNA:CR44603	ncRNA	chr2L:1619412-1619970	chr2L:1617303-1618187	1224
	FBgn0052698	CARPB	protein_coding	chrX:9783223-9855449	chrX:9826858-9827777	0
	FBgn0036544	sff	protein_coding	chr3L:15924288-15924861	chr3L:15920683-15921562	2725
	FBgn0039810	CG15549	protein_coding	chr3R:30935396-30936507	chr3R:30933693-30934587	808
	FBgn0038826	Syp	protein_coding	chr3R:20789986-20790332	chr3R:20788628-20789185	800
	FBgn0266782	lncRNA:CR45247	ncRNA	chr3L:10816581-10817182	chr3L:10817494-10818397	311
	FBgn0050377	CG30377	protein_coding	chr2R:7890025-7890930	chr2R:7887862-7888721	1303
	FBgn0261788	Ank2	protein_coding	chr3L:7713138-7713647	chr3L:7713160-7713996	0
	FBgn0266086	lncRNA:CR44828	ncRNA	chr2R:24738777-24739377	chr2R:24740680-24741466	1302
	FBgn0262562	CG43102	protein_coding	chr3R:17768272-17794490	chr3R:17774798-17775736	0
	FBgn0034070	SP2353	protein_coding	chr2R:16031930-16032176	chr2R:16030725-16031618	311
	FBgn0042630	Sox21b	protein_coding	chr3L:14112405-14113602	chr3L:14113926-14114827	323
	FBgn0036369	CG10089	protein_coding	chr3L:13474297-13474787	chr3L:13472720-13473484	812
	FBgn0035161	CG13898	protein_coding	chr3L:803427-804051	chr3L:797088-797967	5459
	FBgn0039723	CG15522	protein_coding	chr3R:29927255-29927797	chr3R:29926663-29927535	0
	FBgn0267336	Glut4EF	protein_coding	chr3R:9874681-9995364	chr3R:9978809-9979627	0
	FBgn0039883	RhoGAP100F	protein_coding	chr3R:31825844-31826305	chr3R:31822181-31823100	2743
	FBgn0005775	Con	protein_coding	chr3L:4936758-5079033	chr3L:5016757-5017613	0
	FBgn0004880	scrt	protein_coding	chr3L:3983896-3985490	chr3L:3983202-3984022	0
	FBgn0264308	CG43778	protein_coding	chr2L:13330799-13331121	chr2L:13331859-13332562	737
	FBgn0052150	meru	protein_coding	chr3L:15837773-15844062	chr3L:15843759-15844662	0
	FBgn0038880	SIFaR	protein_coding	chr3R:21276664-21293998	chr3R:21288865-21289752	0
	FBgn0267794	lncRNA:CR43174	ncRNA	chr3L:17934032-17934345	chr3L:17929800-17930717	3314
	FBgn0024836	stan	protein_coding	chr2R:10673345-10721138	chr2R:10684582-10685463	0
	FBgn0031751	CG9016	protein_coding	chr2L:5923539-5923653	chr2L:5923497-5924382	0
	FBgn0260451	CG14042	protein_coding	chr2L:5037798-5039025	chr2L:5037198-5038070	0
	FBgn0262737	mub	protein_coding	chr3L:21844788-21932702	chr3L:21865998-21866797	0
	FBgn0031723	CG7251	protein_coding	chr2L:5587115-5587913	chr2L:5585480-5586156	958
	FBgn0038524	sll	protein_coding	chr3R:17606106-17608541	chr3R:17603447-17604295	1810
	FBgn0004784	inaC	protein_coding	chr2R:16901285-16901575	chr2R:16905869-16906732	4293
	FBgn0053143	CG33143	protein_coding	chr2R:22627806-22627948	chr2R:22627121-22627954	0
	FBgn0033791	Drl-2	protein_coding	chr2R:13067132-13067277	chr2R:13063927-13064710	2421
	FBgn0261649	tinc	protein_coding	chr3R:17811541-17872507	chr3R:17846689-17847512	0
	FBgn0051774	fred	protein_coding	chr2L:3914728-3915099	chr2L:3914575-3915425	0
	FBgn0000492	Dr	protein_coding	chr3R:29556386-29557845	chr3R:29571795-29572727	13949
	FBgn0267753	lncRNA:CR46084	ncRNA	chr3R:26541292-26543209	chr3R:26540147-26541024	267
	FBgn0005658	Ets65A	protein_coding	chr3L:6097617-6123913	chr3L:6110576-6111524	0
	FBgn0262898	lncRNA:CR43253	ncRNA	chr3L:18081121-18081544	chr3L:18080019-18080809	311
	FBgn0003090	pk	protein_coding	chr2R:7150703-7223378	chr2R:7170582-7171378	0
	FBgn0053200	VepD	protein_coding	chr2R:22408649-22408723	chr2R:22408084-22409002	0
	FBgn0265819	lncRNA:CR44608	ncRNA	chr2L:4228921-4229458	chr2L:4233615-4234554	4156
	FBgn0264005	Hmx	protein_coding	chr3R:17565454-17565563	chr3R:17563980-17564843	610
	FBgn0262476	CG43066	protein_coding	chr2R:18514574-18514844	chr2R:18513924-18515127	0
	FBgn0015609	CadN	protein_coding	chr2L:17751939-17752346	chr2L:17752237-17753080	0
	FBgn0010228	HmgZ	protein_coding	chr2R:21697488-21707861	chr2R:21700145-21701036	0
	FBgn0000036	nAChRalpha1	protein_coding	chr3R:24393896-24457157	chr3R:24446366-24447271	0
	FBgn0266941	lncRNA:CR45392	ncRNA	chr3L:18077581-18078103	chr3L:18078793-18079699	689
	FBgn0003380	Sh	protein_coding	chrX:17961633-17962251	chrX:17963010-17963911	758
	FBgn0259822	Ca-beta	protein_coding	chr2L:11156118-11203544	chr2L:11203446-11204318	0
	FBgn0053988	Mid1	protein_coding	chr2R:24736614-24736657	chr2R:24736412-24737267	0
	FBgn0051163	SKIP	protein_coding	chr3R:22133830-22296126	chr3R:22271056-22271882	0
	FBgn0026239	gukh	protein_coding	chr3R:19015791-19019914	chr3R:19017254-19018193	0
	FBgn0037153	olf413	protein_coding	chr3L:22136090-22247702	chr3L:22219883-22220649	0
	FBgn0261813	lncRNA:CR42755	ncRNA	chr3L:11383966-11384258	chr3L:11388063-11388730	3804
	FBgn0267666	lncRNA:CR46004	ncRNA	chr3L:10306678-10307132	chr3L:10306035-10306953	0
	FBgn0039633	CG11873	protein_coding	chr3R:29063040-29108948	chr3R:29081674-29082407	0
	FBgn0264908	pHCl-1	protein_coding	chr3L:15893620-15893961	chr3L:15893571-15894497	0
	FBgn0039431	plum	protein_coding	chr3R:26470078-26535217	chr3R:26498572-26499474	0
	FBgn0031504	CG15403	protein_coding	chr2L:3128635-3129489	chr2L:3130229-3130989	739
	FBgn0086677	jeb	protein_coding	chr2R:12085194-12119340	chr2R:12107061-12107924	0
	FBgn0265950	lncRNA:CR44737	ncRNA	chr2L:18893611-18895147	chr2L:18887511-18888375	5235
	FBgn0000547	ed	protein_coding	chr2L:4031377-4115749	chr2L:4038035-4038811	0
	FBgn0035607	CG4835	protein_coding	chr3L:5479790-5479856	chr3L:5483654-5484538	3797
	FBgn0265470	lncRNA:CR44363	ncRNA	chr3L:11405535-11406094	chr3L:11403910-11404636	898
	FBgn0041604	dlp	protein_coding	chr3L:14632601-14671609	chr3L:14660249-14661153	0
	FBgn0260943	Rbp6	protein_coding	chr3L:17147107-17147969	chr3L:17147789-17148561	0
	FBgn0267290	lncRNA:CR45726	ncRNA	chr2L:14448409-14449009	chr2L:14440205-14441113	7295
	FBgn0260943	Rbp6	protein_coding	chr3L:17058774-17238212	chr3L:17208635-17209546	0
	FBgn0262099	CG42852	protein_coding	chr3L:16755489-16755524	chr3L:16748389-16749319	6169
	FBgn0266696	Svil	protein_coding	chr3L:2377655-2499226	chr3L:2421061-2421925	0
	FBgn0053704	CG33704	protein_coding	chr2R:20950102-20950282	chr2R:20948138-20948970	1131
	FBgn0003090	pk	protein_coding	chr2R:7172173-7172868	chr2R:7171643-7172444	0
	FBgn0053100	eIF4EHP	protein_coding	chr3R:24063077-24108960	chr3R:24092473-24093383	0
	FBgn0003175	px	protein_coding	chr2R:22534845-22534920	chr2R:22532129-22532847	1997
	FBgn0038975	Nrx-1	protein_coding	chr3R:22469478-22471390	chr3R:22469888-22470759	0
	FBgn0285917	sbb	protein_coding	chr2R:18278198-18357296	chr2R:18322820-18323471	0
	FBgn0003984	vn	protein_coding	chr3L:5813338-5845664	chr3L:5848526-5849435	2861
	FBgn0267104	CG45544	protein_coding	chr3R:29257061-29257425	chr3R:29264734-29265534	7308
	FBgn0039798	CG11313	protein_coding	chr3R:30729837-30731165	chr3R:30733216-30734025	2050
	FBgn0015609	CadN	protein_coding	chr2L:17720654-17721104	chr2L:17720711-17721393	0
	FBgn0263397	Ih	protein_coding	chr2R:14276130-14300095	chr2R:14280212-14281067	0
	FBgn0043021	snRNA:U5:38ABb	snRNA	chr2L:19816414-19816540	chr2L:19819690-19820530	3149
	FBgn0086758	chinmo	protein_coding	chr2L:1667847-1667981	chr2L:1662790-1663685	4161
	FBgn0000635	Fas2	protein_coding	chrX:4203191-4203486	chrX:4198585-4199430	3760
	FBgn0284224	CG46308	protein_coding	chr2L:13461774-13462200	chr2L:13461115-13461978	0
	FBgn0260943	Rbp6	protein_coding	chr3L:17058774-17238212	chr3L:17149604-17150431	0
	FBgn0004880	scrt	protein_coding	chr3L:3986524-3994003	chr3L:3991171-3992059	0
	FBgn0266235	lncRNA:CR44930	ncRNA	chr3R:6765485-6766709	chr3R:6765966-6766824	0
	FBgn0264506	lncRNA:CR43905	ncRNA	chr2R:6532595-6533595	chr2R:6543814-6544689	10218
	FBgn0038931	CG13407	protein_coding	chr3R:22103414-22105590	chr3R:22096775-22097657	5756
	FBgn0085414	dpr12	protein_coding	chr2R:5804712-5805454	chr2R:5804223-5805085	0
	FBgn0085382	CG34353	protein_coding	chr3R:27767966-27905843	chr3R:27785567-27786373	0
	FBgn0000024	Ace	protein_coding	chr3R:13222951-13259517	chr3R:13242142-13242921	0
	FBgn0002543	robo2	protein_coding	chr2L:1380086-1420453	chr2L:1389938-1390800	0
	FBgn0000108	Appl	protein_coding	chrX:530501-579044	chrX:534731-535639	0
	FBgn0041188	Atx2	protein_coding	chr3R:15410892-15410911	chr3R:15410786-15411627	0
	FBgn0052982	CG32982	protein_coding	chr2L:9125737-9163721	chr2L:9132559-9133998	0
	FBgn0035482	CG14985	protein_coding	chr3L:4003474-4006626	chr3L:4000820-4001513	1960
	FBgn0040765	luna	protein_coding	chr2R:10977956-11116378	chr2R:11051618-11052484	0
	FBgn0052246	CG32246	protein_coding	chr3L:4621219-4622985	chr3L:4619348-4620205	1013
	FBgn0052150	meru	protein_coding	chr3L:15837773-15844062	chr3L:15845597-15846681	1534
	FBgn0034545	CG13438	protein_coding	chr2R:20693020-20693739	chr2R:20695261-20695759	1521
	FBgn0036285	toe	protein_coding	chr3L:12422510-12432668	chr3L:12446838-12447661	14169
	FBgn0037987	CG14739	protein_coding	chr3R:12048253-12049213	chr3R:12049631-12050463	417
	FBgn0266521	stai	protein_coding	chr2L:6109667-6110224	chr2L:6109057-6110021	0
	FBgn0283651	CG46301	protein_coding	chr2L:14156862-14157404	chr2L:14133536-14134543	22318
	FBgn0024836	stan	protein_coding	chr2R:10705906-10708021	chr2R:10705099-10706009	0
	FBgn0284418	lncRNA:TS25	ncRNA	chr3R:11307669-11307886	chr3R:11306810-11307702	0
	FBgn0037147	CG7140	protein_coding	chr3L:22026230-22028325	chr3L:22008584-22009220	17009
	FBgn0265157	lncRNA:CR44226	ncRNA	chr3R:23040776-23041340	chr3R:23039060-23039989	786
	FBgn0085434	NaCP60E	protein_coding	chr2R:24891614-24891692	chr2R:24891124-24892142	0
	FBgn0263289	scrib	protein_coding	chr3R:26589908-26590058	chr3R:26588706-26589598	309
	FBgn0031725	DIP-eta	protein_coding	chr2L:5608791-5608949	chr2L:5609286-5610093	336
	FBgn0261509	haf	protein_coding	chr2L:1556833-1556915	chr2L:1556431-1557311	0
	FBgn0261788	Ank2	protein_coding	chr3L:7710868-7710969	chr3L:7711292-7712157	322
	FBgn0034013	unc-5	protein_coding	chr2R:15356821-15357712	chr2R:15360372-15361214	2659
	FBgn0035246	CG13928	protein_coding	chr3L:1625791-1628377	chr3L:1627878-1628809	0
	FBgn0037662	CG11997	protein_coding	chr3R:9177747-9179098	chr3R:9191507-9192427	12408
	FBgn0016754	sba	protein_coding	chr3R:23894174-23922973	chr3R:23906607-23907482	0
	FBgn0035790	Cyp316a1	protein_coding	chr3L:7491864-7492020	chr3L:7490392-7491169	694
	FBgn0004414	msopa	protein_coding	chr3L:22082720-22083367	chr3L:22086409-22087250	3041
	FBgn0267746	lncRNA:CR46077	ncRNA	chr3R:28137647-28137965	chr3R:28117867-28118652	18994
	FBgn0052600	dpr8	protein_coding	chrX:14322226-14322915	chrX:14321726-14322436	0
	FBgn0265487	mbl	protein_coding	chr2R:17351094-17351264	chr2R:17335685-17336526	14567
	FBgn0002643	mam	protein_coding	chr2R:13991203-14060356	chr2R:14019359-14020159	0
	FBgn0264495	gpp	protein_coding	chr3R:6436725-6437934	chr3R:6427679-6428621	8103
	FBgn0052227	gogo	protein_coding	chr3L:20268859-20295133	chr3L:20294808-20295648	0
	FBgn0264975	Nrg	protein_coding	chrX:8532335-8532464	chrX:8536557-8537457	4092
	FBgn0032886	CG9328	protein_coding	chr2L:20813156-20813357	chr2L:20808160-20808861	4294
	FBgn0085382	CG34353	protein_coding	chr3R:27767966-27905843	chr3R:27825670-27826481	0
	FBgn0000633	CG17716	protein_coding	chr2R:13725546-13725674	chr2R:13724114-13724905	640
	FBgn0266590	lncRNA:CR45115	ncRNA	chr3L:6865449-6865945	chr3L:6855263-6856086	9362
	FBgn0262737	mub	protein_coding	chr3L:21844788-21932702	chr3L:21899198-21900111	0
	FBgn0004913	Gnf1	protein_coding	chr3R:4906622-4910081	chr3R:4903410-4903954	2667
	FBgn0264490	Eip93F	protein_coding	chr3R:21995520-21995771	chr3R:21989818-21990703	4816
	FBgn0016930	Dyrk2	protein_coding	chr2L:14217027-14217069	chr2L:14212377-14213189	3837
	FBgn0263239	dar1	protein_coding	chr3L:3626352-3653442	chr3L:3632388-3633309	0
	FBgn0267202	lncRNA:CR45642	ncRNA	chr3R:16213488-16213787	chr3R:16213242-16213930	0
	FBgn0015396	jumu	protein_coding	chr3R:10350182-10350587	chr3R:10353172-10353976	2584
	FBgn0011666	msi	protein_coding	chr3R:25574884-25574922	chr3R:25577470-25578361	2547
	FBgn0000659	fkh	protein_coding	chr3R:28580976-28585264	chr3R:28572741-28573567	7408
	FBgn0039799	CG15543	protein_coding	chr3R:30742880-30744474	chr3R:30738829-30739689	3190
	FBgn0036360	CG10713	protein_coding	chr3L:13434742-13435229	chr3L:13434883-13435671	0
	FBgn0038282	dpr9	protein_coding	chr3R:15077036-15077206	chr3R:15076816-15077683	0
	FBgn0035888	CG7120	protein_coding	chr3L:8396000-8396185	chr3L:8395769-8396704	0
	FBgn0261041	stj	protein_coding	chr2R:13805794-13806718	chr2R:13805649-13806521	0
	FBgn0083950	side-VI	protein_coding	chr3R:11013318-11013428	chr3R:11013964-11014842	535
	FBgn0035975	PGRP-LA	protein_coding	chr3L:9336055-9336383	chr3L:9335405-9336335	0
	FBgn0086675	fne	protein_coding	chrX:12938517-12938931	chrX:12937574-12938774	0
	FBgn0041111	lilli	protein_coding	chr2L:2885929-2954406	chr2L:2893909-2894733	0
	FBgn0032629	beat-IIIc	protein_coding	chr2L:17196875-17197086	chr2L:17220922-17221676	23835
	FBgn0039444	TwdlD	protein_coding	chr3R:26640025-26640089	chr3R:26641593-26642460	1503
	FBgn0285944	para	protein_coding	chrX:16455027-16533096	chrX:16531013-16531938	0
	FBgn0267806	lncRNA:CR46131	ncRNA	chr3R:6585431-6586105	chr3R:6584284-6585153	277
	FBgn0265296	Dscam2	protein_coding	chr3L:7189267-7189931	chr3L:7193592-7194450	3660
	FBgn0002921	Atpalpha	protein_coding	chr3R:20948714-20976239	chr3R:20956552-20957354	0
	FBgn0031130	CG15452	protein_coding	chrX:20744965-20745965	chrX:20748660-20749541	2694
	FBgn0264273	Sema2b	protein_coding	chr2R:16386524-16431758	chr2R:16396612-16397517	0
	FBgn0034253	CG10936	protein_coding	chr2R:17606551-17609586	chr2R:17608792-17609674	0
	FBgn0041097	robo3	protein_coding	chr2L:1273585-1273778	chr2L:1271261-1271768	1816
	FBgn0264438	lncRNA:CR43856	ncRNA	chr2L:15011815-15012667	chr2L:15013363-15014210	695
	FBgn0039839	ppk24	protein_coding	chr3R:31268306-31268511	chr3R:31277853-31278751	9341
	FBgn0265640	lncRNA:CR44447	ncRNA	chr2R:8304495-8305095	chr2R:8301268-8302069	2425
	FBgn0262400	mir-287	pre_miRNA	chr2L:17574610-17574702	chr2L:17574193-17575083	0
	FBgn0053262	CG33262	protein_coding	chr3L:13136919-13137066	chr3L:13146303-13147201	9236
	FBgn0262636	dati	protein_coding	chr4:390425-391544	chr4:388531-389450	974
	FBgn0013576	mtd	protein_coding	chr3R:5270116-5350443	chr3R:5351609-5352474	1165
	FBgn0085288	CG34259	protein_coding	chr3L:2026991-2027965	chr3L:2031711-2032572	3745
	FBgn0034396	CG15097	protein_coding	chr2R:18823237-18824569	chr2R:18824471-18825196	0
	FBgn0040350	CG3690	protein_coding	chrX:951440-951900	chrX:955824-956685	3923
	FBgn0028370	kek3	protein_coding	chr2L:15552723-15552809	chr2L:15552206-15553088	0
	FBgn0286918	CR46418	pseudogene	chr3R:32023064-32023483	chr3R:32027383-32028271	3899
	FBgn0263392	Tet	protein_coding	chr3L:2851559-2851696	chr3L:2844395-2845340	6218
	FBgn0259984	kuz	protein_coding	chr2L:13550139-13639411	chr2L:13576729-13577603	0
	FBgn0284236	CG46320	protein_coding	chr3L:5664121-5749599	chr3L:5690719-5691618	0
	FBgn0262440	mir-280	pre_miRNA	chr2R:8298106-8298200	chr2R:8300187-8301021	1986
	FBgn0010300	brat	protein_coding	chr2L:19133816-19179758	chr2L:19138541-19139347	0
	FBgn0040071	tara	protein_coding	chr3R:16225651-16260329	chr3R:16226934-16227814	0
	FBgn0264001	bru3	protein_coding	chr3L:13666386-13666749	chr3L:13666710-13667545	0
	FBgn0259935	CG42458	protein_coding	chr3L:7423827-7424156	chr3L:7423225-7424106	0
	FBgn0033830	CG10814	protein_coding	chr2R:13375975-13377731	chr2R:13381715-13382619	3983
	FBgn0267319	lncRNA:CR45755	ncRNA	chr3L:16177345-16177635	chr3L:16182475-16183267	4839
	FBgn0036752	Adgf-A	protein_coding	chr3L:17751731-17764158	chr3L:17757388-17758097	0
	FBgn0266830	lncRNA:CR45292	ncRNA	chr2L:19011902-19012254	chr2L:19011778-19012488	0
	FBgn0264753	Rgk1	protein_coding	chr2R:19356208-19356525	chr2R:19356404-19356907	0
	FBgn0036706	ND-24L	protein_coding	chr3L:17319969-17320811	chr3L:17317590-17318429	1539
	FBgn0032741	Sidpn	protein_coding	chr2L:19027710-19030780	chr2L:19026927-19027842	0
	FBgn0266968	lncRNA:CR45419	ncRNA	chr3L:6369973-6370591	chr3L:6372636-6373387	2044
	FBgn0267136	lncRNA:CR45576	ncRNA	chr3R:10489686-10490216	chr3R:10483234-10484104	5581
	FBgn0026259	eIF5B	protein_coding	chr3L:3428658-3460977	chr3L:3450229-3451046	0
	FBgn0004652	fru	protein_coding	chr3R:18545113-18545586	chr3R:18546676-18547509	1089
	FBgn0039064	CG4467	protein_coding	chr3R:23239697-23240052	chr3R:23239947-23240699	0
	FBgn0263131	CG43373	protein_coding	chr3L:16491838-16543370	chr3L:16533405-16534317	0
	FBgn0264505	lncRNA:CR43904	ncRNA	chr2R:6159120-6159635	chr2R:6158792-6159421	0
	FBgn0017590	klg	protein_coding	chr3R:22899284-22961731	chr3R:22888985-22889854	9429
	FBgn0266405	lncRNA:CR45045	ncRNA	chr3R:17667577-17667825	chr3R:17666033-17666962	614
	FBgn0262614	pyd	protein_coding	chr3R:8827068-8931896	chr3R:8914705-8915448	0
	FBgn0286813	SRPK	protein_coding	chr2R:15381850-15382413	chr2R:15382338-15383055	0
	FBgn0263391	hts	protein_coding	chr2R:19410590-19411073	chr2R:19410903-19411767	0
	FBgn0038725	CG6184	protein_coding	chr3R:19652369-19657866	chr3R:19656191-19657119	0
	FBgn0259176	bun	protein_coding	chr2L:12545643-12546611	chr2L:12547857-12548635	1245
	FBgn0267145	lncRNA:CR45585	ncRNA	chr3R:5021070-5021474	chr3R:5021121-5021984	0
	FBgn0265299	lncRNA:CR44272	ncRNA	chr2R:7992196-7992567	chr2R:7992267-7993073	0
	FBgn0086913	Rab26	protein_coding	chr3L:21318774-21320631	chr3L:21319332-21320141	0
	FBgn0265640	lncRNA:CR44447	ncRNA	chr2R:8304495-8305095	chr2R:8302617-8303350	1144
	FBgn0266521	stai	protein_coding	chr2L:6122005-6122190	chr2L:6121339-6122223	0
	FBgn0259738	CG42392	protein_coding	chr2R:16765361-16766000	chr2R:16765787-16766577	0
	FBgn0036705	CG13723	protein_coding	chr3L:17264416-17264986	chr3L:17269253-17270115	4266
	FBgn0038054	CG5509	protein_coding	chr3R:12452464-12453196	chr3R:12451697-12452529	0
	FBgn0263838	lncRNA:CR43700	ncRNA	chr2L:19023671-19024440	chr2L:19024731-19025485	290
	FBgn0000578	ena	protein_coding	chr2R:19141632-19163705	chr2R:19150364-19151060	0
	FBgn0031168	CG1722	protein_coding	chrX:21249976-21251148	chrX:21241875-21242687	7288
	FBgn0039448	TwdlQ	protein_coding	chr3R:26693509-26693590	chr3R:26690288-26691176	2332
	FBgn0266313	lncRNA:CR44978	ncRNA	chr2L:19604846-19605490	chr2L:19605218-19606074	0
	FBgn0034720	Liprin-gamma	protein_coding	chr2R:22333500-22373109	chr2R:22346751-22347542	0
	FBgn0028509	CenG1A	protein_coding	chr2L:13894202-13894375	chr2L:13893635-13894486	0
	FBgn0020248	stet	protein_coding	chr3L:1475438-1489547	chr3L:1489486-1490209	0
	FBgn0267694	lncRNA:CR46030	ncRNA	chr3R:16526931-16527416	chr3R:16530040-16530868	2623
	FBgn0024944	Oamb	protein_coding	chr3R:20700095-20700331	chr3R:20699276-20700109	0
	FBgn0051835	CG31835	protein_coding	chr2L:14735843-14737067	chr2L:14734092-14735015	827
	FBgn0266930	lncRNA:CR45381	ncRNA	chr3L:22643881-22644470	chr3L:22642186-22643053	827
	FBgn0035481	CG12605	protein_coding	chr3L:3964491-3964771	chr3L:3964945-3965695	173
	FBgn0263661	lncRNA:CR43652	ncRNA	chr3L:13081299-13082652	chr3L:13082757-13083558	104
	FBgn0041111	lilli	protein_coding	chr2L:2885929-2954406	chr2L:2912675-2913505	0
	FBgn0267951	lncRNA:CR46231	ncRNA	chr3L:10797626-10798408	chr3L:10797547-10798443	0
	FBgn0033788	CG13323	protein_coding	chr2R:13044695-13047256	chr2R:13029402-13030234	14460
	FBgn0041719	snRNA:U4:25F	snRNA	chr2L:5565619-5565766	chr2L:5569009-5569877	3242
	FBgn0013759	CASK	protein_coding	chr3R:21791961-21792146	chr3R:21793634-21794549	1487
	FBgn0004652	fru	protein_coding	chr3R:18545113-18545586	chr3R:18545310-18546142	0
	FBgn0041100	park	protein_coding	chr3L:21194754-21194956	chr3L:21194441-21195244	0
	FBgn0265921	lncRNA:CR44710	ncRNA	chrX:20758489-20759626	chrX:20754434-20755333	3155
	FBgn0004516	Gad1	protein_coding	chr3L:4076799-4076877	chr3L:4076707-4077571	0
	FBgn0261477	slim	protein_coding	chr2R:18444353-18445526	chr2R:18445290-18446075	0
	FBgn0000108	Appl	protein_coding	chrX:530501-579044	chrX:533632-534418	0
	FBgn0031130	CG15452	protein_coding	chrX:20744965-20745965	chrX:20749904-20750719	3938
	FBgn0028516	ZnT35C	protein_coding	chr2L:15229853-15230354	chr2L:15230072-15230918	0
	FBgn0264001	bru3	protein_coding	chr3L:13521907-13803400	chr3L:13686045-13686845	0
	FBgn0039808	CG12071	protein_coding	chr3R:30879354-30879906	chr3R:30879826-30880570	0
	FBgn0037295	dpr16	protein_coding	chr3R:5150908-5170121	chr3R:5148329-5149195	1712
	FBgn0265841	lncRNA:CR44630	ncRNA	chr2R:20016495-20017095	chr2R:20025142-20026051	8046
	FBgn0028387	chm	protein_coding	chr2L:7421457-7421614	chr2L:7420765-7421486	0
	FBgn0008651	lbl	protein_coding	chr3R:21409979-21434133	chr3R:21411822-21412681	0
	FBgn0265296	Dscam2	protein_coding	chr3L:7189267-7189931	chr3L:7200613-7201174	10681
	FBgn0038881	CG16791	protein_coding	chr3R:21318300-21349601	chr3R:21338213-21339084	0
	FBgn0266142	lncRNA:CR44848	ncRNA	chr2L:13865992-13866690	chr2L:13875542-13876281	8851
	FBgn0015550	tap	protein_coding	chr3L:17359682-17361811	chr3L:17361651-17362547	0
	FBgn0264516	CG43915	protein_coding	chr3L:3972899-3973784	chr3L:3973022-3973923	0
	FBgn0037162	CG11449	protein_coding	chr3L:22454373-22455989	chr3L:22446161-22447088	7284
	FBgn0033872	CG6329	protein_coding	chr2R:13826953-13827409	chr2R:13826153-13827088	0
	FBgn0261723	Dbx	protein_coding	chr3L:1921307-1933602	chr3L:1919737-1920533	773
	FBgn0259246	brp	protein_coding	chr2R:9516451-9517572	chr2R:9519140-9519819	1567
	FBgn0265607	beat-IIIa	protein_coding	chr2L:17131024-17173118	chr2L:17155097-17155820	0
	FBgn0052677	X11Lbeta	protein_coding	chrX:10627737-10710947	chrX:10636165-10637004	0
	FBgn0262099	CG42852	protein_coding	chr3L:16755489-16755524	chr3L:16746411-16747086	8402
	FBgn0010323	Gsc	protein_coding	chr2L:583540-594685	chr2L:584977-585878	0
	FBgn0260657	CG42540	protein_coding	chr3L:4557273-4558052	chr3L:4560381-4561036	2328
	FBgn0035656	CG10479	protein_coding	chr3L:5967545-5976007	chr3L:5969409-5970240	0
	FBgn0267668	lncRNA:CR46006	ncRNA	chr3L:10323501-10323871	chr3L:10324898-10325996	1026
	FBgn0085450	Snoo	protein_coding	chr2L:7975189-7977963	chr2L:7967539-7968255	6933
	FBgn0010909	msn	protein_coding	chr3L:2554847-2586540	chr3L:2584221-2585041	0
	FBgn0028858	CG10839	protein_coding	chr2L:15979486-15980162	chr2L:15978766-15979606	0
	FBgn0250908	beat-VII	protein_coding	chr3R:26681377-26681966	chr3R:26681579-26682478	0
	FBgn0029746	CG15465	protein_coding	chrX:5085759-5254864	chrX:5107832-5108743	0
	FBgn0035481	CG12605	protein_coding	chr3L:3964491-3964771	chr3L:3963688-3964451	39
	FBgn0032787	CG10195	protein_coding	chr2L:19482232-19483362	chr2L:19479264-19480120	2111
	FBgn0023214	edl	protein_coding	chr2R:18672946-18673536	chr2R:18670025-18670843	2102
	FBgn0264819	asRNA:CR44027	ncRNA	chr4:395396-395954	chr4:395964-396825	9
	FBgn0264815	Pde1c	protein_coding	chr2L:11814156-11928572	chr2L:11902783-11903143	0
	FBgn0039790	CG2246	protein_coding	chr3R:30593489-30593635	chr3R:30593553-30594140	0
	FBgn0038606	CG15803	protein_coding	chr3R:18333290-18334299	chr3R:18335877-18336746	1577
	FBgn0263040	CG43335	protein_coding	chr3R:15635468-15636489	chr3R:15610912-15611822	23645
	FBgn0035176	CG13905	protein_coding	chr3L:902898-903810	chr3L:905122-905927	1311
	FBgn0266865	asRNA:CR45326	ncRNA	chr2R:23709177-23709947	chr2R:23710605-23711385	657
	FBgn0041194	Prat2	protein_coding	chr3L:6911999-6913527	chr3L:6899119-6900008	11990
	FBgn0261816	CG42758	protein_coding	chr3L:14567440-14568133	chr3L:14564881-14565756	1683
	FBgn0052834	CG32834	protein_coding	chr2R:22982542-22984293	chr2R:22971544-22972420	10121
	FBgn0263709	lncRNA:CR43661	ncRNA	chr2R:17307132-17307302	chr2R:17321922-17322684	14619
	FBgn0036934	sNPF-R	protein_coding	chr3L:20060014-20060721	chr3L:20052012-20052945	7068
	FBgn0263118	tx	protein_coding	chr3R:26441537-26441736	chr3R:26443538-26444479	1801
	FBgn0266535	lncRNA:CR45096	ncRNA	chr3L:13208543-13208958	chr3L:13194561-13195449	13093
	FBgn0033654	Sobp	protein_coding	chr2R:11829968-11830436	chr2R:11833442-11834487	3005
	FBgn0039089	beat-IV	protein_coding	chr3R:23557412-23557873	chr3R:23557070-23557905	0
	FBgn0004606	zfh1	protein_coding	chr3R:30765926-30766380	chr3R:30765243-30766124	0
	FBgn0085384	CG34355	protein_coding	chr3R:23847011-23847144	chr3R:23845875-23846774	236
	FBgn0053970	CG33970	protein_coding	chr3R:26318355-26362588	chr3R:26347508-26348285	0
	FBgn0040281	Aplip1	protein_coding	chr3L:1196317-1196655	chr3L:1195825-1196688	0
	FBgn0038774	CG5023	protein_coding	chr3R:20169435-20169520	chr3R:20184714-20185653	15193
	FBgn0085450	Snoo	protein_coding	chr2L:7891187-7896754	chr2L:7916360-7917057	19605
	FBgn0265980	lncRNA:CR44759	ncRNA	chr2R:22373695-22374073	chr2R:22372849-22373764	0
	FBgn0266965	lncRNA:CR45416	ncRNA	chr3L:6883321-6883601	chr3L:6878194-6879154	4166
	FBgn0035317	Oseg2	protein_coding	chr3L:2229646-2235253	chr3L:2228515-2229330	315
	FBgn0052126	tRNA:Pro-AGG-1-7	tRNA	chr3L:13212365-13212436	chr3L:13212365-13213083	0
	FBgn0030221	Rab9Db	protein_coding	chrX:10622355-10623225	chrX:10621162-10622064	290
	FBgn0267923	lncRNA:CR46204	ncRNA	chr2L:17450494-17452384	chr2L:17451928-17452762	0
	FBgn0033636	tou	protein_coding	chr2R:11615579-11616045	chr2R:11610145-11610980	4598
	FBgn0004509	Fur1	protein_coding	chr3R:25431917-25431981	chr3R:25434878-25435725	2896
	FBgn0051163	SKIP	protein_coding	chr3R:22133830-22296126	chr3R:22250967-22251807	0
	FBgn0004102	oc	protein_coding	chrX:8640360-8640514	chrX:8638317-8638930	1429
	FBgn0263709	lncRNA:CR43661	ncRNA	chr2R:17307132-17307302	chr2R:17324088-17324889	16785
	FBgn0039523	CG12885	protein_coding	chr3R:27520866-27533934	chr3R:27519222-27520013	852
	FBgn0014343	mirr	protein_coding	chr3L:12693639-12710249	chr3L:12700666-12701505	0
	FBgn0262475	bru2	protein_coding	chr2L:12359601-12359683	chr2L:12359362-12360244	0
	FBgn0267849	Syx7	protein_coding	chr3L:21447556-21448128	chr3L:21458428-21459245	10299
	FBgn0039431	plum	protein_coding	chr3R:26470078-26535217	chr3R:26479217-26480133	0
	FBgn0004394	pdm2	protein_coding	chr2L:12657165-12686306	chr2L:12673944-12674811	0
	FBgn0262980	CG43288	protein_coding	chrX:4213025-4213062	chrX:4210024-4210736	2288
	FBgn0264001	bru3	protein_coding	chr3L:13803161-13803400	chr3L:13803158-13803949	0
	FBgn0040684	CG12589	protein_coding	chr3R:5137057-5138989	chr3R:5137778-5138658	0
	FBgn0085397	Fili	protein_coding	chr2R:21872030-21872694	chr2R:21868990-21870069	1960
	FBgn0004364	18w	protein_coding	chr2R:20111511-20116932	chr2R:20119115-20119949	2182
	FBgn0051769	CG31769	protein_coding	chr2L:14110632-14110739	chr2L:14124066-14124754	13326
	FBgn0265078	lncRNA:CR44189	ncRNA	chr2L:19217730-19218135	chr2L:19228734-19229325	10598
	FBgn0033789	CG13324	protein_coding	chr2R:13049146-13049656	chr2R:13048128-13048979	166
	FBgn0262528	CG43082	protein_coding	chr3L:15662218-15662279	chr3L:15664047-15664882	1767
	FBgn0053647	CG33647	protein_coding	chr3L:19236878-19237057	chr3L:19237656-19238572	598
	FBgn0033504	CAP	protein_coding	chr2R:10269016-10307024	chr2R:10300827-10301717	0
	FBgn0262476	CG43066	protein_coding	chr2R:18514574-18526439	chr2R:18517793-18518687	0
	FBgn0002941	slou	protein_coding	chr3R:21549462-21549739	chr3R:21551308-21552196	1568
	FBgn0267138	lncRNA:CR45578	ncRNA	chr3R:10897985-10898581	chr3R:10919988-10920875	21406
	FBgn0083975	Nlg4	protein_coding	chr3R:20204809-20204978	chr3R:20204384-20205184	0
	FBgn0085382	CG34353	protein_coding	chr3R:27767966-27905843	chr3R:27849259-27850110	0
	FBgn0266781	lncRNA:CR45246	ncRNA	chr3L:10825144-10825601	chr3L:10821009-10821826	3317
	FBgn0267255	CG45691	protein_coding	chr2L:17320250-17320712	chr2L:17327460-17328277	6747
	FBgn0051363	Jupiter	protein_coding	chr3R:11619704-11619906	chr3R:11615221-11616124	3579
	FBgn0040341	CG11664	protein_coding	chrX:875732-876612	chrX:873193-874050	1681
	FBgn0034159	CG15615	protein_coding	chr2R:16793119-16796407	chr2R:16800013-16801329	3605
	FBgn0036659	CG9701	protein_coding	chr3L:16733546-16733800	chr3L:16744067-16744958	10266
	FBgn0264001	bru3	protein_coding	chr3L:13521907-13803400	chr3L:13638603-13639512	0
	FBgn0001994	crp	protein_coding	chr2L:16278863-16279169	chr2L:16275104-16275782	3080
	FBgn0083942	CG34106	protein_coding	chr2L:17131024-17131624	chr2L:17130556-17131467	0
	FBgn0264006	dysc	protein_coding	chr3L:13901685-13903236	chr3L:13902816-13903961	0
	FBgn0260642	Antp	protein_coding	chr3R:6896253-6999228	chr3R:6976910-6977706	0
	FBgn0265595	CG44422	protein_coding	chrX:11290014-11290263	chrX:11284732-11285628	4385
	FBgn0262475	bru2	protein_coding	chr2L:12359601-12359683	chr2L:12360514-12361314	830
	FBgn0053113	Rtnl1	protein_coding	chr2L:5004172-5004207	chr2L:5003138-5003575	596
	FBgn0016061	side	protein_coding	chr3R:27398174-27398386	chr3R:27398047-27398881	0
	FBgn0010473	tutl	protein_coding	chr2L:4283148-4323781	chr2L:4310045-4310955	0
	FBgn0000116	Argk	protein_coding	chr3L:9048880-9050359	chr3L:9050220-9051056	0
	FBgn0265732	lncRNA:CR44539	ncRNA	chr3L:10246790-10247771	chr3L:10246935-10247756	0
	FBgn0085391	trv	protein_coding	chr3R:28085426-28090740	chr3R:28101514-28102392	10773
	FBgn0003295	ru	protein_coding	chr3L:1370628-1387437	chr3L:1385334-1386267	0
	FBgn0002941	slou	protein_coding	chr3R:21555632-21557182	chr3R:21561310-21562215	4127
	FBgn0020257	Ppa	protein_coding	chr2R:22684955-22688987	chr2R:22681953-22682734	2220
	FBgn0036153	CG7573	protein_coding	chr3L:11311747-11312054	chr3L:11309823-11310719	1027
	FBgn0052105	Lmx1a	protein_coding	chr3L:12329232-12330253	chr3L:12328526-12329426	0
	FBgn0259923	44808	protein_coding	chrX:16684216-16695173	chrX:16687814-16688468	0
	FBgn0033791	Drl-2	protein_coding	chr2R:13058975-13059411	chr2R:13060435-13061177	1023
	FBgn0051163	SKIP	protein_coding	chr3R:22133830-22296126	chr3R:22267046-22267865	0
	FBgn0034542	Fem-1	protein_coding	chr2R:20665545-20665639	chr2R:20665241-20666004	0
	FBgn0003300	run	protein_coding	chrX:20694439-20695401	chrX:20693791-20694701	0
	FBgn0038975	Nrx-1	protein_coding	chr3R:22469478-22471390	chr3R:22468701-22469512	0
	FBgn0083950	side-VI	protein_coding	chr3R:10972381-10973349	chr3R:10971898-10972751	0
	FBgn0085478	Zdhhc8	protein_coding	chrX:9324508-9356227	chrX:9338991-9339785	0
	FBgn0085397	Fili	protein_coding	chr2R:21891300-21891346	chr2R:21895005-21895908	3658
	FBgn0016694	Pdp1	protein_coding	chr3L:7811458-7867369	chr3L:7834818-7835710	0
	FBgn0015721	ktub	protein_coding	chr2R:21101928-21123704	chr2R:21115606-21116426	0
	FBgn0266893	lncRNA:CR45353	ncRNA	chr2L:15468944-15469527	chr2L:15468815-15469676	0
	FBgn0263995	cpo	protein_coding	chr3R:17919832-18018892	chr3R:17976078-17976967	0
	FBgn0051647	lncRNA:CR31647	ncRNA	chr2L:5435582-5439277	chr2L:5447926-5448826	8648
	FBgn0016797	fz2	protein_coding	chr3L:19140975-19235373	chr3L:19188028-19188894	0
	FBgn0033636	tou	protein_coding	chr2R:11599376-11599640	chr2R:11599752-11600570	111
	FBgn0259239	CG42337	protein_coding	chr3L:21185171-21185533	chr3L:21185216-21186068	0
	FBgn0003475	spir	protein_coding	chr2L:20339980-20340112	chr2L:20341287-20342196	1174
	FBgn0039467	CG14253	protein_coding	chr3R:26978541-26985706	chr3R:26977912-26978686	0
	FBgn0085288	CG34259	protein_coding	chr3L:2026991-2027965	chr3L:2029614-2030268	1648
	FBgn0265487	mbl	protein_coding	chr2R:17216549-17217075	chr2R:17225203-17225991	8127
	FBgn0031504	CG15403	protein_coding	chr2L:3128635-3129489	chr2L:3127990-3128750	0
	FBgn0052333	CG32333	protein_coding	chr3L:1275956-1295699	chr3L:1278280-1278739	0
	FBgn0052423	shep	protein_coding	chr3L:5155821-5277944	chr3L:5191315-5192178	0
	FBgn0263995	cpo	protein_coding	chr3R:17919832-18018892	chr3R:17952112-17952982	0
	FBgn0010300	brat	protein_coding	chr2L:19133816-19179758	chr2L:19166940-19167626	0
	FBgn0041604	dlp	protein_coding	chr3L:14632601-14671609	chr3L:14665643-14666141	0
	FBgn0031759	lid	protein_coding	chr2L:5996714-5996785	chr2L:5997446-5998206	660
	FBgn0050286	CG30286	protein_coding	chr2R:21535716-21536423	chr2R:21534179-21534947	768
	FBgn0034122	CG15711	protein_coding	chr2R:16363551-16365895	chr2R:16371175-16371911	5279
	FBgn0038237	Pde6	protein_coding	chr3R:14513901-14558304	chr3R:14525730-14526621	0
	FBgn0003710	tipE	protein_coding	chr3L:4188499-4188628	chr3L:4187875-4188732	0
	FBgn0035719	tow	protein_coding	chr3L:6942856-6943101	chr3L:6942228-6943034	0
	FBgn0050115	GEFmeso	protein_coding	chr2R:18554119-18611777	chr2R:18588182-18588989	0
	FBgn0039683	dmrt99B	protein_coding	chr3R:29692591-29692953	chr3R:29691891-29692682	0
	FBgn0035070	CG3650	protein_coding	chr2R:24848994-24850200	chr2R:24851730-24852633	1529
	FBgn0263392	Tet	protein_coding	chr3L:2869449-2869757	chr3L:2861822-2862667	6781
	FBgn0003310	S	protein_coding	chr2L:1052566-1053053	chr2L:1054715-1055603	1661
	FBgn0003295	ru	protein_coding	chr3L:1370628-1387437	chr3L:1378953-1379785	0
	FBgn0004839	otk	protein_coding	chr2R:12013759-12013920	chr2R:12010684-12011578	2180
	FBgn0015609	CadN	protein_coding	chr2L:17761292-17761355	chr2L:17763065-17764209	1709
	FBgn0036577	CG13073	protein_coding	chr3L:16213051-16214361	chr3L:16207815-16208506	4544
	FBgn0266155	lncRNA:CR44861	ncRNA	chr2L:15435747-15436320	chr2L:15435608-15436491	0
	FBgn0259745	wech	protein_coding	chr2R:7489333-7489823	chr2R:7487796-7488312	1020
	FBgn0032895	twit	protein_coding	chr2L:20852578-20852818	chr2L:20854058-20854969	1239
	FBgn0264794	lncRNA:CR44024	ncRNA	chr4:427331-427711	chr4:426679-427559	0
	FBgn0264001	bru3	protein_coding	chr3L:13521907-13803400	chr3L:13603828-13604752	0
	FBgn0266587	lncRNA:CR45112	ncRNA	chr2L:17584725-17585095	chr2L:17584669-17585572	0
	FBgn0016920	nompC	protein_coding	chr2L:5361998-5362209	chr2L:5362018-5362808	0
	FBgn0266782	lncRNA:CR45247	ncRNA	chr3L:10816581-10817182	chr3L:10816490-10817161	0
	FBgn0052698	CARPB	protein_coding	chrX:9794676-9795061	chrX:9794075-9794940	0
	FBgn0037197	CG13239	protein_coding	chr3L:22860787-22861490	chr3L:22862286-22862999	795
	FBgn0263395	hppy	protein_coding	chr2R:19179499-19179858	chr2R:19192704-19193577	12845
	FBgn0013576	mtd	protein_coding	chr3R:5313938-5314305	chr3R:5313921-5314802	0
	FBgn0053100	eIF4EHP	protein_coding	chr3R:24063077-24108960	chr3R:24075982-24076533	0
	FBgn0265607	beat-IIIa	protein_coding	chr2L:17131024-17173118	chr2L:17156100-17156855	0
	FBgn0259822	Ca-beta	protein_coding	chr2L:11166690-11167896	chr2L:11167720-11168405	0
	FBgn0264787	lncRNA:CR44017	ncRNA	chr3R:6408978-6409578	chr3R:6418743-6419356	9164
	FBgn0260943	Rbp6	protein_coding	chr3L:17058774-17238212	chr3L:17201911-17202714	0
	FBgn0052460	tRNA:Glu-CTC-2-3	tRNA	chr3L:22847725-22847796	chr3L:22845978-22846896	828
	FBgn0012034	AcCoAS	protein_coding	chr3L:21272951-21273689	chr3L:21274407-21275245	717
	FBgn0011951	tRNA:Arg-TCG-3-4	tRNA	chrX:14017212-14017284	chrX:14019239-14019904	1954
	FBgn0038247	Cad88C	protein_coding	chr3R:14630478-14641776	chr3R:14630218-14631181	0
	FBgn0003502	Btk29A	protein_coding	chr2L:8258373-8301079	chr2L:8296907-8297588	0
	FBgn0085396	CG34367	protein_coding	chr2L:10353232-10353905	chr2L:10353588-10354441	0
	FBgn0032946	nrv3	protein_coding	chr2L:21380133-21380361	chr2L:21379598-21380418	0
	FBgn0016797	fz2	protein_coding	chr3L:19140975-19235373	chr3L:19151902-19152830	0
	FBgn0267800	lncRNA:CR46125	ncRNA	chr3R:8460241-8461200	chr3R:8464762-8465559	3561
	FBgn0039633	CG11873	protein_coding	chr3R:29063040-29108948	chr3R:29075279-29076088	0
	FBgn0261046	Dscam3	protein_coding	chr3R:17505593-17505667	chr3R:17505414-17506219	0
	FBgn0262614	pyd	protein_coding	chr3R:8827068-8931896	chr3R:8913505-8914373	0
	FBgn0028848	Gpo3	protein_coding	chr2L:13708215-13710583	chr2L:13706245-13707146	1068
	FBgn0027550	CG6495	protein_coding	chr2L:10761116-10761650	chr2L:10760872-10761754	0
	FBgn0083981	RunxA	protein_coding	chrX:20604098-20604899	chrX:20612811-20613713	7911
	FBgn0033791	Drl-2	protein_coding	chr2R:13079084-13079539	chr2R:13079253-13080013	0
	FBgn0033649	pyr	protein_coding	chr2R:11724297-11726345	chr2R:11736458-11737306	10112
	FBgn0264503	CG43902	protein_coding	chrX:10158434-10159056	chrX:10157963-10158855	0
	FBgn0031016	kek5	protein_coding	chrX:19353181-19471914	chrX:19369033-19369963	0
	FBgn0034788	CG13532	protein_coding	chr2R:22871190-22871859	chr2R:22870668-22871580	0
	FBgn0000071	Ama	protein_coding	chr3R:6762593-6765261	chr3R:6762018-6762862	0
	FBgn0034671	CG13494	protein_coding	chr2R:21954242-21954845	chr2R:21955615-21956525	769
	FBgn0039683	dmrt99B	protein_coding	chr3R:29692591-29692953	chr3R:29701283-29702104	8329
	FBgn0267088	lncRNA:CR45532	ncRNA	chrX:7120374-7120741	chrX:7118602-7119442	931
	FBgn0032593	Trpgamma	protein_coding	chr2L:16663454-16676701	chr2L:16673208-16674411	0
	FBgn0031530	Pgant2	protein_coding	chr2L:3422760-3422957	chr2L:3425876-3426534	2918
	FBgn0051163	SKIP	protein_coding	chr3R:22287797-22287960	chr3R:22287830-22288713	0
	FBgn0031064	CG12531	protein_coding	chrX:19718923-19719770	chrX:19718000-19718917	5
	FBgn0266756	btsz	protein_coding	chr3R:14873164-14873451	chr3R:14873036-14873913	0
	FBgn0051769	CG31769	protein_coding	chr2L:14110632-14110739	chr2L:14111722-14112678	982
	FBgn0264606	Fife	protein_coding	chr3L:2711352-2711690	chr3L:2712432-2713276	741
	FBgn0000529	bsh	protein_coding	chr2L:19765776-19769067	chr2L:19769512-19770191	444
	FBgn0000303	ChAT	protein_coding	chr3R:18705501-18706106	chr3R:18710721-18711553	4614
	FBgn0085414	dpr12	protein_coding	chr2R:5846593-5847470	chr2R:5844565-5845491	1101
	FBgn0032901	sky	protein_coding	chr2L:20871335-20918931	chr2L:20906861-20907667	0
	FBgn0036577	CG13073	protein_coding	chr3L:16213051-16214361	chr3L:16208612-16209062	3988
	FBgn0033405	CG13954	protein_coding	chr2R:9309296-9389467	chr2R:9368994-9369869	0
	FBgn0265447	lncRNA:CR44347	ncRNA	chr3L:10803997-10805934	chr3L:10806364-10807193	429
	FBgn0262182	mir-957	pre_miRNA	chr3L:22518196-22518291	chr3L:22527343-22528188	9051
	FBgn0263131	CG43373	protein_coding	chr3L:16491838-16543370	chr3L:16528185-16529057	0
	FBgn0264574	Glut1	protein_coding	chr3L:914074-993788	chr3L:937138-938041	0
	FBgn0036152	CG6175	protein_coding	chr3L:11293788-11295919	chr3L:11303410-11304169	7490
	FBgn0265470	lncRNA:CR44363	ncRNA	chr3L:11405535-11406094	chr3L:11401703-11402542	2992
	FBgn0266590	lncRNA:CR45115	ncRNA	chr3L:6865449-6865945	chr3L:6845325-6846109	19339
	FBgn0015380	drl	protein_coding	chr2L:19190342-19190834	chr2L:19196161-19197070	5326
	FBgn0086365	Orct2	protein_coding	chr3R:24273029-24275728	chr3R:24272487-24273427	0
	FBgn0050419	CG30419	protein_coding	chr2R:24212491-24229795	chr2R:24226104-24226718	0
	FBgn0266844	lncRNA:CR45306	ncRNA	chr2L:20721914-20722462	chr2L:20719886-20720695	1218
	FBgn0267938	lncRNA:CR46218	ncRNA	chr3R:12873131-12874445	chr3R:12878980-12879870	4534
	FBgn0263117	CG34377	protein_coding	chr3R:22308663-22324094	chr3R:22319005-22319912	0
	FBgn0033636	tou	protein_coding	chr2R:11599376-11599640	chr2R:11596406-11597302	2073
	FBgn0263980	Stacl	protein_coding	chr2R:15452857-15453008	chr2R:15445292-15446195	6661
	FBgn0051816	CG31816	protein_coding	chr2L:16542546-16543263	chr2L:16540512-16541431	1114
	FBgn0011582	Dop1R1	protein_coding	chr3R:14191739-14191868	chr3R:14187446-14188240	3498
	FBgn0011300	babo	protein_coding	chr2R:8957029-8957156	chr2R:8956586-8957507	0
	FBgn0035246	CG13928	protein_coding	chr3L:1625791-1628377	chr3L:1626669-1627286	0
	FBgn0266801	CG45263	protein_coding	chr3R:8477419-8477617	chr3R:8484685-8485559	7067
	FBgn0264775	CG44013	protein_coding	chr3R:15508896-15509917	chr3R:15512021-15512846	2103
	FBgn0022023	eIF3h	protein_coding	chr2L:5051193-5051570	chr2L:5050676-5051507	0
	FBgn0033558	CG12344	protein_coding	chr2R:10833125-10833201	chr2R:10832780-10833653	0
	FBgn0040996	CG12617	protein_coding	chr2L:20294693-20294787	chr2L:20284294-20285154	9538
	FBgn0052553	lncRNA:CR32553	ncRNA	chrX:18126947-18127027	chrX:18126914-18127848	0
	FBgn0039344	CG4582	protein_coding	chr3R:25581223-25582268	chr3R:25579284-25580027	1195
	FBgn0011998	tRNA:Val-CAC-2-2	tRNA	chr3R:7452060-7452132	chr3R:7456041-7456511	3908
	FBgn0037060	CG10508	protein_coding	chr3L:21210215-21210804	chr3L:21209958-21210816	0
	FBgn0260642	Antp	protein_coding	chr3R:6896253-6999228	chr3R:6935614-6936278	0
	FBgn0035625	Blimp-1	protein_coding	chr3L:5642003-5642334	chr3L:5636684-5637407	4595
	FBgn0039862	kek6	protein_coding	chr3R:31658579-31658969	chr3R:31649476-31650062	8516
	FBgn0038282	dpr9	protein_coding	chr3R:15063120-15063342	chr3R:15063572-15064389	229
	FBgn0027657	glob1	protein_coding	chr3R:15897775-15898015	chr3R:15897720-15898572	0
	FBgn0262475	bru2	protein_coding	chr2L:12344219-12344550	chr2L:12345151-12346028	600
	FBgn0266521	stai	protein_coding	chr2L:6109667-6110224	chr2L:6107167-6107968	1698
	FBgn0000008	a	protein_coding	chr2R:22136968-22172834	chr2R:22164977-22165804	0
	FBgn0000636	Fas3	protein_coding	chr2L:18320102-18393441	chr2L:18345345-18346179	0
	FBgn0010453	Wnt4	protein_coding	chr2L:7275360-7277171	chr2L:7273074-7273814	1545
	FBgn0085420	DIP-delta	protein_coding	chr3L:5424109-5424275	chr3L:5423379-5424266	0
	FBgn0032368	spag4	protein_coding	chr2L:11610510-11611772	chr2L:11624165-11624997	12392
	FBgn0003165	pum	protein_coding	chr3R:9098696-9098737	chr3R:9105622-9106441	6884
	FBgn0040726	dpr1	protein_coding	chr2R:20698483-20750442	chr2R:20695870-20696492	1990
	FBgn0011281	Obp83a	protein_coding	chr3R:5975145-5975229	chr3R:5974644-5975491	0
	FBgn0015778	rin	protein_coding	chr3R:13648822-13650497	chr3R:13649956-13650823	0
	FBgn0036411	Sox21a	protein_coding	chr3L:14103481-14108118	chr3L:14109524-14110435	1405
	FBgn0038917	CG6678	protein_coding	chr3R:21887029-21907182	chr3R:21896008-21896778	0
	FBgn0050463	Pgant9	protein_coding	chr2R:16705509-16706279	chr2R:16702048-16702481	3027
	FBgn0267091	asRNA:CR45535	ncRNA	chrX:8084256-8084846	chrX:8084721-8085580	0
	FBgn0036544	sff	protein_coding	chr3L:15924288-15924861	chr3L:15924480-15925442	0
	FBgn0051386	lncRNA:CR31386	ncRNA	chr3R:11305544-11305608	chr3R:11302709-11303573	1970
	FBgn0267252	Ggamma30A	protein_coding	chr2L:9256563-9256696	chr2L:9256271-9257166	0
	FBgn0039862	kek6	protein_coding	chr3R:31622136-31622822	chr3R:31626717-31627916	3894
	FBgn0041097	robo3	protein_coding	chr2L:1273585-1273778	chr2L:1271861-1272239	1345
	FBgn0267978	ap	protein_coding	chr2R:5709159-5709292	chr2R:5710872-5711718	1579
	FBgn0032629	beat-IIIc	protein_coding	chr2L:17190834-17191099	chr2L:17191862-17192235	762
	FBgn0035656	CG10479	protein_coding	chr3L:5967545-5968593	chr3L:5966782-5967687	0
	FBgn0031762	CG9098	protein_coding	chr2L:6010313-6010670	chr2L:6010486-6010918	0
	FBgn0034145	CG5065	protein_coding	chr2R:16607654-16607959	chr2R:16607381-16608276	0
	FBgn0265588	lncRNA:CR44415	ncRNA	chr2L:8886134-8888028	chr2L:8884136-8884980	1153
	FBgn0036783	CheA75a	protein_coding	chr3L:18252199-18252846	chr3L:18272368-18273246	19521
	FBgn0002524	lace	protein_coding	chr2L:15503699-15504591	chr2L:15509486-15509919	4894
	FBgn0265728	lncRNA:CR44535	ncRNA	chr3L:2008722-2010751	chr3L:2015238-2016019	4486
	FBgn0085241	CG34212	protein_coding	chr2R:6049874-6050286	chr2R:6049101-6049738	135
	FBgn0000546	EcR	protein_coding	chr2R:6087873-6169087	chr2R:6103794-6104663	0
	FBgn0265296	Dscam2	protein_coding	chr3L:7189267-7189931	chr3L:7190884-7191526	952
	FBgn0033770	wuc	protein_coding	chr2R:12700081-12700212	chr2R:12699270-12700113	0
	FBgn0040747	CG12853	protein_coding	chr2R:14933667-14933913	chr2R:14933550-14934411	0
	FBgn0028875	nAChRalpha5	protein_coding	chr2L:14040170-14094401	chr2L:14054954-14055404	0
	FBgn0020391	Nrk	protein_coding	chr2R:13160063-13160657	chr2R:13159745-13160519	0
	FBgn0033212	LRR	protein_coding	chr2R:7686708-7686836	chr2R:7686821-7687606	0
	FBgn0263289	scrib	protein_coding	chr3R:26590441-26590717	chr3R:26591913-26592783	1195
	FBgn0035343	CG16762	protein_coding	chr3L:2474667-2475117	chr3L:2474696-2475374	0
	FBgn0261444	CG3638	protein_coding	chrX:1226846-1226893	chrX:1226687-1227527	0
	FBgn0031955	CG14535	protein_coding	chr2L:7855024-7855255	chr2L:7855064-7855610	0
	FBgn0261260	mgl	protein_coding	chrX:9358496-9500129	chrX:9441989-9442897	0
	FBgn0267547	lncRNA:CR45887	ncRNA	chr3L:14134722-14135102	chr3L:14135410-14136337	307
	FBgn0051769	CG31769	protein_coding	chr2L:14110632-14110739	chr2L:14115766-14116647	5026
	FBgn0033830	CG10814	protein_coding	chr2R:13375975-13376496	chr2R:13371419-13372309	3665
	FBgn0033649	pyr	protein_coding	chr2R:11721023-11721068	chr2R:11717706-11718590	2432
	FBgn0265487	mbl	protein_coding	chr2R:17216549-17217075	chr2R:17215916-17216797	0
	FBgn0265296	Dscam2	protein_coding	chr3L:7189267-7189931	chr3L:7189443-7190290	0
	FBgn0266936	lncRNA:CR45387	ncRNA	chr3L:18854317-18854622	chr3L:18854186-18855071	0
	FBgn0035533	Cip4	protein_coding	chr3L:4322491-4364102	chr3L:4341843-4342751	0
	FBgn0015609	CadN	protein_coding	chr2L:17720654-17721104	chr2L:17721521-17722334	416
	FBgn0036584	CG13054	protein_coding	chr3L:16255852-16257191	chr3L:16256954-16257774	0
	FBgn0020379	Rfx	protein_coding	chr3R:10372741-10373205	chr3R:10374507-10375245	1301
	FBgn0266590	lncRNA:CR45115	ncRNA	chr3L:6865449-6865945	chr3L:6860425-6861312	4136
	FBgn0011921	tRNA:iMet-CAT-2-1	tRNA	chr2R:9661225-9661296	chr2R:9659798-9660597	627
	FBgn0026160	tna	protein_coding	chr3L:10835528-10876496	chr3L:10830876-10831720	3807
	FBgn0051176	CG31176	protein_coding	chr3R:21672303-21719660	chr3R:21714040-21714926	0
	FBgn0262737	mub	protein_coding	chr3L:21844788-21932702	chr3L:21859920-21860377	0
	FBgn0031725	DIP-eta	protein_coding	chr2L:5617655-5617946	chr2L:5617686-5618572	0
	FBgn0264001	bru3	protein_coding	chr3L:13521907-13803400	chr3L:13585229-13586050	0
	FBgn0031375	erm	protein_coding	chr2L:1950239-1970362	chr2L:1959626-1960495	0
	FBgn0034131	CG15712	protein_coding	chr2R:16485010-16485552	chr2R:16480838-16481619	3390
	FBgn0004516	Gad1	protein_coding	chr3L:4074077-4088744	chr3L:4083285-4084192	0
	FBgn0085391	trv	protein_coding	chr3R:28026615-28026870	chr3R:28025933-28026807	0
	FBgn0262869	Gfrl	protein_coding	chr3R:20449459-20449687	chr3R:20449363-20450231	0
	FBgn0013733	shot	protein_coding	chr2R:13864237-13942110	chr2R:13939468-13940262	0
	FBgn0001994	crp	protein_coding	chr2L:16278863-16279169	chr2L:16276001-16276656	2206
	FBgn0035677	CG13293	protein_coding	chr3L:6082883-6083353	chr3L:6082492-6083359	0
	FBgn0259212	cno	protein_coding	chr3R:5170004-5217456	chr3R:5190008-5190824	0
	FBgn0263131	CG43373	protein_coding	chr3L:16491838-16543370	chr3L:16512097-16512934	0
	FBgn0263663	lncRNA:CR43654	ncRNA	chr3R:22781290-22781465	chr3R:22781149-22782019	0
	FBgn0035625	Blimp-1	protein_coding	chr3L:5630983-5631481	chr3L:5635352-5636247	3870
	FBgn0028996	onecut	protein_coding	chr4:607437-607649	chr4:607327-608179	0
	FBgn0052423	shep	protein_coding	chr3L:5155821-5277944	chr3L:5192786-5193607	0
	FBgn0053147	Hs3st-A	protein_coding	chr2R:18718114-18718556	chr2R:18717803-18718318	0
	FBgn0003295	ru	protein_coding	chr3L:1384450-1384840	chr3L:1384338-1385116	0
	FBgn0031432	Cyp309a1	protein_coding	chr2L:2562483-2563065	chr2L:2561879-2562742	0
	FBgn0266825	lncRNA:CR45287	ncRNA	chr2L:5486905-5487191	chr2L:5488814-5489394	1622
	FBgn0024189	sns	protein_coding	chr2R:8798489-8856091	chr2R:8804226-8805124	0
	FBgn0037015	cmpy	protein_coding	chr3L:20718994-20719200	chr3L:20718725-20719520	0
	FBgn0267136	lncRNA:CR45576	ncRNA	chr3R:10489686-10490216	chr3R:10490530-10491485	313
	FBgn0039381	SppL	protein_coding	chr3R:25881984-25888230	chr3R:25883577-25884496	0
	FBgn0034724	babos	protein_coding	chr2R:22393876-22402059	chr2R:22395413-22396048	0
	FBgn0051660	smog	protein_coding	chr2L:4852864-4853016	chr2L:4852576-4853435	0
	FBgn0259239	CG42337	protein_coding	chr3L:21188787-21189972	chr3L:21189248-21190029	0
	FBgn0011224	heph	protein_coding	chr3R:31846987-32015520	chr3R:31959155-31960042	0
	FBgn0038350	AOX4	protein_coding	chr3R:15552733-15552833	chr3R:15562471-15563377	9637
	FBgn0051646	DIP-theta	protein_coding	chr2L:5658395-5658560	chr2L:5658267-5659009	0
	FBgn0264975	Nrg	protein_coding	chrX:8544850-8547663	chrX:8543043-8543490	1359
	FBgn0053147	Hs3st-A	protein_coding	chr2R:18718114-18754675	chr2R:18717245-18717704	409
	FBgn0265890	lncRNA:CR44679	ncRNA	chr3L:20104503-20105544	chr3L:20104992-20105757	0
	FBgn0050115	GEFmeso	protein_coding	chr2R:18582530-18583317	chr2R:18582937-18583784	0
	FBgn0003313	sala	protein_coding	chr2L:11486292-11486949	chr2L:11488360-11489263	1410
	FBgn0259239	CG42337	protein_coding	chr3L:21192903-21193363	chr3L:21193111-21194029	0
	FBgn0031065	CG14234	protein_coding	chrX:19735570-19736075	chrX:19735052-19735851	0
	FBgn0037292	plh	protein_coding	chr3R:4986500-5011031	chr3R:4989853-4990471	0
	FBgn0037908	dpr5	protein_coding	chr3R:11499984-11505951	chr3R:11499522-11500401	0
	FBgn0267665	lncRNA:CR46003	ncRNA	chr3L:10286900-10307954	chr3L:10301551-10302462	0
	FBgn0267668	lncRNA:CR46006	ncRNA	chr3L:10323501-10323871	chr3L:10322947-10323755	0
	FBgn0264001	bru3	protein_coding	chr3L:13521907-13803400	chr3L:13621397-13622312	0
	FBgn0033960	CG10151	protein_coding	chr2R:14755902-14756096	chr2R:14755651-14756489	0
	FBgn0261854	aPKC	protein_coding	chr2R:14958244-14958456	chr2R:14958860-14959579	403
	FBgn0036527	CG7304	protein_coding	chr3L:15679720-15681470	chr3L:15678268-15679250	469
	FBgn0264815	Pde1c	protein_coding	chr2L:11814156-11928572	chr2L:11903231-11903795	0
	FBgn0051646	DIP-theta	protein_coding	chr2L:5626291-5627117	chr2L:5625368-5626175	115
	FBgn0085408	Shrm	protein_coding	chr2R:14308142-14351802	chr2R:14333796-14334690	0
	FBgn0260943	Rbp6	protein_coding	chr3L:17058774-17238212	chr3L:17148679-17149182	0
	FBgn0259935	CG42458	protein_coding	chr3L:7448065-7448143	chr3L:7448366-7448708	222
	FBgn0266415	lncRNA:CR45055	ncRNA	chr3R:11310676-11311182	chr3R:11312053-11312905	870
	FBgn0029770	CG4151	protein_coding	chrX:5501476-5502782	chrX:5503736-5504633	953
	FBgn0265487	mbl	protein_coding	chr2R:17351094-17351264	chr2R:17345517-17346398	4695
	FBgn0015371	chn	protein_coding	chr2R:15115461-15115688	chr2R:15115510-15116287	0
	FBgn0010434	cora	protein_coding	chr2R:19243255-19243751	chr2R:19245404-19246065	1652
	FBgn0285944	para	protein_coding	chrX:16455027-16533096	chrX:16528404-16529281	0
	FBgn0003931	snRNA:U4:38AB	snRNA	chr2L:19810734-19810875	chr2L:19809374-19810254	479
	FBgn0039883	RhoGAP100F	protein_coding	chr3R:31825844-31826305	chr3R:31825379-31826210	0
	FBgn0065095	snmRNA:400	ncRNA	chrX:1558349-1558400	chrX:1563783-1564719	5382
	FBgn0001263	inaD	protein_coding	chr2R:22855688-22858794	chr2R:22859915-22860832	1120
	FBgn0013342	nSyb	protein_coding	chr3L:1636818-1637269	chr3L:1636719-1637550	0
	FBgn0261262	CG42613	protein_coding	chr3R:18931144-18931387	chr3R:18931420-18932291	32
	FBgn0029864	CG15894	protein_coding	chrX:6320489-6320998	chrX:6317091-6317879	2609
	FBgn0264001	bru3	protein_coding	chr3L:13521907-13803400	chr3L:13637514-13638292	0
	FBgn0010105	comm	protein_coding	chr3L:15722328-15723271	chr3L:15723521-15724355	249
	FBgn0262018	CadN2	protein_coding	chr2L:17786971-17875247	chr2L:17861107-17861960	0
	FBgn0011977	tRNA:Ser-CGA-1-3	tRNA	chrX:14103363-14103444	chrX:14101684-14102480	882
	FBgn0000411	D	protein_coding	chr3L:14175610-14177537	chr3L:14172074-14172860	2749
	FBgn0004876	cdi	protein_coding	chr3R:19050291-19050489	chr3R:19051452-19052142	962
	FBgn0008636	hbn	protein_coding	chr2R:20960431-20960909	chr2R:20960662-20961578	0
	FBgn0038468	CG5225	protein_coding	chr3R:17028693-17028736	chr3R:17029548-17030469	811
	FBgn0263102	psq	protein_coding	chr2R:10569954-10570142	chr2R:10573599-10574432	3456
	FBgn0039025	Usp12-46	protein_coding	chr3R:22750901-22776374	chr3R:22754207-22755040	0
	FBgn0000114	bru1	protein_coding	chr2L:12175004-12313438	chr2L:12199655-12200433	0
	FBgn0267121	lncRNA:CR45561	ncRNA	chr3R:10969667-10970278	chr3R:10970632-10971495	353
	FBgn0265487	mbl	protein_coding	chr2R:17275410-17276063	chr2R:17290193-17291072	14129
	FBgn0038694	CG5217	protein_coding	chr3R:19247052-19247678	chr3R:19246475-19247398	0
	FBgn0033872	CG6329	protein_coding	chr2R:13826953-13827409	chr2R:13827740-13828468	330
	FBgn0015609	CadN	protein_coding	chr2L:17751939-17752346	chr2L:17750953-17751893	45
	FBgn0267964	CG46244	protein_coding	chr2L:19606569-19731561	chr2L:19616957-19617871	0
	FBgn0039817	CG15553	protein_coding	chr3R:31098868-31101169	chr3R:31101907-31102788	737
	FBgn0038771	CG4390	protein_coding	chr3R:20059567-20059750	chr3R:20069739-20070600	9988
	FBgn0052111	lncRNA:CR32111	ncRNA	chr3L:12642047-12642878	chr3L:12637995-12638785	3261
	FBgn0002645	Map205	protein_coding	chr3R:32066329-32068441	chr3R:32065406-32066241	87
	FBgn0037153	olf413	protein_coding	chr3L:22136090-22247702	chr3L:22130666-22131519	4570
	FBgn0263490	mld	protein_coding	chr3R:24585653-24623899	chr3R:24597150-24598091	0
	FBgn0020647	KrT95D	protein_coding	chr3R:23997538-24031827	chr3R:24001203-24002067	0
	FBgn0262737	mub	protein_coding	chr3L:21844788-21932702	chr3L:21890681-21891309	0
	FBgn0032692	IFT46	protein_coding	chr2L:18614339-18616106	chr2L:18615671-18616321	0
	FBgn0035161	CG13898	protein_coding	chr3L:803427-804051	chr3L:795757-796355	7071
	FBgn0024189	sns	protein_coding	chr2R:8798489-8856091	chr2R:8810126-8811006	0
	FBgn0037612	CG8112	protein_coding	chr3R:8712933-8713770	chr3R:8705110-8706031	6901
	FBgn0028888	CG4168	protein_coding	chr2L:15200074-15200459	chr2L:15200239-15201103	0
	FBgn0264490	Eip93F	protein_coding	chr3R:21960764-21960907	chr3R:21965496-21966373	4588
	FBgn0037153	olf413	protein_coding	chr3L:22136090-22247702	chr3L:22194883-22195660	0
	FBgn0005640	Eip63E	protein_coding	chr3L:3545318-3545417	chr3L:3544744-3545607	0
	FBgn0001319	kn	protein_coding	chr2R:14796778-14797027	chr2R:14795038-14795861	916
	FBgn0285926	Imp	protein_coding	chrX:10787869-10824277	chrX:10818657-10819526	0
	FBgn0265801	lncRNA:CR44590	ncRNA	chr2L:12080805-12082074	chr2L:12080973-12081815	0
	FBgn0032886	CG9328	protein_coding	chr2L:20797715-20798514	chr2L:20803541-20804387	5026
	FBgn0030937	CG15042	protein_coding	chrX:18526862-18528266	chrX:18525045-18525934	927
	FBgn0028369	kirre	protein_coding	chrX:2740384-3134532	chrX:2987105-2987941	0
	FBgn0264511	lncRNA:CR43910	ncRNA	chr3L:8569335-8569864	chr3L:8569478-8570364	0
	FBgn0261260	mgl	protein_coding	chrX:9358496-9500129	chrX:9489497-9490354	0
	FBgn0261046	Dscam3	protein_coding	chr3R:17502545-17502949	chr3R:17501079-17501850	694
	FBgn0284414	lncRNA:CR46328	ncRNA	chr2L:2637669-2638540	chr2L:2635892-2636729	939
	FBgn0053208	Mical	protein_coding	chr3R:10001554-10042895	chr3R:10023917-10024855	0
	FBgn0264542	hwt	protein_coding	chrX:12516634-12568452	chrX:12546889-12548252	0
	FBgn0259175	ome	protein_coding	chr3L:14672839-14747868	chr3L:14737816-14738604	0
	FBgn0027569	cert	protein_coding	chr3L:8282528-8289870	chr3L:8284979-8285845	0
	FBgn0032629	beat-IIIc	protein_coding	chr2L:17196875-17197086	chr2L:17203603-17204418	6516
	FBgn0031116	CG1695	protein_coding	chrX:20433950-20434559	chrX:20436627-20437540	2067
	FBgn0033076	CG15233	protein_coding	chr2R:6600927-6600978	chr2R:6570945-6571856	29070
	FBgn0051644	CG31644	protein_coding	chr2L:5818371-5818443	chr2L:5820738-5821614	2294
	FBgn0265808	lncRNA:CR44597	ncRNA	chr2L:12571160-12571606	chr2L:12574715-12575627	3108
	FBgn0283551	mir-9378	pre_miRNA	chr2L:10751877-10751938	chr2L:10751590-10752413	0
	FBgn0262391	mir-184	pre_miRNA	chr2R:13329402-13329501	chr2R:13321483-13321846	7555
	FBgn0028644	beat-Ic	protein_coding	chr2L:16032380-16032591	chr2L:16027817-16028736	3643
	FBgn0004652	fru	protein_coding	chr3R:18506494-18506562	chr3R:18505617-18506404	89
	FBgn0035087	CG2765	protein_coding	chr2R:24962982-24963248	chr2R:24963005-24963770	0
	FBgn0000557	eEF1alpha2	protein_coding	chr3R:31739660-31739709	chr3R:31738923-31739868	0
	FBgn0050274	CG30274	protein_coding	chr2R:22825093-22825250	chr2R:22824489-22825358	0
	FBgn0261928	CG42795	protein_coding	chr3R:10225813-10226153	chr3R:10226215-10227055	61
	FBgn0261561	CG42675	protein_coding	chr3R:5816586-5816899	chr3R:5816338-5817269	0
	FBgn0037956	CG6959	protein_coding	chr3R:11822702-11869460	chr3R:11827344-11828005	0
	FBgn0035160	hng3	protein_coding	chr3L:737680-755489	chr3L:755955-756541	465
	FBgn0003285	rst	protein_coding	chrX:2950399-2973834	chrX:2966822-2967666	0
	FBgn0261588	pdm3	protein_coding	chr2R:8327490-8396280	chr2R:8382817-8383708	0
	FBgn0262636	dati	protein_coding	chr4:386907-386984	chr4:385038-385751	1155
	FBgn0039530	Tusp	protein_coding	chr3R:27607879-27634932	chr3R:27622784-27623653	0
	FBgn0264495	gpp	protein_coding	chr3R:6436725-6437934	chr3R:6429972-6430873	5851
	FBgn0004595	pros	protein_coding	chr3R:11328480-11407627	chr3R:11342570-11343508	0
	FBgn0263706	CG43658	protein_coding	chrX:17456169-17561180	chrX:17480928-17481810	0
	FBgn0263392	Tet	protein_coding	chr3L:2851559-2851696	chr3L:2855528-2856286	3831
	FBgn0041605	cpx	protein_coding	chr3R:4281838-4282003	chr3R:4281425-4282075	0
	FBgn0259246	brp	protein_coding	chr2R:9503765-9503845	chr2R:9503568-9504121	0
	FBgn0004449	Ten-m	protein_coding	chr3L:22293044-22407863	chr3L:22322297-22323016	0
	FBgn0034606	ASPP	protein_coding	chr2R:21217856-21251150	chr2R:21240328-21241273	0
	FBgn0264574	Glut1	protein_coding	chr3L:914074-914609	chr3L:913676-914514	0
	FBgn0029952	CG12689	protein_coding	chrX:7586071-7586131	chrX:7592993-7593821	6861
	FBgn0003499	sr	protein_coding	chr3R:18090803-18091454	chr3R:18089256-18090102	700
	FBgn0031118	RhoGAP19D	protein_coding	chrX:20469955-20510694	chrX:20505430-20506303	0
	FBgn0266036	lncRNA:CR44801	ncRNA	chr2L:987807-989104	chr2L:986355-987241	565
	FBgn0033994	CG7544	protein_coding	chr2R:15149171-15149709	chr2R:15151499-15152252	1789
	FBgn0038931	CG13407	protein_coding	chr3R:22103414-22105590	chr3R:22098241-22099145	4268
	FBgn0264006	dysc	protein_coding	chr3L:13901685-13903236	chr3L:13904276-13905095	1039
	FBgn0035380	CG9970	protein_coding	chr3L:2915024-2916654	chr3L:2913374-2914290	733
	FBgn0260003	Dys	protein_coding	chr3R:19506841-19506934	chr3R:19505990-19506875	0
	FBgn0036454	CG17839	protein_coding	chr3L:14805136-14882224	chr3L:14863052-14863961	0
	FBgn0064227	Rdh	protein_coding	chr3L:3825449-3828525	chr3L:3824959-3825810	0
	FBgn0041105	nerfin-2	protein_coding	chr3R:10071117-10072647	chr3R:10070067-10070866	250
	FBgn0053512	dpr4	protein_coding	chr3R:11533483-11534774	chr3R:11522534-11523406	10076
	FBgn0034224	insb	protein_coding	chr2R:17475214-17476067	chr2R:17475847-17476711	0
	FBgn0037017	CG4074	protein_coding	chr3L:20768207-20768528	chr3L:20765254-20766110	2096
	FBgn0000287	salr	protein_coding	chr2L:11358873-11373636	chr2L:11362671-11363552	0
	FBgn0261999	Ca-Ma2d	protein_coding	chr2L:16231475-16232234	chr2L:16231160-16231970	0
	FBgn0260446	GABA-B-R1	protein_coding	chr2L:15016331-15017396	chr2L:15015487-15016340	0
	FBgn0034606	ASPP	protein_coding	chr2R:21217856-21251150	chr2R:21237684-21238529	0
	FBgn0003475	spir	protein_coding	chr2L:20322010-20322080	chr2L:20321008-20321913	96
	FBgn0259227	CG42327	protein_coding	chr3R:11671404-11671500	chr3R:11666397-11667046	4357
	FBgn0263289	scrib	protein_coding	chr3R:26554357-26554939	chr3R:26553020-26553803	553
	FBgn0262099	CG42852	protein_coding	chr3L:16755489-16755524	chr3L:16747202-16747851	7637
	FBgn0260003	Dys	protein_coding	chr3R:19461085-19597288	chr3R:19494842-19495712	0
	FBgn0052423	shep	protein_coding	chr3L:5155821-5277944	chr3L:5182522-5183424	0
	FBgn0260943	Rbp6	protein_coding	chr3L:17058774-17238212	chr3L:17211424-17212288	0
	FBgn0267298	lncRNA:CR45734	ncRNA	chr3L:20920802-20921073	chr3L:20919284-20920148	653
	FBgn0267794	lncRNA:CR43174	ncRNA	chr3L:17934032-17934345	chr3L:17927877-17928699	5332
	FBgn0016930	Dyrk2	protein_coding	chr2L:14188864-14189035	chr2L:14188878-14189784	0
	FBgn0086604	side-VIII	protein_coding	chr2R:20470414-20470964	chr2R:20470814-20471610	0
	FBgn0000015	Abd-B	protein_coding	chr3R:16927212-16972236	chr3R:16940290-16941107	0
	FBgn0004575	Syn	protein_coding	chr3R:10190689-10190894	chr3R:10190807-10191514	0
	FBgn0266244	lncRNA:CR44939	ncRNA	chr3R:10461028-10462078	chr3R:10461303-10462184	0
	FBgn0033705	CG13168	protein_coding	chr2R:12253992-12255701	chr2R:12252495-12253387	604
	FBgn0026160	tna	protein_coding	chr3L:10835528-10876496	chr3L:10842598-10843270	0
	FBgn0046225	CG17230	protein_coding	chr3R:11437785-11467372	chr3R:11449412-11450315	0
	FBgn0051632	sens-2	protein_coding	chr2L:6833006-6833187	chr2L:6833328-6834210	140
	FBgn0033076	CG15233	protein_coding	chr2R:6600927-6600978	chr2R:6584830-6585683	15243
	FBgn0038205	Kif19A	protein_coding	chr3R:14112451-14118450	chr3R:14116454-14117284	0
	FBgn0035160	hng3	protein_coding	chr3L:737680-755489	chr3L:745032-745770	0
	FBgn0034389	Mctp	protein_coding	chr2R:18761758-18762221	chr2R:18761520-18762266	0
	FBgn0033504	CAP	protein_coding	chr2R:10303001-10303046	chr2R:10302490-10303396	0
	FBgn0027932	Akap200	protein_coding	chr2L:8415690-8431297	chr2L:8424555-8425414	0
	FBgn0033584	CG7737	protein_coding	chr2R:11222871-11223010	chr2R:11222386-11223218	0
	FBgn0263072	CG43347	protein_coding	chrX:10619966-10620190	chrX:10619930-10620695	0
	FBgn0003175	px	protein_coding	chr2R:22534845-22534920	chr2R:22524864-22525729	9115
	FBgn0261239	Hr39	protein_coding	chr2L:21237250-21259675	chr2L:21247970-21248576	0
	FBgn0263929	jvl	protein_coding	chr3R:14741582-14795868	chr3R:14743222-14744083	0
	FBgn0264444	lncRNA:CR43862	ncRNA	chrX:20686819-20687653	chrX:20687094-20687947	0
	FBgn0003165	pum	protein_coding	chr3R:9098696-9098737	chr3R:9118748-9119649	20010
	FBgn0264574	Glut1	protein_coding	chr3L:914074-993788	chr3L:970659-971553	0
	FBgn0052669	CG32669	protein_coding	chrX:10842697-10845081	chrX:10844810-10845648	0
	FBgn0038339	CG6118	protein_coding	chr3R:15421108-15423543	chr3R:15420232-15421107	0
	FBgn0031335	CG5565	protein_coding	chr2L:1354911-1355924	chr2L:1356524-1357271	599
	FBgn0267138	lncRNA:CR45578	ncRNA	chr3R:10897985-10898581	chr3R:10897641-10898505	0
	FBgn0026597	Axn	protein_coding	chr3R:30022842-30035311	chr3R:30029869-30030737	0
	FBgn0001235	hth	protein_coding	chr3R:10561909-10562032	chr3R:10570991-10571674	8958
	FBgn0010415	Sdc	protein_coding	chr2R:21392402-21481176	chr2R:21422343-21423049	0
	FBgn0031762	CG9098	protein_coding	chr2L:6010965-6011233	chr2L:6011009-6011458	0
	FBgn0013334	Sap47	protein_coding	chr3R:15935953-15936340	chr3R:15937370-15938285	1029
	FBgn0263995	cpo	protein_coding	chr3R:17919832-18018892	chr3R:17918865-17919708	123
	FBgn0041097	robo3	protein_coding	chr2L:1256417-1256945	chr2L:1255741-1256692	0
	FBgn0051050	CG31050	protein_coding	chr3R:28649909-28650480	chr3R:28654333-28655197	3852
	FBgn0033830	CG10814	protein_coding	chr2R:13375975-13377731	chr2R:13380910-13381582	3178
	FBgn0035504	Teh4	protein_coding	chr3L:4177498-4178270	chr3L:4177849-4178696	0
	FBgn0011272	RpL13	protein_coding	chr2L:9968317-9968645	chr2L:9972101-9973005	3455
	FBgn0265429	CG44341	protein_coding	chr2R:13104250-13104895	chr2R:13105862-13106611	966
	FBgn0028494	CG6424	protein_coding	chr2R:17703335-17719346	chr2R:17719001-17719925	0
	FBgn0000014	abd-A	protein_coding	chr3R:16810132-16810355	chr3R:16815471-16816346	5115
	FBgn0034504	CG8929	protein_coding	chr2R:20330225-20330721	chr2R:20332109-20332960	1387
	FBgn0026179	siz	protein_coding	chr3L:21058832-21059071	chr3L:21059909-21060772	837
	FBgn0039064	CG4467	protein_coding	chr3R:23227727-23248903	chr3R:23241354-23242235	0
	FBgn0264975	Nrg	protein_coding	chrX:8544850-8547663	chrX:8542202-8542929	1920
	FBgn0038694	CG5217	protein_coding	chr3R:19247052-19248136	chr3R:19248082-19248874	0
	FBgn0033369	CG8197	protein_coding	chr2R:9060563-9061365	chr2R:9059702-9060591	0
	FBgn0037625	CG11768	protein_coding	chr3R:8768120-8768191	chr3R:8767754-8768529	0
	FBgn0086675	fne	protein_coding	chrX:12918577-12919709	chrX:12925322-12926032	5612
	FBgn0034978	CG3257	protein_coding	chr2R:24116792-24116972	chr2R:24116454-24117236	0
	FBgn0034720	Liprin-gamma	protein_coding	chr2R:22333500-22373109	chr2R:22366929-22367469	0
	FBgn0051146	Nlg1	protein_coding	chr3R:7686434-7686623	chr3R:7683240-7684127	2306
	FBgn0085450	Snoo	protein_coding	chr2L:7891187-7896754	chr2L:7932764-7933591	36009
	FBgn0262898	lncRNA:CR43253	ncRNA	chr3L:18085017-18085310	chr3L:18084010-18084493	523
	FBgn0267658	lncRNA:CR45996	ncRNA	chr3R:18698387-18698546	chr3R:18698867-18699674	320
	FBgn0020251	sfl	protein_coding	chr3L:6495680-6550104	chr3L:6524610-6525480	0
	FBgn0040730	CG15127	protein_coding	chr2R:19680768-19681391	chr2R:19677241-19678114	2653
	FBgn0039444	TwdlD	protein_coding	chr3R:26640025-26640089	chr3R:26644578-26645451	4488
	FBgn0052057	dpr10	protein_coding	chr3L:10147454-10186108	chr3L:10174555-10175285	0
	FBgn0011274	Dif	protein_coding	chr2L:17413248-17433161	chr2L:17421739-17422287	0
	FBgn0029716	CG3546	protein_coding	chrX:4558072-4560317	chrX:4560133-4560877	0
	FBgn0261261	plx	protein_coding	chr3R:5697027-5697485	chr3R:5696005-5696885	141
	FBgn0004666	sim	protein_coding	chr3R:13076394-13078124	chr3R:13075581-13076413	0
	FBgn0264001	bru3	protein_coding	chr3L:13521907-13803400	chr3L:13765448-13766324	0
	FBgn0243512	puc	protein_coding	chr3R:8111077-8111301	chr3R:8110153-8111091	0
	FBgn0266750	lncRNA:CR45223	ncRNA	chr3R:17646903-17653478	chr3R:17653539-17654621	60
	FBgn0000578	ena	protein_coding	chr2R:19141632-19163705	chr2R:19147496-19148440	0
	FBgn0011706	rpr	protein_coding	chr3L:18397535-18398435	chr3L:18370770-18371707	25827
	FBgn0020907	Scp2	protein_coding	chr3R:16583564-16583663	chr3R:16586637-16587542	2973
	FBgn0264001	bru3	protein_coding	chr3L:13521907-13803400	chr3L:13715853-13716777	0
	FBgn0265162	lncRNA:CR44231	ncRNA	chr3R:12728112-12728459	chr3R:12729666-12730542	1206
	FBgn0263873	sick	protein_coding	chr2L:19886944-19887320	chr2L:19876834-19877714	9229
	FBgn0035253	CG7971	protein_coding	chr3L:1654247-1665064	chr3L:1661677-1662476	0
	FBgn0266383	lncRNA:CR45025	ncRNA	chr3L:14326076-14326251	chr3L:14325350-14326169	0
	FBgn0034683	CG13500	protein_coding	chr2R:22056467-22057681	chr2R:22053038-22053775	2691
	FBgn0265630	sno	protein_coding	chrX:13206712-13206829	chrX:13207453-13208302	623
	FBgn0034570	CG10543	protein_coding	chr2R:21000475-21000830	chr2R:20999850-21000766	0
	FBgn0040674	CG9445	protein_coding	chr2R:6838074-6839055	chr2R:6839114-6840027	58
	FBgn0025776	ind	protein_coding	chr3L:15042799-15043924	chr3L:15043617-15044448	0
	FBgn0027844	CAH1	protein_coding	chr2L:13803626-13809994	chr2L:13805984-13806854	0
	FBgn0035719	tow	protein_coding	chr3L:6942856-6949313	chr3L:6943253-6943995	0
	FBgn0051145	CG31145	protein_coding	chr3R:23605751-23669659	chr3R:23647989-23648720	0
	FBgn0264001	bru3	protein_coding	chr3L:13521907-13803400	chr3L:13658937-13659689	0
	FBgn0262737	mub	protein_coding	chr3L:21844788-21932702	chr3L:21862734-21863579	0
	FBgn0036874	brv1	protein_coding	chr3L:19483826-19486498	chr3L:19481484-19482106	1719
	FBgn0004244	Rdl	protein_coding	chr3L:9177094-9178779	chr3L:9179029-9179990	249
	FBgn0262172	mir-307b	pre_miRNA	chr2R:9621234-9621353	chr2R:9626361-9627317	5007
	FBgn0011260	Sema2a	protein_coding	chr2R:16516150-16516270	chr2R:16514608-16515295	854
	FBgn0085383	CG34354	protein_coding	chr3R:28146880-28240526	chr3R:28154903-28155798	0
	FBgn0266521	stai	protein_coding	chr2L:6101694-6101798	chr2L:6104501-6105322	2702
	FBgn0000636	Fas3	protein_coding	chr2L:18320102-18393441	chr2L:18343026-18343840	0
	FBgn0265996	lncRNA:CR44771	ncRNA	chr2L:15159508-15160126	chr2L:15158302-15159080	427
	FBgn0004868	Gdi	protein_coding	chr2L:9492628-9493103	chr2L:9492756-9493465	0
	FBgn0039054	Cow	protein_coding	chr3R:23112207-23112730	chr3R:23112625-23113553	0
	FBgn0036725	CG18265	protein_coding	chr3L:17439401-17457461	chr3L:17444350-17445235	0
	FBgn0267203	lncRNA:CR45643	ncRNA	chr3R:16223600-16223854	chr3R:16224263-16225119	408
	FBgn0052676	stx	protein_coding	chrX:10726919-10727006	chrX:10733635-10734539	6628
	FBgn0262081	Csk	protein_coding	chr3R:11633278-11650706	chr3R:11641252-11642181	0
	FBgn0039530	Tusp	protein_coding	chr3R:27608245-27608569	chr3R:27608005-27608787	0
	FBgn0264547	asRNA:CR43926	ncRNA	chr2L:5925205-5925961	chr2L:5924976-5925765	0
	FBgn0265497	lncRNA:CR44366	ncRNA	chr2R:13578036-13579626	chr2R:13577362-13578234	0
	FBgn0266165	lncRNA:CR44871	ncRNA	chr2L:16135365-16136204	chr2L:16148053-16148875	11848
	FBgn0032880	TM9SF2	protein_coding	chr2L:20730416-20731503	chr2L:20729598-20730508	0
	FBgn0038188	Art9	protein_coding	chr3R:13943286-13943460	chr3R:13929904-13930801	12484
	FBgn0004055	uzip	protein_coding	chr2R:25012062-25031737	chr2R:25015251-25015956	0
	FBgn0026197	lncRNA:noe	ncRNA	chr3L:17400272-17401348	chr3L:17400507-17401669	0
	FBgn0035287	CG13937	protein_coding	chr3L:1883000-1883041	chr3L:1882704-1883682	0
	FBgn0020647	KrT95D	protein_coding	chr3R:23997538-24031827	chr3R:24017867-24018731	0
	FBgn0004595	pros	protein_coding	chr3R:11328480-11407627	chr3R:11345424-11346291	0
	FBgn0039808	CG12071	protein_coding	chr3R:30880763-30881027	chr3R:30880747-30881489	0
	FBgn0267203	lncRNA:CR45643	ncRNA	chr3R:16223395-16223854	chr3R:16221133-16221943	1451
	FBgn0036584	CG13054	protein_coding	chr3L:16255852-16257191	chr3L:16254600-16255474	377
	FBgn0260003	Dys	protein_coding	chr3R:19461085-19597288	chr3R:19503008-19503862	0
	FBgn0259176	bun	protein_coding	chr2L:12545643-12546611	chr2L:12553464-12554362	6852
	FBgn0004373	fwd	protein_coding	chr3L:311382-311642	chr3L:311259-312153	0
	FBgn0003310	S	protein_coding	chr2L:1061234-1062213	chr2L:1069058-1069812	6844
	FBgn0085367	CG34338	protein_coding	chrX:7768737-7769161	chrX:7770127-7770943	965
	FBgn0031142	r-cup	protein_coding	chrX:21023390-21024130	chrX:21015036-21015929	7460
	FBgn0053208	Mical	protein_coding	chr3R:10001554-10042895	chr3R:10034926-10035762	0
	FBgn0267912	CanA-14F	protein_coding	chrX:16560684-16587172	chrX:16581855-16582705	0
	FBgn0285917	sbb	protein_coding	chr2R:18278198-18357296	chr2R:18315828-18316633	0
	FBgn0263111	cac	protein_coding	chrX:11983846-11983915	chrX:11983573-11984453	0
	FBgn0000577	en	protein_coding	chr2R:11524006-11524847	chr2R:11517762-11518684	5321
	FBgn0266411	sima	protein_coding	chr3R:30058311-30121798	chr3R:30090046-30090925	0
	FBgn0028341	Ptpmeg2	protein_coding	chrX:9638916-9639028	chrX:9638771-9639653	0
	FBgn0053182	Kdm4B	protein_coding	chr2R:13176553-13198337	chr2R:13191303-13192206	0
	FBgn0002921	Atpalpha	protein_coding	chr3R:20957734-20958167	chr3R:20957532-20958383	0
	FBgn0085432	pan	protein_coding	chr4:85712-85799	chr4:84620-85491	220
	FBgn0265730	lncRNA:CR44537	ncRNA	chr3L:813300-814487	chr3L:809065-809961	3338
	FBgn0051163	SKIP	protein_coding	chr3R:22133830-22296126	chr3R:22269852-22270617	0
	FBgn0051760	CG31760	protein_coding	chr2L:12142780-12142833	chr2L:12142237-12143072	0
	FBgn0034509	Obp57c	protein_coding	chr2R:20503584-20504202	chr2R:20498962-20499855	3728
	FBgn0041097	robo3	protein_coding	chr2L:1292648-1294687	chr2L:1304421-1305213	9733
	FBgn0266937	lncRNA:CR45388	ncRNA	chr3L:18852573-18853000	chr3L:18851946-18852841	0
	FBgn0036302	sowah	protein_coding	chr3L:12537513-12572542	chr3L:12567197-12568075	0
	FBgn0039620	wat	protein_coding	chr3R:28992977-28993372	chr3R:28990443-28991310	1666
	FBgn0036725	CG18265	protein_coding	chr3L:17439401-17439511	chr3L:17438884-17439532	0
	FBgn0035677	CG13293	protein_coding	chr3L:6082883-6083353	chr3L:6084812-6085646	1458
	FBgn0267916	lncRNA:CR46197	ncRNA	chr3L:15758026-15758314	chr3L:15758491-15759227	176
	FBgn0260400	elav	protein_coding	chrX:509235-523226	chrX:520055-520887	0
	FBgn0083949	side-III	protein_coding	chr3R:5958825-5959555	chr3R:5959266-5959939	0
	FBgn0267252	Ggamma30A	protein_coding	chr2L:9272502-9272607	chr2L:9271940-9272766	0
	FBgn0262984	CG43292	protein_coding	chr3L:7475570-7475692	chr3L:7479274-7480088	3581
	FBgn0036202	CG6024	protein_coding	chr3L:11765606-11765798	chr3L:11762653-11763245	2360
	FBgn0035676	ssp6	protein_coding	chr3L:6076722-6077345	chr3L:6077207-6078014	0
	FBgn0032723	ssp3	protein_coding	chr2L:18920471-18920616	chr2L:18924384-18925288	3767
	FBgn0264005	Hmx	protein_coding	chr3R:17567088-17568404	chr3R:17569319-17570192	914
	FBgn0259685	crb	protein_coding	chr3R:24295078-24314541	chr3R:24301395-24302209	0
	FBgn0264875	lncRNA:CR44066	ncRNA	chr2L:2186975-2187970	chr2L:2187791-2188598	0
	FBgn0261262	CG42613	protein_coding	chr3R:18937523-18937640	chr3R:18934794-18935662	1860
	FBgn0026179	siz	protein_coding	chr3L:21058832-21059071	chr3L:21047253-21048130	10701
	FBgn0031811	CG13982	protein_coding	chr2L:6412315-6412858	chr2L:6412010-6412685	0
	FBgn0259244	CG42342	protein_coding	chr3R:16512964-16514176	chr3R:16517477-16518300	3300
	FBgn0035533	Cip4	protein_coding	chr3L:4322491-4364102	chr3L:4353725-4354679	0
	FBgn0263995	cpo	protein_coding	chr3R:17919832-18018892	chr3R:17938608-17939451	0
	FBgn0041097	robo3	protein_coding	chr2L:1292648-1294687	chr2L:1297703-1298452	3015
	FBgn0267956	lncRNA:CR46236	ncRNA	chr3R:30630387-30631430	chr3R:30638092-30638947	6661
	FBgn0264857	lncRNA:iab8	ncRNA	chr3R:16848482-16848669	chr3R:16848412-16849316	0
	FBgn0036494	Toll-6	protein_coding	chr3L:15336692-15344315	chr3L:15348112-15348685	3796
	FBgn0000017	Abl	protein_coding	chr3L:16631377-16631430	chr3L:16634004-16634825	2573
	FBgn0085391	trv	protein_coding	chr3R:28047571-28047721	chr3R:28045234-28046145	1425
	FBgn0031239	CG17075	protein_coding	chr2L:259949-267505	chr2L:260426-261206	0
	FBgn0039588	mIF2	protein_coding	chr3R:28544579-28544817	chr3R:28561203-28562041	16385
	FBgn0053558	mim	protein_coding	chr2R:6935741-6936195	chr2R:6936663-6937494	467
	FBgn0011828	Pxn	protein_coding	chr3L:2601455-2630064	chr3L:2613766-2614525	0
	FBgn0028699	Rh50	protein_coding	chr3L:4919101-4920198	chr3L:4922048-4922935	1849
	FBgn0267305	lncRNA:CR45741	ncRNA	chr3L:5316213-5316451	chr3L:5319391-5320125	2939
	FBgn0037475	Fer1	protein_coding	chr3R:7136206-7136470	chr3R:7135607-7136473	0
	FBgn0284250	Oaz	protein_coding	chr2R:14435899-14436160	chr2R:14435367-14436182	0
	FBgn0052119	CG32119	protein_coding	chr3L:13246864-13247937	chr3L:13244956-13245806	1057
	FBgn0085413	CG34384	protein_coding	chr3R:7814361-7815458	chr3R:7813385-7814023	337
	FBgn0000028	acj6	protein_coding	chrX:15354755-15354953	chrX:15356105-15356945	1151
	FBgn0030586	CG12539	protein_coding	chrX:14842617-14844525	chrX:14841886-14842707	0
	FBgn0031064	CG12531	protein_coding	chrX:19718923-19719770	chrX:19719765-19720705	0
	FBgn0003165	pum	protein_coding	chr3R:9098696-9098737	chr3R:9104413-9105236	5675
	FBgn0013799	Deaf1	protein_coding	chr3L:19819102-19820001	chr3L:19818669-19819224	0
	FBgn0000568	Eip75B	protein_coding	chr3L:17969644-17971439	chr3L:17974382-17975170	2942
	FBgn0260657	CG42540	protein_coding	chr3L:4557273-4558052	chr3L:4558257-4559121	204
	FBgn0259099	DCX-EMAP	protein_coding	chr3L:14903805-14942907	chr3L:14901279-14902081	1723
	FBgn0028369	kirre	protein_coding	chrX:2740384-3134532	chrX:2763868-2764656	0
	FBgn0036179	CG7368	protein_coding	chr3L:11602648-11603254	chr3L:11601916-11602425	222
	FBgn0050015	CG30015	protein_coding	chr2R:10839102-10874771	chr2R:10870813-10871726	0
	FBgn0266101	CG44838	protein_coding	chr3L:9461050-9475475	chr3L:9465661-9466581	0
	FBgn0000036	nAChRalpha1	protein_coding	chr3R:24393896-24457157	chr3R:24424440-24425090	0
	FBgn0034720	Liprin-gamma	protein_coding	chr2R:22354388-22354708	chr2R:22354320-22355214	0
	FBgn0264739	CG43997	protein_coding	chrX:17023499-17024042	chrX:17028134-17028528	4091
	FBgn0267912	CanA-14F	protein_coding	chrX:16560684-16587172	chrX:16580261-16581102	0
	FBgn0028550	Atf3	protein_coding	chrX:1242740-1275284	chrX:1257885-1258761	0
	FBgn0085410	TrissinR	protein_coding	chr2L:5848342-5848486	chr2L:5848448-5849267	0
	FBgn0267964	CG46244	protein_coding	chr2L:19606569-19731561	chr2L:19606311-19607057	0
	FBgn0033789	CG13324	protein_coding	chr2R:13049146-13049656	chr2R:13049923-13050835	266
	FBgn0266240	lncRNA:CR44935	ncRNA	chr3R:7740178-7740778	chr3R:7743225-7744126	2446
	FBgn0040765	luna	protein_coding	chr2R:10977956-11116378	chr2R:11001268-11001794	0
	FBgn0037908	dpr5	protein_coding	chr3R:11505589-11505951	chr3R:11510221-11511028	4269
	FBgn0083946	lobo	protein_coding	chr3R:25169565-25193776	chr3R:25173775-25174867	0
	FBgn0037235	CG1103	protein_coding	chr3R:4339044-4339914	chr3R:4340893-4341772	978
	FBgn0033358	spab	protein_coding	chr2R:8968155-8968184	chr2R:8967669-8968601	0
	FBgn0024944	Oamb	protein_coding	chr3R:20713319-20713750	chr3R:20710907-20711773	1545
	FBgn0262737	mub	protein_coding	chr3L:21925180-21932702	chr3L:21931464-21932346	0
	FBgn0051092	LpR2	protein_coding	chr3R:25710025-25710147	chr3R:25710514-25711382	366
	FBgn0264375	lncRNA:CR43827	ncRNA	chr2L:19923286-19923574	chr2L:19923456-19924362	0
	FBgn0262972	lncRNA:cherub	ncRNA	chr3R:11247631-11255339	chr3R:11254293-11255121	0
	FBgn0035607	CG4835	protein_coding	chr3L:5479790-5479856	chr3L:5475284-5476202	3587
	FBgn0052532	CG32532	protein_coding	chrX:19534180-19534356	chrX:19535086-19536038	729
	FBgn0267322	lncRNA:CR45758	ncRNA	chr3L:22960930-22961668	chr3L:22960164-22960984	0
	FBgn0039026	CG7029	protein_coding	chr3R:22792658-22794030	chr3R:22796113-22796983	2082
	FBgn0264562	Hr4	protein_coding	chrX:1976572-1976620	chrX:1975720-1976645	0
	FBgn0036080	Or67d	protein_coding	chr3L:10273204-10274624	chr3L:10271601-10272472	731
	FBgn0001235	hth	protein_coding	chr3R:10548652-10548654	chr3R:10546382-10547205	1446
	FBgn0284250	Oaz	protein_coding	chr2R:14435899-14436160	chr2R:14439692-14440432	3531
	FBgn0266629	asRNA:CR45136	ncRNA	chr2R:10853696-10854495	chr2R:10853598-10854468	0
	FBgn0015609	CadN	protein_coding	chr2L:17751939-17752346	chr2L:17753775-17754711	1428
	FBgn0029708	CG3556	protein_coding	chrX:4530231-4535464	chrX:4508014-4508796	21434
	FBgn0284083	CG46305	protein_coding	chr2R:10351533-10352161	chr2R:10345542-10346392	5140
	FBgn0031414	eys	protein_coding	chr2L:2311680-2358944	chr2L:2319567-2320463	0
	FBgn0030634	CG9164	protein_coding	chrX:15382546-15385441	chrX:15385069-15385969	0
	FBgn0017590	klg	protein_coding	chr3R:22899284-22961731	chr3R:22898272-22898710	573
	FBgn0036320	CG10943	protein_coding	chr3L:12862812-12862920	chr3L:12867844-12868698	4923
	FBgn0260660	Mp	protein_coding	chr3L:7014100-7015276	chr3L:7013520-7014384	0
	FBgn0283741	prage	protein_coding	chrX:1773719-1853667	chrX:1793611-1794503	0
	FBgn0024963	GluClalpha	protein_coding	chr3R:19766523-19766647	chr3R:19766017-19766884	0
	FBgn0004795	retn	protein_coding	chr2R:23647689-23647761	chr2R:23646960-23647604	84
	FBgn0037736	side-VII	protein_coding	chr3R:9739254-9739979	chr3R:9739628-9740398	0
	FBgn0000568	Eip75B	protein_coding	chr3L:18064511-18064696	chr3L:18066389-18067272	1692
	FBgn0031257	CG4133	protein_coding	chr2L:455531-455827	chr2L:455351-456236	0
	FBgn0010488	NAT1	protein_coding	chr2R:12917995-12920859	chr2R:12916849-12917706	288
	FBgn0264006	dysc	protein_coding	chr3L:13901685-13903236	chr3L:13901622-13902507	0
	FBgn0264857	lncRNA:iab8	ncRNA	chr3R:16831116-16923231	chr3R:16875215-16876026	0
	FBgn0000577	en	protein_coding	chr2R:11524006-11528210	chr2R:11551684-11552524	23473
	FBgn0265347	lncRNA:CR44301	ncRNA	chr2R:10786195-10786493	chr2R:10788238-10789078	1744
	FBgn0003300	run	protein_coding	chrX:20690670-20697321	chrX:20711951-20712839	14629
	FBgn0259221	ATP8A	protein_coding	chr2R:13414978-13439051	chr2R:13424486-13425363	0
	FBgn0010313	corto	protein_coding	chr3R:5077779-5087072	chr3R:5095782-5096368	8709
	FBgn0267581	lncRNA:CR45921	ncRNA	chr3L:17981321-17981841	chr3L:17976312-17977149	4171
	FBgn0035903	CG6765	protein_coding	chr3L:8512767-8513073	chr3L:8512280-8513053	0
	FBgn0051632	sens-2	protein_coding	chr2L:6837764-6838995	chr2L:6843101-6843959	4105
	FBgn0041719	snRNA:U4:25F	snRNA	chr2L:5565619-5565766	chr2L:5564994-5565773	0
	FBgn0262446	mir-137	pre_miRNA	chr2R:16065254-16065344	chr2R:16070681-16071542	5336
	FBgn0023076	Clk	protein_coding	chr3L:7770023-7770322	chr3L:7771938-7772841	1615
	FBgn0028879	CG15270	protein_coding	chr2L:15095502-15096915	chr2L:15097486-15098356	570
	FBgn0037697	GstZ2	protein_coding	chr3R:9460271-9460652	chr3R:9459184-9459988	282
	FBgn0052183	Ccn	protein_coding	chr3L:17690015-17690475	chr3L:17689412-17690333	0
	FBgn0038880	SIFaR	protein_coding	chr3R:21276664-21293998	chr3R:21285155-21285927	0
	FBgn0266845	CG45307	protein_coding	chr2L:8751715-8752122	chr2L:8747445-8748278	3436
	FBgn0003249	Rh3	protein_coding	chr3R:20081060-20082450	chr3R:20079916-20080798	261
	FBgn0039582	Or98b	protein_coding	chr3R:28353570-28353620	chr3R:28374090-28374860	20469
	FBgn0267194	lncRNA:CR45634	ncRNA	chr3R:18360983-18361193	chr3R:18360407-18361264	0
	FBgn0015622	Cnx99A	protein_coding	chr3R:29317836-29317969	chr3R:29317570-29318363	0
	FBgn0000633	CG17716	protein_coding	chr2R:13643722-13643820	chr2R:13646290-13647110	2469
	FBgn0038929	CG13408	protein_coding	chr3R:22080382-22080712	chr3R:22079876-22080762	0
	FBgn0035097	CG13405	protein_coding	chr3L:73945-75332	chr3L:85155-86015	9822
	FBgn0035574	RhoGEF64C	protein_coding	chr3L:4764522-4764623	chr3L:4767631-4768378	3007
	FBgn0036043	CG8177	protein_coding	chr3L:9774270-9774489	chr3L:9773570-9774484	0
	FBgn0265182	CG44247	protein_coding	chr2R:24876691-24877297	chr2R:24876191-24876937	0
	FBgn0266142	lncRNA:CR44848	ncRNA	chr2L:13865992-13866690	chr2L:13870798-13871607	4107
	FBgn0035802	Pura	protein_coding	chr3L:7593091-7639573	chr3L:7601289-7601879	0
	FBgn0039064	CG4467	protein_coding	chr3R:23227727-23248903	chr3R:23238786-23239666	0
	FBgn0034665	CG4372	protein_coding	chr2R:21837605-21838798	chr2R:21839761-21840407	962
	FBgn0265551	lncRNA:CR44401	ncRNA	chr3R:20485778-20486679	chr3R:20488150-20488951	1470
	FBgn0015400	kek2	protein_coding	chr2L:11581937-11583102	chr2L:11581550-11582332	0
	FBgn0039025	Usp12-46	protein_coding	chr3R:22750901-22776374	chr3R:22755310-22755972	0
	FBgn0085383	CG34354	protein_coding	chr3R:28146880-28240526	chr3R:28220598-28221489	0
	FBgn0034013	unc-5	protein_coding	chr2R:15356821-15357712	chr2R:15351764-15352604	4216
	FBgn0266579	tau	protein_coding	chr3R:27639886-27656996	chr3R:27651664-27652587	0
	FBgn0264908	pHCl-1	protein_coding	chr3L:15898832-15898920	chr3L:15898748-15899346	0
	FBgn0028516	ZnT35C	protein_coding	chr2L:15245558-15245960	chr2L:15245747-15246603	0
	FBgn0036494	Toll-6	protein_coding	chr3L:15336692-15344315	chr3L:15352025-15352855	7709
	FBgn0053988	Mid1	protein_coding	chr2R:24695378-24736657	chr2R:24712477-24713362	0
	FBgn0010197	Gyc32E	protein_coding	chr2L:11148708-11149101	chr2L:11149531-11150379	429
	FBgn0266756	btsz	protein_coding	chr3R:14804092-14875488	chr3R:14875676-14876529	187
	FBgn0036899	tey	protein_coding	chr3L:19656810-19656963	chr3L:19655254-19656200	609
	FBgn0051632	sens-2	protein_coding	chr2L:6821934-6823059	chr2L:6821370-6822289	0
	FBgn0264443	CG43861	protein_coding	chr2L:19968684-20017282	chr2L:20010950-20011811	0
	FBgn0039938	Sox102F	protein_coding	chr4:800436-834393	chr4:807567-808481	0
	FBgn0015622	Cnx99A	protein_coding	chr3R:29315785-29315879	chr3R:29315187-29315925	0
	FBgn0266142	lncRNA:CR44848	ncRNA	chr2L:13865992-13866690	chr2L:13868295-13869117	1604
	FBgn0264260	CG43760	protein_coding	chr2L:15776442-15776852	chr2L:15774767-15775667	774
	FBgn0264470	lncRNA:CR43878	ncRNA	chr3L:21884511-21885056	chr3L:21884060-21884537	0
	FBgn0024232	gprs	protein_coding	chr2R:16641243-16641692	chr2R:16640846-16641628	0
	FBgn0266305	lncRNA:CR44970	ncRNA	chr2L:12840895-12841323	chr2L:12836722-12837467	3427
	FBgn0042630	Sox21b	protein_coding	chr3L:14118445-14118572	chr3L:14118561-14119468	0
	FBgn0262989	lncRNA:CR43297	ncRNA	chrX:8725493-8725901	chrX:8733752-8734702	7850
	FBgn0027339	jim	protein_coding	chr3L:22831937-22833388	chr3L:22830240-22831163	773
	FBgn0031765	CG9109	protein_coding	chr2L:6025870-6034423	chr2L:6030191-6030989	0
	FBgn0011648	Mad	protein_coding	chr2L:3152429-3152753	chr2L:3152593-3153372	0
	FBgn0000179	bi	protein_coding	chrX:4412856-4485647	chrX:4452912-4453667	0
	FBgn0053182	Kdm4B	protein_coding	chr2R:13189561-13190086	chr2R:13189800-13190540	0
	FBgn0243516	Vrp1	protein_coding	chr2R:22107581-22108780	chr2R:22108720-22109607	0
	FBgn0000121	Arr2	protein_coding	chr3L:8647261-8647645	chr3L:8646714-8647517	0
	FBgn0036490	CG6888	protein_coding	chr3L:15207844-15208586	chr3L:15200676-15201537	6306
	FBgn0000303	ChAT	protein_coding	chr3R:18705501-18706106	chr3R:18708823-18709682	2716
	FBgn0053993	CG33993	protein_coding	chr3L:5937399-5937732	chr3L:5941278-5942210	3545
	FBgn0000659	fkh	protein_coding	chr3R:28580976-28585264	chr3R:28579474-28580150	825
	FBgn0031239	CG17075	protein_coding	chr2L:259949-267505	chr2L:267175-268081	0
	FBgn0066101	LpR1	protein_coding	chr3R:25741348-25763105	chr3R:25767561-25768454	4455
	FBgn0001316	klar	protein_coding	chr3L:507975-508799	chr3L:507940-508836	0
	FBgn0263019	lncRNA:CR43314	ncRNA	chr2L:11952200-11962067	chr2L:11960701-11961321	0
	FBgn0267040	lncRNA:CR45484	ncRNA	chrX:4375908-4376571	chrX:4375389-4376287	0
	FBgn0030600	hiw	protein_coding	chrX:15063022-15063429	chrX:15062578-15063281	0
	FBgn0020307	dve	protein_coding	chr2R:22285201-22286469	chr2R:22285638-22286322	0
	FBgn0037133	CG7370	protein_coding	chr3L:21770156-21771321	chr3L:21769386-21770193	0
	FBgn0033862	CG6209	protein_coding	chr2R:13661495-13663598	chr2R:13659660-13660388	1106
	FBgn0034476	Toll-7	protein_coding	chr2R:19826578-19832973	chr2R:19835560-19836336	2586
	FBgn0265078	lncRNA:CR44189	ncRNA	chr2L:19217730-19218135	chr2L:19229550-19230352	11414
	FBgn0029834	CG5937	protein_coding	chrX:6040317-6040392	chrX:6040362-6041127	0
	FBgn0263772	CG43689	protein_coding	chrX:4075978-4076426	chrX:4075255-4076150	0
	FBgn0263413	lncRNA:CR43459	ncRNA	chr3R:10093761-10094625	chr3R:10093238-10094113	0
	FBgn0004449	Ten-m	protein_coding	chr3L:22293044-22407863	chr3L:22379403-22380307	0
	FBgn0028369	kirre	protein_coding	chrX:2740384-3134532	chrX:2887953-2888833	0
	FBgn0035153	ebd1	protein_coding	chr3L:685028-685549	chr3L:685116-685951	0
	FBgn0085447	sif	protein_coding	chr3L:5657913-5658290	chr3L:5657205-5658045	0
	FBgn0003090	pk	protein_coding	chr2R:7150703-7223378	chr2R:7169633-7170203	0
	FBgn0053531	Ddr	protein_coding	chr2L:6320228-6320390	chr2L:6318881-6319739	488
	FBgn0004839	otk	protein_coding	chr2R:12001473-12002217	chr2R:11998908-11999639	1833
	FBgn0033159	Dscam1	protein_coding	chr2R:7317924-7381899	chr2R:7379183-7380005	0
	FBgn0019968	Khc-73	protein_coding	chr2R:15515778-15532259	chr2R:15528343-15529267	0
	FBgn0016977	spen	protein_coding	chr2L:182820-183419	chr2L:178831-179647	3172
	FBgn0038789	Ir92a	protein_coding	chr3R:20342018-20342150	chr3R:20341583-20342150	0
	FBgn0266862	lncRNA:CR45323	ncRNA	chr2R:17189305-17189945	chr2R:17190085-17190984	139
	FBgn0053958	CG33958	protein_coding	chr2R:18192773-18192851	chr2R:18197394-18198037	4542
	FBgn0000279	CecC	protein_coding	chr3R:30216745-30216938	chr3R:30222859-30223708	5920
	FBgn0004858	elB	protein_coding	chr2L:14390628-14409549	chr2L:14397854-14398670	0
	FBgn0036583	CG13055	protein_coding	chr3L:16249560-16252355	chr3L:16252029-16252920	0
	FBgn0267970	lncRNA:CR46248	ncRNA	chrX:1299770-1300333	chrX:1299515-1300299	0
	FBgn0053262	CG33262	protein_coding	chr3L:13136919-13137066	chr3L:13137284-13138144	217
	FBgn0052406	PVRAP	protein_coding	chr3L:5997208-5997653	chr3L:5996635-5997375	0
	FBgn0036080	Or67d	protein_coding	chr3L:10274412-10274624	chr3L:10279171-10280064	4546
	FBgn0259745	wech	protein_coding	chr2R:7485885-7486167	chr2R:7486482-7487185	314
	FBgn0266256	lncRNA:CR44951	ncRNA	chr3R:26607047-26607276	chr3R:26606460-26607307	0
	FBgn0023172	RhoGEF2	protein_coding	chr2R:17031125-17031917	chr2R:17031192-17032108	0
	FBgn0016920	nompC	protein_coding	chr2L:5348437-5348538	chr2L:5347445-5348235	201
	FBgn0032629	beat-IIIc	protein_coding	chr2L:17251509-17251615	chr2L:17252893-17253775	1277
	FBgn0038132	apn	protein_coding	chr3R:13288592-13288813	chr3R:13288522-13289451	0
	FBgn0037698	CG16779	protein_coding	chr3R:9461084-9466631	chr3R:9460311-9461125	0
	FBgn0000964	tj	protein_coding	chr2L:19464267-19467758	chr2L:19462592-19463322	944
	FBgn0028407	Drep3	protein_coding	chr2R:12055089-12055218	chr2R:12054487-12055362	0
	FBgn0266116	lncRNA:CR44842	ncRNA	chr3L:1462388-1462801	chr3L:1459389-1460138	2249
	FBgn0267318	lncRNA:CR45754	ncRNA	chr3L:16176810-16177256	chr3L:16173817-16174726	2083
	FBgn0264001	bru3	protein_coding	chr3L:13521907-13803400	chr3L:13624616-13625522	0
	FBgn0033636	tou	protein_coding	chr2R:11577485-11579983	chr2R:11562923-11563576	13908
	FBgn0004644	hh	protein_coding	chr3R:23128169-23141906	chr3R:23139295-23140025	0
	FBgn0005636	nvy	protein_coding	chr2R:24275734-24291084	chr2R:24282766-24283560	0
	FBgn0039152	Root	protein_coding	chr3R:24113595-24113688	chr3R:24113206-24113807	0
	FBgn0262737	mub	protein_coding	chr3L:21844788-21932702	chr3L:21857664-21858510	0
	FBgn0032969	CG2528	protein_coding	chr2L:21974749-21974875	chr2L:21970441-21971348	3400
	FBgn0262737	mub	protein_coding	chr3L:21844788-21845235	chr3L:21844301-21845100	0
	FBgn0051816	CG31816	protein_coding	chr2L:16542546-16543263	chr2L:16539680-16540276	2269
	FBgn0036806	Cyp12c1	protein_coding	chr3L:18684259-18686319	chr3L:18686624-18687498	304
	FBgn0261803	CG42749	protein_coding	chrX:5296066-5306288	chrX:5287446-5288363	7702
	FBgn0265922	lncRNA:CR44711	ncRNA	chrX:21583802-21584575	chrX:21575557-21576437	7364
	FBgn0085386	CG34357	protein_coding	chr3R:4491943-4558067	chr3R:4558763-4559654	695
	FBgn0052698	CARPB	protein_coding	chrX:9783223-9855449	chrX:9831124-9832055	0
	FBgn0037513	pyd3	protein_coding	chr3R:7749883-7750079	chr3R:7753238-7754091	3158
	FBgn0039464	CG6330	protein_coding	chr3R:26958208-26958491	chr3R:26958089-26958975	0
	FBgn0038356	CG12784	protein_coding	chr3R:15763115-15763551	chr3R:15762411-15763144	0
	FBgn0032798	CG10132	protein_coding	chr2L:19518824-19519159	chr2L:19519350-19520239	190
	FBgn0033774	CG12374	protein_coding	chr2R:12762113-12762314	chr2R:12765724-12766608	3409
	FBgn0035656	CG10479	protein_coding	chr3L:5975645-5976007	chr3L:5975736-5976588	0
	FBgn0053144	CG33144	protein_coding	chr2R:10798340-10798709	chr2R:10798392-10799236	0
	FBgn0038157	CG12538	protein_coding	chr3R:13522951-13523535	chr3R:13520740-13521585	1365
	FBgn0035657	alphaKap4	protein_coding	chr3L:6010652-6011021	chr3L:6013538-6014399	2516
	FBgn0037416	Osi9	protein_coding	chr3R:6260211-6262105	chr3R:6259605-6260494	0
	FBgn0033497	CG12912	protein_coding	chr2R:10205454-10234607	chr2R:10224905-10225773	0
	FBgn0259171	Pde9	protein_coding	chrX:12785563-12897327	chrX:12869369-12870455	0
	FBgn0266225	lncRNA:CR44920	ncRNA	chr2L:21869956-21870652	chr2L:21875546-21876332	4893
	FBgn0265182	CG44247	protein_coding	chr2R:24876691-24877297	chr2R:24877232-24878051	0
	FBgn0265959	rdgC	protein_coding	chr3L:20248080-20265554	chr3L:20258333-20259214	0
	FBgn0266858	lncRNA:CR45319	ncRNA	chr2R:11992565-11996095	chr2R:11992448-11993364	0
	FBgn0265296	Dscam2	protein_coding	chr3L:7189267-7189931	chr3L:7201273-7201647	11341
	FBgn0034720	Liprin-gamma	protein_coding	chr2R:22333500-22373109	chr2R:22351588-22352251	0
	FBgn0000303	ChAT	protein_coding	chr3R:18705501-18706106	chr3R:18704949-18705824	0
	FBgn0267136	lncRNA:CR45576	ncRNA	chr3R:10489686-10490216	chr3R:10491934-10492655	1717
	FBgn0260658	CG42541	protein_coding	chrX:3911647-3911879	chrX:3918198-3919098	6318
	FBgn0003513	ss	protein_coding	chr3R:16383983-16384107	chr3R:16382382-16383306	676
	FBgn0010583	dock	protein_coding	chr2L:825969-833241	chr2L:827618-828324	0
	FBgn0039054	Cow	protein_coding	chr3R:23070516-23112730	chr3R:23110875-23111641	0
	FBgn0262098	CG42851	protein_coding	chr2R:24809325-24810107	chr2R:24811626-24812439	1518
	FBgn0040765	luna	protein_coding	chr2R:10977956-11116378	chr2R:10995946-10996851	0
	FBgn0265974	ttv	protein_coding	chr2R:14526267-14587917	chr2R:14535809-14536328	0
	FBgn0264574	Glut1	protein_coding	chr3L:914074-993788	chr3L:953583-954400	0
	FBgn0266306	lncRNA:CR44971	ncRNA	chr2L:12841517-12841679	chr2L:12867779-12868439	26099
	FBgn0000039	nAChRalpha2	protein_coding	chr3R:24490818-24491147	chr3R:24498778-24499624	7630
	FBgn0003310	S	protein_coding	chr2L:1076835-1077815	chr2L:1069936-1070492	6342
	FBgn0052834	CG32834	protein_coding	chr2R:22982542-22984293	chr2R:22978725-22979614	2927
	FBgn0265991	Zasp52	protein_coding	chr2R:15803361-15803487	chr2R:15804052-15805003	564
	FBgn0032908	CG9270	protein_coding	chr2L:20933910-20934113	chr2L:20937278-20938163	3164
	FBgn0263511	Vsx1	protein_coding	chrX:5594255-5612865	chrX:5579210-5580099	14155
	FBgn0034396	CG15097	protein_coding	chr2R:18822188-18829699	chr2R:18826801-18827708	0
	FBgn0266129	lov	protein_coding	chr2R:25085780-25139627	chr2R:25099326-25100132	0
	FBgn0011974	tRNA:Ser-AGA-1-1	tRNA	chrX:14070641-14070722	chrX:14083693-14084368	12970
	FBgn0031770	CG13995	protein_coding	chr2L:6054302-6054713	chr2L:6053852-6054714	0
	FBgn0264438	lncRNA:CR43856	ncRNA	chr2L:15011815-15012667	chr2L:15011664-15012434	0
	FBgn0264001	bru3	protein_coding	chr3L:13521907-13803400	chr3L:13763758-13764612	0
	FBgn0259246	brp	protein_coding	chr2R:9505004-9505468	chr2R:9504323-9505128	0
	FBgn0000024	Ace	protein_coding	chr3R:13222951-13259517	chr3R:13240298-13241001	0
	FBgn0259246	brp	protein_coding	chr2R:9516451-9517572	chr2R:9515291-9516146	304
	FBgn0267571	lncRNA:CR45911	ncRNA	chr3R:15417320-15420710	chr3R:15418946-15419775	0
	FBgn0015609	CadN	protein_coding	chr2L:17737964-17739713	chr2L:17735362-17736247	1716
	FBgn0264787	lncRNA:CR44017	ncRNA	chr3R:6408978-6409578	chr3R:6419647-6420548	10068
	FBgn0038349	AOX3	protein_coding	chr3R:15542748-15543669	chr3R:15542724-15543551	0
	FBgn0021776	mira	protein_coding	chr3R:19931799-19932798	chr3R:19930912-19931769	29
	FBgn0259823	CG42404	protein_coding	chr3R:15250094-15250159	chr3R:15249811-15250654	0
	FBgn0027287	Gmap	protein_coding	chrX:15486922-15511223	chrX:15496134-15496979	0
	FBgn0010415	Sdc	protein_coding	chr2R:21392402-21481176	chr2R:21417174-21418012	0
	FBgn0034720	Liprin-gamma	protein_coding	chr2R:22333500-22373109	chr2R:22367573-22368081	0
	FBgn0032782	Rab9	protein_coding	chr2L:19432574-19435841	chr2L:19433719-19434504	0
	FBgn0052333	CG32333	protein_coding	chr3L:1275956-1295699	chr3L:1279328-1280078	0
	FBgn0033788	CG13323	protein_coding	chr2R:13044695-13047256	chr2R:13026534-13027412	17282
	FBgn0028893	CG31819	protein_coding	chr2L:16213130-16213304	chr2L:16214220-16214938	915
	FBgn0028913	CG3473	protein_coding	chr2L:14563074-14563726	chr2L:14562328-14563192	0
	FBgn0263334	lncRNA:CR43415	ncRNA	chr2R:16078715-16078819	chr2R:16078314-16079054	0
	FBgn0000479	dnc	protein_coding	chrX:3176440-3343767	chrX:3205715-3206631	0
	FBgn0036316	CG10960	protein_coding	chr3L:12842780-12843106	chr3L:12840107-12840943	1836
	FBgn0267002	unc-104	protein_coding	chr2R:16764138-16764374	chr2R:16764244-16765185	0
	FBgn0051769	CG31769	protein_coding	chr2L:14110632-14110739	chr2L:14122758-14123626	12018
	FBgn0262579	Ect4	protein_coding	chr3L:8101688-8102561	chr3L:8101997-8102889	0
	FBgn0036999	isoQC	protein_coding	chr3L:20475565-20477003	chr3L:20477089-20477986	85
	FBgn0044823	Spec2	protein_coding	chr3R:5616644-5624125	chr3R:5617277-5618176	0
	FBgn0267336	Glut4EF	protein_coding	chr3R:9874681-9995364	chr3R:9952394-9953295	0
	FBgn0263995	cpo	protein_coding	chr3R:17919832-18018892	chr3R:17975028-17975633	0
	FBgn0086604	side-VIII	protein_coding	chr2R:20424338-20478951	chr2R:20438882-20439743	0
	FBgn0265076	lncRNA:CR44187	ncRNA	chr2L:20710096-20711006	chr2L:20705772-20706344	3751
	FBgn0038523	CG7587	protein_coding	chr3R:17594386-17594636	chr3R:17584495-17585065	9320
	FBgn0032369	CG6614	protein_coding	chr2L:11644619-11648839	chr2L:11643856-11644525	93
	FBgn0267088	lncRNA:CR45532	ncRNA	chrX:7120374-7120741	chrX:7124331-7125203	3589
	FBgn0039431	plum	protein_coding	chr3R:26470078-26535217	chr3R:26494475-26495209	0
	FBgn0027932	Akap200	protein_coding	chr2L:8415690-8431297	chr2L:8425764-8426610	0
	FBgn0002643	mam	protein_coding	chr2R:13991203-14060356	chr2R:14018329-14019077	0
	FBgn0004595	pros	protein_coding	chr3R:11391918-11407627	chr3R:11403995-11404890	0
	FBgn0264357	SNF4Agamma	protein_coding	chr3R:21140739-21141311	chr3R:21140977-21141776	0
	FBgn0003651	svp	protein_coding	chr3R:12258737-12302785	chr3R:12272045-12272965	0
	FBgn0030222	CG9806	protein_coding	chrX:10624211-10624707	chrX:10624469-10625379	0
	FBgn0267255	CG45691	protein_coding	chr2L:17320250-17320712	chr2L:17326255-17327085	5542
	FBgn0040601	CG13643	protein_coding	chr3R:24897685-24906004	chr3R:24903960-24904775	0
	FBgn0265296	Dscam2	protein_coding	chr3L:7189267-7189931	chr3L:7199168-7200008	9236
	FBgn0031081	Nep3	protein_coding	chrX:19961297-19969323	chrX:19961016-19961865	0
	FBgn0285925	Fas1	protein_coding	chr3R:16631609-16631741	chr3R:16630256-16631059	549
	FBgn0053309	CG33309	protein_coding	chr2L:14810873-14812599	chr2L:14813182-14814046	582
	FBgn0028866	CG18420	protein_coding	chr2L:14794516-14795840	chr2L:14794433-14795284	0
	FBgn0027600	obst-B	protein_coding	chr2L:10032690-10038954	chr2L:10040199-10041154	1244
	FBgn0264437	lncRNA:CR43855	ncRNA	chr2L:8590370-8590599	chr2L:8584554-8585323	5046
	FBgn0033405	CG13954	protein_coding	chr2R:9309296-9389467	chr2R:9380508-9381323	0
	FBgn0004595	pros	protein_coding	chr3R:11328480-11407627	chr3R:11322486-11323362	5117
	FBgn0036786	skl	protein_coding	chr3L:18438561-18439942	chr3L:18439580-18440464	0
	FBgn0029814	CG15765	protein_coding	chrX:5819052-5819202	chrX:5818214-5819090	0
	FBgn0267139	lncRNA:CR45579	ncRNA	chr3R:11101180-11101684	chr3R:11095375-11096211	4968
	FBgn0265421	lncRNA:CR44333	ncRNA	chr3R:7285230-7285595	chr3R:7282283-7283212	2017
	FBgn0034205	CG10950	protein_coding	chr2R:17195203-17195262	chr2R:17192692-17193403	1799
	FBgn0004414	msopa	protein_coding	chr3L:22082720-22083367	chr3L:22094323-22095129	10955
	FBgn0001122	Galphao	protein_coding	chr2R:10445116-10445624	chr2R:10443751-10444642	473
	FBgn0051357	CG31357	protein_coding	chr3R:24828279-24829959	chr3R:24827894-24828703	0
	FBgn0259241	CG42339	protein_coding	chrX:10967722-11039901	chrX:11039487-11040355	0
	FBgn0267738	asRNA:CR46069	ncRNA	chr2L:2517669-2518845	chr2L:2524876-2525638	6030
	FBgn0030536	CG11068	protein_coding	chrX:13955236-13955675	chrX:13953971-13954799	436
	FBgn0064237	Idgf5	protein_coding	chr2R:18394521-18395282	chr2R:18395186-18396043	0
	FBgn0002973	numb	protein_coding	chr2L:9460047-9460368	chr2L:9459816-9460726	0
	FBgn0085391	trv	protein_coding	chr3R:28075677-28075764	chr3R:28063386-28064227	11449
	FBgn0267622	asRNA:CR45960	ncRNA	chr3L:22274083-22275491	chr3L:22273633-22274441	0
	FBgn0038158	CG14370	protein_coding	chr3R:13587997-13588725	chr3R:13582775-13583719	4277
	FBgn0051145	CG31145	protein_coding	chr3R:23605751-23669659	chr3R:23666550-23667452	0
	FBgn0033951	CG10139	protein_coding	chr2R:14645614-14646344	chr2R:14647656-14648185	1311
	FBgn0263706	CG43658	protein_coding	chrX:17456169-17561180	chrX:17552094-17552910	0
	FBgn0052206	CG32206	protein_coding	chr3L:19412374-19412912	chr3L:19412591-19413447	0
	FBgn0050075	CG30075	protein_coding	chr2R:14375921-14375944	chr2R:14375320-14376150	0
	FBgn0036202	CG6024	protein_coding	chr3L:11759626-11760110	chr3L:11761475-11762206	1364
	FBgn0263289	scrib	protein_coding	chr3R:26545043-26545160	chr3R:26546251-26547182	1090
	FBgn0051660	smog	protein_coding	chr2L:4852864-4876792	chr2L:4857393-4858213	0
	FBgn0028886	CG15279	protein_coding	chr2L:14851282-14851749	chr2L:14854790-14855683	3040
	FBgn0030613	Rab3-GEF	protein_coding	chrX:15089682-15089961	chrX:15089166-15089974	0
	FBgn0083981	RunxA	protein_coding	chrX:20623073-20623773	chrX:20615518-20616347	6725
	FBgn0085390	Dgk	protein_coding	chr2R:7881811-7881920	chr2R:7874540-7875475	6335
	FBgn0264001	bru3	protein_coding	chr3L:13521907-13803400	chr3L:13610101-13610960	0
	FBgn0004244	Rdl	protein_coding	chr3L:9182047-9182149	chr3L:9181938-9182774	0
	FBgn0028550	Atf3	protein_coding	chrX:1242740-1275284	chrX:1269326-1270152	0
	FBgn0024836	stan	protein_coding	chr2R:10673345-10721138	chr2R:10702351-10703182	0
	FBgn0267978	ap	protein_coding	chr2R:5727454-5727525	chr2R:5736510-5737347	8984
	FBgn0020907	Scp2	protein_coding	chr3R:16574543-16575394	chr3R:16575542-16576435	147
	FBgn0038902	CG6800	protein_coding	chr3R:21776138-21776338	chr3R:21775466-21776264	0
	FBgn0051028	CG31028	protein_coding	chr3R:30166631-30166910	chr3R:30165999-30166896	0
	FBgn0262975	cnc	protein_coding	chr3R:23226445-23226711	chr3R:23226367-23227279	0
	FBgn0052062	Rbfox1	protein_coding	chr3L:10481412-10594012	chr3L:10508856-10509431	0
	FBgn0264961	asRNA:CR44130	ncRNA	chr2R:6047170-6047738	chr2R:6048441-6048987	702
	FBgn0053531	Ddr	protein_coding	chr2L:6320228-6320390	chr2L:6316444-6317313	2914
	FBgn0267738	asRNA:CR46069	ncRNA	chr2L:2517669-2518845	chr2L:2524288-2524733	5442
	FBgn0286032	lncRNA:CR46352	ncRNA	chr3R:5042652-5043025	chr3R:5035460-5036269	6382
	FBgn0038931	CG13407	protein_coding	chr3R:22103414-22105590	chr3R:22099550-22100347	3066
	FBgn0004870	bab1	protein_coding	chr3L:1040297-1040354	chr3L:1062170-1063065	21815
	FBgn0263873	sick	protein_coding	chr2L:19796365-19796823	chr2L:19801759-19802679	4935
	FBgn0262483	Rbp	protein_coding	chr3R:15374635-15375677	chr3R:15375420-15376271	0
	FBgn0016694	Pdp1	protein_coding	chr3L:7811458-7867369	chr3L:7852361-7852838	0
	FBgn0085391	trv	protein_coding	chr3R:28075677-28075764	chr3R:28067565-28068402	7274
	FBgn0265487	mbl	protein_coding	chr2R:17354179-17354412	chr2R:17353699-17354596	0
	FBgn0259239	CG42337	protein_coding	chr3L:21183313-21193363	chr3L:21191618-21192476	0
	FBgn0053993	CG33993	protein_coding	chr3L:5937399-5937732	chr3L:5938440-5939273	707
	FBgn0086916	snky	protein_coding	chr3L:13174478-13176781	chr3L:13166247-13167132	7345
	FBgn0004784	inaC	protein_coding	chr2R:16901285-16901575	chr2R:16901232-16902111	0
	FBgn0000719	fog	protein_coding	chrX:22824317-22855194	chrX:22850940-22851440	0
	FBgn0033791	Drl-2	protein_coding	chr2R:13079084-13079539	chr2R:13088152-13088770	8612
	FBgn0264001	bru3	protein_coding	chr3L:13521907-13803400	chr3L:13719818-13720743	0
	FBgn0262579	Ect4	protein_coding	chr3L:8099146-8099536	chr3L:8099275-8100168	0
	FBgn0027364	Six4	protein_coding	chr3L:20792128-20792777	chr3L:20792413-20793269	0
	FBgn0025574	Pli	protein_coding	chr3R:23865563-23865655	chr3R:23865993-23866900	337
	FBgn0034251	ND-51L1	protein_coding	chr2R:17595267-17597409	chr2R:17597098-17597876	0
	FBgn0003720	tll	protein_coding	chr3R:30852315-30852622	chr3R:30858490-30859311	5867
	FBgn0085412	CG34383	protein_coding	chr3R:13715207-13764667	chr3R:13731879-13732796	0
	FBgn0260440	spdo	protein_coding	chr3R:30476684-30478174	chr3R:30476215-30477053	0
	FBgn0259162	RunxB	protein_coding	chrX:20564748-20564909	chrX:20561024-20561977	2770
	FBgn0028481	CG4341	protein_coding	chr2L:922793-923219	chr2L:922374-923278	0
	FBgn0283451	br	protein_coding	chrX:1575132-1664869	chrX:1639676-1640589	0
	FBgn0034423	tbrd-2	protein_coding	chr2R:19260122-19262294	chr2R:19263408-19264337	1113
	FBgn0265639	lncRNA:CR44446	ncRNA	chr2R:8245795-8246295	chr2R:8246518-8247418	222
	FBgn0259175	ome	protein_coding	chr3L:14672839-14747868	chr3L:14741054-14741882	0
	FBgn0262508	CG43078	protein_coding	chr3L:8576808-8599617	chr3L:8576425-8577159	0
	FBgn0029708	CG3556	protein_coding	chrX:4530231-4535464	chrX:4526524-4527441	2789
	FBgn0033494	KCNQ	protein_coding	chr2R:10191978-10192394	chr2R:10190296-10190857	1120
	FBgn0029989	CG15333	protein_coding	chrX:8019523-8021345	chrX:8017591-8018445	1077
	FBgn0052813	CG32813	protein_coding	chrX:1388568-1388796	chrX:1387954-1388779	0
	FBgn0030385	Ir11a	protein_coding	chrX:12375596-12377755	chrX:12390071-12390871	12315
	FBgn0003165	pum	protein_coding	chr3R:9080558-9081022	chr3R:9084727-9085553	3704
	FBgn0035649	CG10483	protein_coding	chr3L:5921137-5921316	chr3L:5920616-5921488	0
	FBgn0267964	CG46244	protein_coding	chr2L:19606569-19731561	chr2L:19608858-19609748	0
	FBgn0265140	Meltrin	protein_coding	chr3R:14696485-14697292	chr3R:14690871-14691587	4897
	FBgn0010406	RNaseX25	protein_coding	chr3L:7970588-7970742	chr3L:7966964-7967846	2741
	FBgn0015400	kek2	protein_coding	chr2L:11606514-11606544	chr2L:11603018-11603848	2665
	FBgn0037525	CG17816	protein_coding	chr3R:7855582-7886733	chr3R:7875368-7876004	0
	FBgn0031530	Pgant2	protein_coding	chr2L:3422760-3422957	chr2L:3426646-3427190	3688
	FBgn0033134	Tsp42El	protein_coding	chr2R:7045769-7046013	chr2R:7045312-7046149	0
	FBgn0284236	CG46320	protein_coding	chr3L:5664121-5749599	chr3L:5727199-5728086	0
	FBgn0053531	Ddr	protein_coding	chr2L:6253123-6253329	chr2L:6249152-6250053	3069
	FBgn0266965	lncRNA:CR45416	ncRNA	chr3L:6883321-6883601	chr3L:6880973-6881893	1427
	FBgn0041111	lilli	protein_coding	chr2L:2885929-2954406	chr2L:2898110-2898835	0
	FBgn0052698	CARPB	protein_coding	chrX:9783223-9855449	chrX:9829560-9830475	0
	FBgn0050371	CG30371	protein_coding	chr2R:8267643-8269334	chr2R:8272390-8273267	3055
	FBgn0004652	fru	protein_coding	chr3R:18545113-18545586	chr3R:18543270-18544088	1024
	FBgn0261803	CG42749	protein_coding	chrX:5296066-5306288	chrX:5285461-5286218	9847
	FBgn0016694	Pdp1	protein_coding	chr3L:7811458-7867369	chr3L:7824507-7825236	0
	FBgn0030798	CG13003	protein_coding	chrX:16844807-16846626	chrX:16844057-16844880	0
	FBgn0003888	betaTub60D	protein_coding	chr2R:24305881-24313099	chr2R:24307062-24308116	0
	FBgn0264895	RapGAP1	protein_coding	chr2L:7497805-7578980	chr2L:7546740-7547486	0
	FBgn0262996	lncRNA:CR43304	ncRNA	chr2L:17541854-17541934	chr2L:17542546-17543476	611
	FBgn0266893	lncRNA:CR45353	ncRNA	chr2L:15468944-15469527	chr2L:15470510-15471352	982
	FBgn0003944	Ubx	protein_coding	chr3R:16656623-16734426	chr3R:16715330-16716238	0
	FBgn0037171	CG14459	protein_coding	chr3L:22573114-22637916	chr3L:22572369-22572811	302
	FBgn0037292	plh	protein_coding	chr3R:4986500-5011031	chr3R:4997538-4998369	0
	FBgn0045852	ham	protein_coding	chr2L:18792252-18792906	chr2L:18792785-18793586	0
	FBgn0051361	dpr17	protein_coding	chr3R:12094876-12111420	chr3R:12094439-12095293	0
	FBgn0005586	Rab3	protein_coding	chr2R:10728605-10729203	chr2R:10728664-10729546	0
	FBgn0039040	CG13833	protein_coding	chr3R:23035340-23035563	chr3R:23036607-23037444	1043
	FBgn0000723	FER	protein_coding	chr3R:9390886-9391073	chr3R:9382193-9382995	7890
	FBgn0004394	pdm2	protein_coding	chr2L:12684531-12686306	chr2L:12686570-12687458	263
	FBgn0266926	lncRNA:CR45377	ncRNA	chr2R:11706036-11706222	chr2R:11707820-11708651	1597
	FBgn0028499	CG7985	protein_coding	chr3R:18200305-18200440	chr3R:18201555-18202460	1114
	FBgn0000320	eya	protein_coding	chr2L:6546449-6546976	chr2L:6544867-6545756	692
	FBgn0035161	CG13898	protein_coding	chr3L:803427-804051	chr3L:792591-793284	10142
	FBgn0264089	sli	protein_coding	chr2R:15869495-15922118	chr2R:15911686-15912572	0
	FBgn0000606	eve	protein_coding	chr2R:9979319-9980795	chr2R:9978705-9979584	0
	FBgn0265998	Doa	protein_coding	chr3R:28919492-28919567	chr3R:28918906-28919803	0
	FBgn0261588	pdm3	protein_coding	chr2R:8327490-8396280	chr2R:8341227-8342147	0
	FBgn0031533	CG2772	protein_coding	chr2L:3445992-3446142	chr2L:3440179-3440932	5059
	FBgn0035094	CG9380	protein_coding	chr2R:25183628-25255318	chr2R:25244347-25245166	0
	FBgn0035903	CG6765	protein_coding	chr3L:8512767-8518738	chr3L:8513178-8513869	0
	FBgn0265674	lncRNA:CR44481	ncRNA	chr2L:11665241-11665810	chr2L:11676448-11677272	10637
	FBgn0261289	CheB98a	protein_coding	chr3R:28806702-28806971	chr3R:28805718-28806488	213
	FBgn0053202	dpr11	protein_coding	chr3R:6592884-6593330	chr3R:6593023-6593862	0
	FBgn0262018	CadN2	protein_coding	chr2L:17786971-17875247	chr2L:17793853-17794764	0
	FBgn0028875	nAChRalpha5	protein_coding	chr2L:14040170-14094401	chr2L:14049595-14050506	0
	FBgn0265067	lncRNA:CR44178	ncRNA	chr3R:21094949-21095744	chr3R:21095042-21095489	0
	FBgn0263395	hppy	protein_coding	chr2R:19179499-19179858	chr2R:19185282-19186210	5423
	FBgn0003285	rst	protein_coding	chrX:2950399-2954530	chrX:2951451-2952322	0
	FBgn0036993	CG5910	protein_coding	chr3L:20442419-20442469	chr3L:20441403-20442133	285
	FBgn0051518	tRNA:Gly-TCC-1-4	tRNA	chr3R:18108993-18109064	chr3R:18111369-18112217	2304
	FBgn0003295	ru	protein_coding	chr3L:1370628-1387437	chr3L:1382715-1383627	0
	FBgn0083950	side-VI	protein_coding	chr3R:10972381-10973349	chr3R:10975377-10976224	2027
	FBgn0051092	LpR2	protein_coding	chr3R:25722416-25722556	chr3R:25720861-25721721	694
	FBgn0028369	kirre	protein_coding	chrX:2740384-3134532	chrX:2822624-2823534	0
	FBgn0086604	side-VIII	protein_coding	chr2R:20465647-20465791	chr2R:20465432-20465984	0
	FBgn0263395	hppy	protein_coding	chr2R:19211856-19212276	chr2R:19210208-19211097	758
	FBgn0003513	ss	protein_coding	chr3R:16401840-16402344	chr3R:16396133-16396865	4974
	FBgn0004242	Syt1	protein_coding	chr2L:2799909-2799979	chr2L:2799772-2800632	0
	FBgn0263379	lncRNA:CR43431	ncRNA	chr3L:12648907-12653090	chr3L:12654755-12655633	1664
	FBgn0037662	CG11997	protein_coding	chr3R:9177747-9179098	chr3R:9179024-9179774	0
	FBgn0052677	X11Lbeta	protein_coding	chrX:10627737-10710947	chrX:10627178-10628055	0
	FBgn0263706	CG43658	protein_coding	chrX:17456169-17561180	chrX:17495314-17496216	0
	FBgn0052521	CG32521	protein_coding	chrX:21223580-21223647	chrX:21225789-21226644	2141
	FBgn0036157	CG7560	protein_coding	chr3L:11425158-11426395	chr3L:11416608-11417470	7687
	FBgn0028704	Nckx30C	protein_coding	chr2L:9746407-9746495	chr2L:9746421-9747236	0
	FBgn0259712	CG42366	protein_coding	chr2L:9925161-9925282	chr2L:9924882-9925749	0
	FBgn0267305	lncRNA:CR45741	ncRNA	chr3L:5316213-5316451	chr3L:5317487-5318345	1035
	FBgn0261873	sdt	protein_coding	chrX:8178549-8240474	chrX:8202150-8202887	0
	FBgn0004370	Ptp10D	protein_coding	chrX:11664730-11664979	chrX:11644377-11645270	19459
	FBgn0261262	CG42613	protein_coding	chr3R:18947291-18948007	chr3R:18946013-18946834	456
	FBgn0261461	RhoGAP18B	protein_coding	chrX:19158120-19158201	chrX:19158606-19159529	404
	FBgn0034416	CG15109	protein_coding	chr2R:19059596-19061065	chr2R:19060976-19061864	0
	FBgn0027570	Nep2	protein_coding	chr3R:4723796-4724301	chr3R:4724009-4724892	0
	FBgn0039054	Cow	protein_coding	chr3R:23070516-23072728	chr3R:23069034-23069924	591
	FBgn0024189	sns	protein_coding	chr2R:8798489-8856091	chr2R:8837913-8838758	0
	FBgn0264449	CG43867	protein_coding	chrX:880919-881788	chrX:884310-885233	2521
	FBgn0015558	tty	protein_coding	chrX:21338772-21339020	chrX:21337892-21338813	0
	FBgn0033710	CG17739	protein_coding	chr2R:12306528-12306553	chr2R:12306344-12307247	0
	FBgn0265296	Dscam2	protein_coding	chr3L:7183623-7183955	chr3L:7185343-7185759	1387
	FBgn0044826	Pak3	protein_coding	chr3R:16445007-16447134	chr3R:16448013-16448798	878
	FBgn0037153	olf413	protein_coding	chr3L:22136090-22247702	chr3L:22185516-22186424	0
	FBgn0266892	lncRNA:CR45352	ncRNA	chr2L:14021583-14022033	chr2L:14021541-14022260	0
	FBgn0028400	Syt4	protein_coding	chr3R:7266065-7266188	chr3R:7266491-7267185	302
	FBgn0031730	CG7236	protein_coding	chr2L:5706374-5706819	chr2L:5701188-5702016	4357
	FBgn0035657	alphaKap4	protein_coding	chr3L:6010652-6011021	chr3L:6008202-6009123	1528
	FBgn0036202	CG6024	protein_coding	chr3L:11765606-11765798	chr3L:11765632-11766436	0
	FBgn0003295	ru	protein_coding	chr3L:1370628-1387437	chr3L:1369864-1370779	0
	FBgn0000568	Eip75B	protein_coding	chr3L:17992908-17992996	chr3L:17992440-17992989	0
	FBgn0265487	mbl	protein_coding	chr2R:17351094-17351264	chr2R:17344058-17344967	6126
	FBgn0250867	CG42238	protein_coding	chr2L:20965520-21052164	chr2L:21033077-21033939	0
	FBgn0020251	sfl	protein_coding	chr3L:6495680-6550104	chr3L:6541308-6542276	0
	FBgn0260396	CG42521	protein_coding	chr3L:10623066-10623454	chr3L:10621824-10622704	361
	FBgn0039883	RhoGAP100F	protein_coding	chr3R:31812609-31813826	chr3R:31812130-31813081	0
	FBgn0262018	CadN2	protein_coding	chr2L:17786971-17875247	chr2L:17843578-17844377	0
	FBgn0034683	CG13500	protein_coding	chr2R:22056467-22057681	chr2R:22053894-22054568	1898
	FBgn0085386	CG34357	protein_coding	chr3R:4491943-4558067	chr3R:4523921-4524691	0
	FBgn0034417	CG15117	protein_coding	chr2R:19126208-19126269	chr2R:19125575-19126486	0
	FBgn0013467	igl	protein_coding	chr2R:15164920-15165100	chr2R:15164370-15165279	0
	FBgn0085409	smal	protein_coding	chr2L:6209056-6211114	chr2L:6212085-6212966	970
	FBgn0261801	CG42747	protein_coding	chr3L:6461558-6462050	chr3L:6437801-6438750	22807
	FBgn0000568	Eip75B	protein_coding	chr3L:17952162-17955049	chr3L:17949997-17950804	1357
	FBgn0085409	smal	protein_coding	chr2L:6209056-6211114	chr2L:6213163-6214012	2048
	FBgn0050018	mthl13	protein_coding	chr2R:10791459-10793109	chr2R:10789686-10790069	1389
	FBgn0005427	ewg	protein_coding	chrX:273470-276377	chrX:275976-276816	0
	FBgn0028875	nAChRalpha5	protein_coding	chr2L:14040170-14094401	chr2L:14069157-14070063	0
	FBgn0263934	esn	protein_coding	chr2R:7118417-7118975	chr2R:7112776-7113541	4875
	FBgn0036266	CG5626	protein_coding	chr3L:12204123-12206022	chr3L:12203392-12204207	0
	FBgn0267678	lncRNA:CR46014	ncRNA	chr3R:12276604-12276932	chr3R:12276267-12277031	0
	FBgn0263257	Cngl	protein_coding	chrX:15440517-15441252	chrX:15440963-15441845	0
	FBgn0014388	sty	protein_coding	chr3L:3401153-3424935	chr3L:3424890-3425742	0
	FBgn0011589	Elk	protein_coding	chr2R:17873939-17926695	chr2R:17919665-17919932	0
	FBgn0265995	lncRNA:CR44770	ncRNA	chr2L:15160651-15161083	chr2L:15160576-15161075	0
	FBgn0051814	DIP-kappa	protein_coding	chr2L:13717021-13717320	chr2L:13716903-13717754	0
	FBgn0263120	Acsl	protein_coding	chr2R:8672056-8672406	chr2R:8671369-8672205	0
	FBgn0032840	sNPF	protein_coding	chr2L:20027915-20056373	chr2L:20041161-20041999	0
	FBgn0035997	phol	protein_coding	chr3L:9453048-9455642	chr3L:9453427-9454358	0
	FBgn0085385	bma	protein_coding	chr3L:9908120-9967298	chr3L:9916401-9917140	0
	FBgn0053179	beat-IIIb	protein_coding	chr2L:16973091-16973697	chr2L:16972512-16973413	0
	FBgn0264502	CG43901	protein_coding	chrX:10905767-10909122	chrX:10906262-10907155	0
	FBgn0032723	ssp3	protein_coding	chr2L:18936425-18936564	chr2L:18932534-18933380	3044
	FBgn0036834	CG6836	protein_coding	chr3L:18955208-18955406	chr3L:18962875-18963771	7468
	FBgn0265974	ttv	protein_coding	chr2R:14526267-14587917	chr2R:14551424-14551951	0
	FBgn0262869	Gfrl	protein_coding	chr3R:20378458-20484588	chr3R:20445922-20446832	0
	FBgn0000635	Fas2	protein_coding	chrX:4154387-4154431	chrX:4152671-4153360	1026
	FBgn0032129	jp	protein_coding	chr2L:9566433-9566750	chr2L:9566391-9566903	0
	FBgn0053100	eIF4EHP	protein_coding	chr3R:24063077-24108960	chr3R:24098849-24099730	0
	FBgn0267136	lncRNA:CR45576	ncRNA	chr3R:10489686-10490216	chr3R:10488276-10489129	556
	FBgn0015776	nrv1	protein_coding	chr2L:6780032-6780289	chr2L:6781259-6781977	969
	FBgn0261444	CG3638	protein_coding	chrX:1233803-1234279	chrX:1232302-1233112	690
	FBgn0259996	lncRNA:CR40341	ncRNA	chr2L:20248039-20248872	chr2L:20229646-20230557	17481
	FBgn0266411	sima	protein_coding	chr3R:30058311-30121798	chr3R:30088784-30089539	0
	FBgn0005658	Ets65A	protein_coding	chr3L:6103625-6103792	chr3L:6103334-6104168	0
	FBgn0263049	lncRNA:let7C	ncRNA	chr2L:18455717-18455963	chr2L:18458332-18459257	2368
	FBgn0265597	rad	protein_coding	chrX:13030755-13031155	chrX:13030936-13031828	0
	FBgn0262882	CG43237	protein_coding	chr2R:17205208-17205254	chr2R:17205928-17206827	673
	FBgn0259222	CG42322	protein_coding	chr3R:20740108-20756639	chr3R:20741129-20741966	0
	FBgn0036259	CG9760	protein_coding	chr3L:12157052-12163735	chr3L:12161872-12162779	0
	FBgn0085370	Pde11	protein_coding	chr2L:18532025-18590342	chr2L:18585034-18585492	0
	FBgn0013576	mtd	protein_coding	chr3R:5350240-5350443	chr3R:5350252-5351054	0
	FBgn0038789	Ir92a	protein_coding	chr3R:20338973-20343902	chr3R:20340830-20341470	0
	FBgn0035914	CG6282	protein_coding	chr3L:8604657-8617074	chr3L:8613738-8614639	0
	FBgn0261239	Hr39	protein_coding	chr2L:21257103-21257257	chr2L:21256664-21257585	0
	FBgn0263983	CG43732	protein_coding	chr3R:18950196-18976557	chr3R:18964692-18965549	0
	FBgn0029951	CG11369	protein_coding	chrX:7574290-7576767	chrX:7571264-7572031	2258
	FBgn0264001	bru3	protein_coding	chr3L:13521907-13803400	chr3L:13673026-13673849	0
	FBgn0000567	Eip74EF	protein_coding	chr3L:17558672-17619325	chr3L:17593120-17593956	0
	FBgn0033192	Corin	protein_coding	chr2R:7540111-7540524	chr2R:7543853-7544689	3328
	FBgn0265551	lncRNA:CR44401	ncRNA	chr3R:20485778-20486679	chr3R:20490679-20491555	3999
	FBgn0265444	lncRNA:CR44344	ncRNA	chr2R:17388364-17389081	chr2R:17389249-17390051	167
	FBgn0052056	scramb1	protein_coding	chr3L:10220483-10225240	chr3L:10226743-10227575	1502
	FBgn0015776	nrv1	protein_coding	chr2L:6780032-6780289	chr2L:6780359-6781136	69
	FBgn0085382	CG34353	protein_coding	chr3R:27767966-27905843	chr3R:27818185-27818977	0
	FBgn0001122	Galphao	protein_coding	chr2R:10445116-10445624	chr2R:10442236-10443005	2110
	FBgn0267252	Ggamma30A	protein_coding	chr2L:9256563-9302494	chr2L:9275157-9276053	0
	FBgn0029697	CG15570	protein_coding	chrX:4218170-4219015	chrX:4227718-4228602	8702
	FBgn0000568	Eip75B	protein_coding	chr3L:18064511-18064696	chr3L:18064509-18065362	0
	FBgn0259176	bun	protein_coding	chr2L:12477115-12477166	chr2L:12471912-12472755	4359
	FBgn0266781	lncRNA:CR45246	ncRNA	chr3L:10825144-10825601	chr3L:10823886-10824686	457
	FBgn0036522	Phs	protein_coding	chr3L:15619901-15621600	chr3L:15623792-15624541	2191
	FBgn0003651	svp	protein_coding	chr3R:12258737-12302785	chr3R:12265165-12265975	0
	FBgn0032343	CG6201	protein_coding	chr2L:11112493-11113061	chr2L:11113062-11113884	0
	FBgn0003079	Raf	protein_coding	chrX:2295466-2343870	chrX:2307573-2308215	0
	FBgn0085383	CG34354	protein_coding	chr3R:28146880-28240526	chr3R:28219123-28219934	0
	FBgn0250910	Octbeta3R	protein_coding	chr3R:12547911-12548229	chr3R:12548057-12548943	0
	FBgn0267336	Glut4EF	protein_coding	chr3R:9874681-9995364	chr3R:9949649-9950558	0
	FBgn0003944	Ubx	protein_coding	chr3R:16656623-16734426	chr3R:16722641-16723480	0
	FBgn0041210	HDAC4	protein_coding	chrX:13276435-13276547	chrX:13278395-13279068	1847
	FBgn0051337	CG31337	protein_coding	chr3R:13545125-13545400	chr3R:13556898-13557783	11497
	FBgn0261269	conv	protein_coding	chr2R:14274479-14275038	chr2R:14275016-14275854	0
	FBgn0243516	Vrp1	protein_coding	chr2R:22106107-22122562	chr2R:22119912-22120746	0
	FBgn0265959	rdgC	protein_coding	chr3L:20248080-20265554	chr3L:20254485-20255333	0
	FBgn0026438	Eaat2	protein_coding	chr2L:740800-741791	chr2L:741285-742102	0
	FBgn0032827	CG10481	protein_coding	chr2L:19890201-19890561	chr2L:19889137-19889982	218
	FBgn0265487	mbl	protein_coding	chr2R:17351094-17351264	chr2R:17339591-17340471	10622
	FBgn0003371	sgg	protein_coding	chrX:2634827-2635031	chrX:2635896-2636734	864
	FBgn0026411	Lim1	protein_coding	chrX:8756539-8805804	chrX:8749026-8749876	6662
	FBgn0262972	lncRNA:cherub	ncRNA	chr3R:11247631-11256123	chr3R:11260917-11261831	4793
	FBgn0036485	FucTA	protein_coding	chr3L:15147137-15147402	chr3L:15146700-15147457	0
	FBgn0000567	Eip74EF	protein_coding	chr3L:17558672-17619325	chr3L:17584314-17585101	0
	FBgn0259221	ATP8A	protein_coding	chr2R:13428712-13428822	chr2R:13428131-13428909	0
	FBgn0026058	OdsH	protein_coding	chrX:17791010-17791448	chrX:17799357-17800271	7908
	FBgn0261804	CG42750	protein_coding	chr2L:18159811-18275770	chr2L:18203985-18204834	0
	FBgn0030058	CG11294	protein_coding	chrX:8691820-8693620	chrX:8694811-8695602	1190
	FBgn0010329	Tbh	protein_coding	chrX:7995697-7995793	chrX:7994970-7996019	0
	FBgn0038881	CG16791	protein_coding	chr3R:21318300-21349601	chr3R:21339330-21340164	0
	FBgn0033405	CG13954	protein_coding	chr2R:9309296-9389467	chr2R:9319951-9320887	0
	FBgn0286871	lncRNA:CR46393	ncRNA	chr3R:19212154-19212727	chr3R:19211261-19212227	0
	FBgn0261854	aPKC	protein_coding	chr2R:14953087-14953655	chr2R:14954107-14955002	451
	FBgn0052773	lncRNA:CR32773	ncRNA	chrX:4610851-4611385	chrX:4600194-4600906	9944
	FBgn0052266	CG32266	protein_coding	chr3L:3791087-3791560	chr3L:3791501-3792000	0
	FBgn0286032	lncRNA:CR46352	ncRNA	chr3R:5042652-5043025	chr3R:5039012-5039712	2939
	FBgn0264087	Slob	protein_coding	chr2L:7675012-7675078	chr2L:7674991-7675581	0
	FBgn0243486	rdo	protein_coding	chr2L:18012380-18070246	chr2L:18027620-18028491	0
	FBgn0261502	CG42650	protein_coding	chr3R:7391413-7391789	chr3R:7393966-7394541	2176
	FBgn0036316	CG10960	protein_coding	chr3L:12831883-12832551	chr3L:12834007-12834921	1455
	FBgn0039064	CG4467	protein_coding	chr3R:23227727-23248903	chr3R:23246778-23247427	0
	FBgn0259246	brp	protein_coding	chr2R:9530090-9530206	chr2R:9530040-9530814	0
	FBgn0039590	CG10011	protein_coding	chr3R:28634376-28635099	chr3R:28626584-28627478	6897
	FBgn0028550	Atf3	protein_coding	chrX:1242740-1275284	chrX:1260411-1261266	0
	FBgn0264775	CG44013	protein_coding	chr3R:15508896-15509917	chr3R:15516822-15517665	6904
	FBgn0266214	lncRNA:CR44909	ncRNA	chr2L:20583656-20626206	chr2L:20629412-20630329	3205
	FBgn0264001	bru3	protein_coding	chr3L:13521907-13803400	chr3L:13787644-13788552	0
	FBgn0267120	lncRNA:CR45560	ncRNA	chr3R:7387444-7388319	chr3R:7385316-7386219	1224
	FBgn0266875	lncRNA:CR45336	ncRNA	chr2L:3210515-3211156	chr2L:3220700-3221616	9543
	FBgn0025186	ari-2	protein_coding	chr2R:22212835-22213519	chr2R:22213940-22214753	420
	FBgn0036285	toe	protein_coding	chr3L:12422510-12432668	chr3L:12433740-12434195	1071
	FBgn0263995	cpo	protein_coding	chr3R:17919832-18018892	chr3R:17978408-17979305	0
	FBgn0031016	kek5	protein_coding	chrX:19353181-19471914	chrX:19371702-19372552	0
	FBgn0243586	Tb	protein_coding	chr3R:26656440-26656543	chr3R:26654100-26654925	1514
	FBgn0085430	CG34401	protein_coding	chrX:18863950-18865719	chrX:18868065-18868782	2345
	FBgn0262869	Gfrl	protein_coding	chr3R:20378458-20484588	chr3R:20482433-20483277	0
	FBgn0037525	CG17816	protein_coding	chr3R:7870232-7870348	chr3R:7869839-7870636	0
	FBgn0261555	CG42673	protein_coding	chr3L:9547220-9596713	chr3L:9567198-9567984	0
	FBgn0052773	lncRNA:CR32773	ncRNA	chrX:4610851-4611385	chrX:4599333-4600066	10784
	FBgn0041150	hoe1	protein_coding	chr2L:4908581-4932384	chr2L:4923350-4924101	0
	FBgn0285917	sbb	protein_coding	chr2R:18278198-18357296	chr2R:18318435-18318807	0
	FBgn0022702	Cht2	protein_coding	chr3L:1753438-1753943	chr3L:1753699-1754445	0
	FBgn0037147	CG7140	protein_coding	chr3L:22026230-22028325	chr3L:22023968-22024734	1495
	FBgn0045852	ham	protein_coding	chr2L:18762874-18792906	chr2L:18783618-18784225	0
	FBgn0085369	Drgx	protein_coding	chr2L:3684062-3684633	chr2L:3685213-3686039	579
	FBgn0053547	Rim	protein_coding	chr3R:17872748-17916578	chr3R:17880199-17881133	0
	FBgn0000039	nAChRalpha2	protein_coding	chr3R:24487131-24487285	chr3R:24486465-24487289	0
	FBgn0259984	kuz	protein_coding	chr2L:13550139-13639411	chr2L:13608762-13609620	0
	FBgn0053516	dpr3	protein_coding	chr2L:2109726-2109878	chr2L:2110374-2110866	495
	FBgn0261550	CG42668	protein_coding	chr3R:20309344-20309666	chr3R:20311318-20312134	1651
	FBgn0031100	CG1504	protein_coding	chrX:20330118-20330372	chrX:20330054-20330947	0
	FBgn0264005	Hmx	protein_coding	chr3R:17558930-17560193	chr3R:17557241-17558102	827
	FBgn0051602	tRNA:Asp-GTC-1-6	tRNA	chr2L:8620028-8620099	chr2L:8611922-8612802	7225
	FBgn0265974	ttv	protein_coding	chr2R:14526267-14587917	chr2R:14528695-14529722	0
	FBgn0011656	Mef2	protein_coding	chr2R:9921610-9922003	chr2R:9922792-9923701	788
	FBgn0039523	CG12885	protein_coding	chr3R:27520866-27533934	chr3R:27520176-27521069	0
	FBgn0261434	hkb	protein_coding	chr3R:4345015-4346646	chr3R:4346417-4347285	0
	FBgn0263355	CG31688	protein_coding	chr2L:20426199-20427473	chr2L:20425919-20426783	0
	FBgn0003380	Sh	protein_coding	chrX:17961633-17962251	chrX:17958148-17958721	2911
	FBgn0002917	na	protein_coding	chrX:14266367-14266708	chrX:14266197-14266567	0
	FBgn0035710	SP1173	protein_coding	chr3L:6689327-6703521	chr3L:6701788-6702583	0
	FBgn0261290	CheA84a	protein_coding	chr3R:8204195-8204830	chr3R:8206017-8206930	1186
	FBgn0086604	side-VIII	protein_coding	chr2R:20468799-20468880	chr2R:20468135-20469016	0
	FBgn0020621	Pkn	protein_coding	chr2R:9252310-9285097	chr2R:9276180-9277096	0
	FBgn0052185	edin	protein_coding	chr3L:17494880-17495300	chr3L:17495449-17496242	148
	FBgn0264367	lncRNA:CR43819	ncRNA	chr2L:17085650-17085812	chr2L:17072888-17073773	11876
	FBgn0034158	CG5522	protein_coding	chr2R:16788155-16788260	chr2R:16787602-16788437	0
	FBgn0038641	ChT	protein_coding	chr3R:18680604-18681336	chr3R:18679954-18680678	0
	FBgn0085315	CG34286	protein_coding	chr3R:19715186-19715677	chr3R:19713907-19714733	452
	FBgn0031730	CG7236	protein_coding	chr2L:5706374-5706819	chr2L:5705149-5705913	460
	FBgn0264376	lncRNA:CR43828	ncRNA	chr2L:19919845-19921926	chr2L:19921985-19922832	58
	FBgn0037910	CG14708	protein_coding	chr3R:11554145-11554869	chr3R:11552520-11553315	829
	FBgn0267276	asRNA:CR45712	ncRNA	chr2L:2006867-2007688	chr2L:2006025-2006871	0
	FBgn0038063	Octbeta2R	protein_coding	chr3R:12595561-12595725	chr3R:12595509-12596400	0
	FBgn0030054	Caf1-180	protein_coding	chrX:8603950-8606304	chrX:8608747-8609541	2442
	FBgn0261565	Lmpt	protein_coding	chr3L:16866666-16866946	chr3L:16870960-16871536	4013
	FBgn0266785	lncRNA:CR45250	ncRNA	chr3L:11342082-11342424	chr3L:11337680-11338524	3557
	FBgn0265996	lncRNA:CR44771	ncRNA	chr2L:15159508-15160126	chr2L:15159570-15160373	0
	FBgn0000546	EcR	protein_coding	chr2R:6087873-6169087	chr2R:6102225-6103094	0
	FBgn0263392	Tet	protein_coding	chr3L:2878533-2879158	chr3L:2876642-2877161	1371
	FBgn0267642	lncRNA:CR45980	ncRNA	chr3L:6376706-6377197	chr3L:6379260-6380103	2062
	FBgn0259962	Sfp33A1	protein_coding	chr2L:11754085-11754502	chr2L:11755786-11756667	1283
	FBgn0000028	acj6	protein_coding	chrX:15378189-15379064	chrX:15378875-15379774	0
	FBgn0054007	CG34007	protein_coding	chr2L:20495297-20495758	chr2L:20496037-20496937	278
	FBgn0267033	mamo	protein_coding	chrX:13985214-13986074	chrX:13981631-13982441	2772
	FBgn0053467	CG33467	protein_coding	chr2R:15055503-15056241	chr2R:15065910-15066767	9668
	FBgn0030230	Rph	protein_coding	chrX:10757395-10757666	chrX:10757281-10758237	0
	FBgn0264349	lncRNA:CR43805	ncRNA	chr2L:14840434-14841729	chr2L:14835160-14836071	4362
	FBgn0002023	Lim3	protein_coding	chr2L:19082920-19083322	chr2L:19090468-19091220	7145
	FBgn0262220	mir-987	pre_miRNA	chr2R:9313023-9313116	chr2R:9313063-9313644	0
	FBgn0285943	knon	protein_coding	chr2R:16499186-16499429	chr2R:16495825-16496729	2456
	FBgn0260442	rhea	protein_coding	chr3L:8555731-8555971	chr3L:8551837-8552710	3020
	FBgn0020378	Sp1	protein_coding	chrX:9729648-9756369	chrX:9746316-9747028	0
	FBgn0030653	CG7860	protein_coding	chrX:15568993-15570369	chrX:15563640-15564525	4467
	FBgn0265425	lncRNA:CR44337	ncRNA	chr3R:7331500-7332002	chr3R:7332883-7333805	880
	FBgn0262483	Rbp	protein_coding	chr3R:15374635-15375677	chr3R:15374106-15374981	0
	FBgn0266354	CG45002	protein_coding	chrX:16986849-16987066	chrX:16986697-16987563	0
	FBgn0264889	lncRNA:CR44080	ncRNA	chr2L:4261016-4261101	chr2L:4266962-4267787	5860
	FBgn0267786	lncRNA:CR46117	ncRNA	chr3R:30992803-30993615	chr3R:31000157-31000893	6541
	FBgn0043865	SA-2	protein_coding	chr3L:1437558-1437872	chr3L:1433487-1434281	3276
	FBgn0265736	lncRNA:CR44543	ncRNA	chr3L:10410872-10411240	chr3L:10409047-10409942	929
	FBgn0051363	Jupiter	protein_coding	chr3R:11604142-11604283	chr3R:11602731-11603644	497
	FBgn0086613	Ino80	protein_coding	chr3R:19368995-19403153	chr3R:19382662-19383511	0
	FBgn0038332	CG6136	protein_coding	chr3R:15370036-15370263	chr3R:15369368-15370246	0
	FBgn0016032	lbm	protein_coding	chr2R:7051063-7051221	chr2R:7050538-7051096	0
	FBgn0032629	beat-IIIc	protein_coding	chr2L:17251509-17251615	chr2L:17251673-17252395	57
	FBgn0262030	CG42841	protein_coding	chr3L:2003109-2005651	chr3L:1995626-1996413	6695
	FBgn0085414	dpr12	protein_coding	chr2R:5852946-5853070	chr2R:5853457-5854319	386
	FBgn0267257	lncRNA:CR45693	ncRNA	chr2L:14509913-14512083	chr2L:14508451-14509367	545
	FBgn0010300	brat	protein_coding	chr2L:19133816-19179758	chr2L:19165038-19165683	0
	FBgn0028369	kirre	protein_coding	chrX:2740384-3134532	chrX:2978056-2978901	0
	FBgn0053299	CG33299	protein_coding	chr2L:9656600-9657424	chr2L:9657176-9658083	0
	FBgn0034789	PIP5K59B	protein_coding	chr2R:22874769-22875116	chr2R:22874470-22875271	0
	FBgn0002643	mam	protein_coding	chr2R:13991203-14060356	chr2R:14015229-14016079	0
	FBgn0036494	Toll-6	protein_coding	chr3L:15336692-15342208	chr3L:15336163-15337048	0
	FBgn0085274	CG34245	protein_coding	chr3L:14893734-14894416	chr3L:14897455-14898225	3038
	FBgn0264477	asRNA:CR43885	ncRNA	chr3L:19543100-19543126	chr3L:19542535-19543426	0
	FBgn0032369	CG6614	protein_coding	chr2L:11645139-11645341	chr2L:11644635-11645246	0
	FBgn0010415	Sdc	protein_coding	chr2R:21392402-21481176	chr2R:21440074-21440920	0
	FBgn0033652	ths	protein_coding	chr2R:11756817-11814424	chr2R:11757581-11758332	0
	FBgn0025633	CG13366	protein_coding	chrX:614774-615693	chrX:615819-616602	125
	FBgn0016694	Pdp1	protein_coding	chr3L:7811458-7867369	chr3L:7847369-7848266	0
	FBgn0027491	Cdk5alpha	protein_coding	chr2L:10310544-10310774	chr2L:10310643-10311385	0
	FBgn0083975	Nlg4	protein_coding	chr3R:20237891-20238377	chr3R:20235263-20236149	1741
	FBgn0261293	CheB53b	protein_coding	chr2R:16468209-16468466	chr2R:16472462-16473319	3995
	FBgn0267305	lncRNA:CR45741	ncRNA	chr3L:5316213-5316451	chr3L:5316520-5317235	68
	FBgn0029588	CR14798	pseudogene	chrX:1692824-1693101	chrX:1692279-1693109	0
	FBgn0010434	cora	protein_coding	chr2R:19243255-19243751	chr2R:19243654-19244523	0
	FBgn0035538	DopEcR	protein_coding	chr3L:4367649-4380387	chr3L:4380094-4380954	0
	FBgn0015381	dsf	protein_coding	chr2L:5925937-5939261	chr2L:5933653-5934521	0
	FBgn0011206	bol	protein_coding	chr3L:9129897-9130608	chr3L:9127431-9128239	1657
	FBgn0014019	Rh5	protein_coding	chr2L:12009140-12009832	chr2L:12009845-12010618	12
	FBgn0266411	sima	protein_coding	chr3R:30058311-30121798	chr3R:30084301-30085163	0
	FBgn0010382	CycE	protein_coding	chr2L:15727581-15748150	chr2L:15735833-15736545	0
	FBgn0052792	ppk8	protein_coding	chrX:3557812-3557838	chrX:3557272-3557959	0
	FBgn0052834	CG32834	protein_coding	chr2R:22982542-22984293	chr2R:22977807-22978542	3999
	FBgn0264090	CG43759	protein_coding	chrX:19011753-19013399	chrX:19017744-19018598	4344
	FBgn0050158	CG30158	protein_coding	chr2R:6891760-6891923	chr2R:6891269-6892129	0
	FBgn0263131	CG43373	protein_coding	chr3L:16515857-16515978	chr3L:16515212-16515921	0
	FBgn0035332	CG13801	protein_coding	chr3L:2360557-2362686	chr3L:2358480-2359339	1217
	FBgn0033766	Nup188	protein_coding	chr2R:12679967-12680866	chr2R:12679192-12680101	0
	FBgn0266415	lncRNA:CR45055	ncRNA	chr3R:11310676-11311182	chr3R:11314738-11315535	3555
	FBgn0000411	D	protein_coding	chr3L:14175610-14177537	chr3L:14177346-14178230	0
	FBgn0036411	Sox21a	protein_coding	chr3L:14107808-14108118	chr3L:14107853-14108752	0
	FBgn0265658	lncRNA:CR44465	ncRNA	chr2R:16810595-16811095	chr2R:16804499-16805460	5134
	FBgn0267575	lncRNA:CR45915	ncRNA	chr3R:6810819-6811246	chr3R:6810380-6811263	0
	FBgn0014388	sty	protein_coding	chr3L:3401153-3424935	chr3L:3411023-3411740	0
	FBgn0033463	CG1513	protein_coding	chr2R:9886200-9886468	chr2R:9886155-9887047	0
	FBgn0029820	CG16721	protein_coding	chrX:5882527-5883391	chrX:5885203-5886022	1811
	FBgn0003295	ru	protein_coding	chr3L:1370628-1387437	chr3L:1380688-1381530	0
	FBgn0266590	lncRNA:CR45115	ncRNA	chr3L:6865449-6865945	chr3L:6836025-6836922	28526
	FBgn0052773	lncRNA:CR32773	ncRNA	chrX:4610851-4611385	chrX:4601224-4601943	8907
	FBgn0265765	lncRNA:CR44572	ncRNA	chr2R:19897495-19898695	chr2R:19893217-19894140	3354
	FBgn0004177	mts	protein_coding	chr2L:7831734-7833576	chr2L:7832592-7833425	0
	FBgn0051262	CG31262	protein_coding	chr3R:17219774-17219884	chr3R:17219845-17220868	0
	FBgn0011951	tRNA:Arg-TCG-3-4	tRNA	chrX:14017212-14017284	chrX:14018477-14019125	1192
	FBgn0038246	CG14853	protein_coding	chr3R:14613813-14614040	chr3R:14614503-14615294	462
	FBgn0263934	esn	protein_coding	chr2R:7098558-7099012	chr2R:7096846-7097566	991
	FBgn0263995	cpo	protein_coding	chr3R:17919832-18018892	chr3R:17930657-17931178	0
	FBgn0039804	CG15544	protein_coding	chr3R:30827819-30842034	chr3R:30830452-30831270	0
	FBgn0265067	lncRNA:CR44178	ncRNA	chr3R:21088792-21095744	chr3R:21093089-21093945	0
	FBgn0023407	B4	protein_coding	chr2L:13547752-13547771	chr2L:13547551-13548362	0
	FBgn0032769	CG10750	protein_coding	chr2L:19301402-19301600	chr2L:19311204-19312086	9603
	FBgn0028879	CG15270	protein_coding	chr2L:15074776-15074866	chr2L:15074216-15075093	0
	FBgn0040531	CG11741	protein_coding	chr3R:8528423-8528877	chr3R:8528761-8529663	0
	FBgn0259935	CG42458	protein_coding	chr3L:7423827-7424156	chr3L:7422234-7422949	877
	FBgn0267032	lncRNA:CR45476	ncRNA	chrX:968496-968741	chrX:963518-964215	4280
	FBgn0262980	CG43288	protein_coding	chrX:4213025-4213062	chrX:4210955-4211831	1193
	FBgn0034788	CG13532	protein_coding	chr2R:22871190-22871859	chr2R:22872860-22873550	1000
	FBgn0260971	CG42594	protein_coding	chrX:4894618-4895060	chrX:4888313-4889104	5513
	FBgn0243486	rdo	protein_coding	chr2L:18012380-18070246	chr2L:18048545-18049475	0
	FBgn0033862	CG6209	protein_coding	chr2R:13661495-13663598	chr2R:13657958-13658773	2721
	FBgn0038980	Octbeta1R	protein_coding	chr3R:22516623-22517329	chr3R:22515788-22516645	0
	FBgn0051140	CG31140	protein_coding	chr3R:23963180-23983232	chr3R:23970596-23971441	0
	FBgn0004652	fru	protein_coding	chr3R:18418716-18423182	chr3R:18420961-18421739	0
	FBgn0036085	CG6527	protein_coding	chr3L:10558806-10559082	chr3L:10559006-10559906	0
	FBgn0032225	CG5022	protein_coding	chr2L:10344442-10344743	chr2L:10344056-10344932	0
	FBgn0265797	lncRNA:CR44586	ncRNA	chr2L:11354001-11354329	chr2L:11351760-11352460	1540
	FBgn0067317	Cby	protein_coding	chr3R:21868308-21868770	chr3R:21867786-21868642	0
	FBgn0038373	CG4546	protein_coding	chr3R:15846534-15846788	chr3R:15845902-15846797	0
	FBgn0024836	stan	protein_coding	chr2R:10673345-10721138	chr2R:10681403-10682229	0
	FBgn0010113	hdc	protein_coding	chr3R:30277932-30372382	chr3R:30276680-30277436	495
	FBgn0020379	Rfx	protein_coding	chr3R:10377691-10378068	chr3R:10379318-10380129	1249
	FBgn0052834	CG32834	protein_coding	chr2R:22982542-22984293	chr2R:22976164-22976944	5597
	FBgn0029746	CG15465	protein_coding	chrX:5085759-5254864	chrX:5094153-5095041	0
	FBgn0083990	lncRNA:sphinx	ncRNA	chr4:975168-975562	chr4:974320-975208	0
	FBgn0040805	CG12355	protein_coding	chr3L:15493469-15493581	chr3L:15493631-15494471	49
	FBgn0034286	dpr13	protein_coding	chr2R:17979439-17979540	chr2R:17981790-17982575	2249
	FBgn0286872	CG46394	protein_coding	chr3L:11600370-11600449	chr3L:11601010-11601791	560
	FBgn0034093	CG15706	protein_coding	chr2R:16230078-16230680	chr2R:16230513-16231157	0
	FBgn0039420	CG6154	protein_coding	chr3R:26262662-26262986	chr3R:26262403-26263083	0
	FBgn0031738	CG9171	protein_coding	chr2L:5772147-5772516	chr2L:5775916-5776749	3399
	FBgn0028889	tRNA:Leu-TAA-3-1	tRNA	chr2L:15132306-15132389	chr2L:15145214-15146089	12824
	FBgn0034013	unc-5	protein_coding	chr2R:15356821-15357712	chr2R:15350292-15351138	5682
	FBgn0260943	Rbp6	protein_coding	chr3L:17058774-17238212	chr3L:17197133-17197921	0
	FBgn0037153	olf413	protein_coding	chr3L:22242348-22247702	chr3L:22249619-22250400	1916
	FBgn0027655	htt	protein_coding	chr3R:28733201-28734816	chr3R:28735224-28736071	407
	FBgn0261836	Msp300	protein_coding	chr2L:5199343-5202302	chr2L:5198692-5199580	0
	FBgn0032079	CG31886	protein_coding	chr2L:8957518-8958113	chr2L:8957726-8958620	0
	FBgn0015754	Lis-1	protein_coding	chr2R:16179333-16179372	chr2R:16179931-16180427	558
	FBgn0033955	CG12866	protein_coding	chr2R:14670652-14671144	chr2R:14670669-14671591	0
	FBgn0041229	Gr93a	protein_coding	chr3R:21832503-21833763	chr3R:21834440-21835348	676
	FBgn0033827	CG17047	protein_coding	chr2R:13301366-13301547	chr2R:13313623-13314539	12075
	FBgn0032625	CG15136	protein_coding	chr2L:17047161-17048281	chr2L:17051774-17052410	3492
	FBgn0267927	lncRNA:CR46208	ncRNA	chr2L:9663744-9664225	chr2L:9664980-9665887	754
	FBgn0039592	CG14062	protein_coding	chr3R:28641585-28642891	chr3R:28644885-28645726	1993
	FBgn0036713	Mip	protein_coding	chr3L:17344947-17349666	chr3L:17349444-17350269	0
	FBgn0032506	CG9395	protein_coding	chr2L:13349823-13351394	chr2L:13349106-13350014	0
	FBgn0085426	Rgk3	protein_coding	chr2R:21255165-21280995	chr2R:21261457-21262391	0
	FBgn0031602	CG15431	protein_coding	chr2L:4441158-4441282	chr2L:4440691-4441384	0
	FBgn0085387	shakB	protein_coding	chrX:20924978-20925092	chrX:20924711-20925514	0
	FBgn0028848	Gpo3	protein_coding	chr2L:13708215-13710583	chr2L:13703797-13704603	3611
	FBgn0267791	HnRNP-K	protein_coding	chr2R:20597548-20597591	chr2R:20597174-20597875	0
	FBgn0265699	lncRNA:CR44506	ncRNA	chr2R:19692214-19697195	chr2R:19691778-19692288	0
	FBgn0032625	CG15136	protein_coding	chr2L:17047161-17048281	chr2L:17050916-17051622	2634
	FBgn0011300	babo	protein_coding	chr2R:8957029-8957156	chr2R:8957667-8958556	510
	FBgn0259145	CG42260	protein_coding	chr2R:22796896-22798289	chr2R:22796585-22797497	0
	FBgn0261090	Sytbeta	protein_coding	chr3L:15014695-15064977	chr3L:15034668-15035477	0
	FBgn0265650	lncRNA:CR44457	ncRNA	chr2R:15091945-15092133	chr2R:15078913-15079800	12144
	FBgn0267201	lncRNA:CR45641	ncRNA	chr3R:16214278-16214957	chr3R:16213966-16214810	0
	FBgn0085414	dpr12	protein_coding	chr2R:5858624-5860831	chr2R:5859310-5860134	0
	FBgn0265922	lncRNA:CR44711	ncRNA	chrX:21583802-21584575	chrX:21577795-21578661	5140
	FBgn0001180	hb	protein_coding	chr3R:8690980-8694172	chr3R:8693851-8694640	0
	FBgn0020546	lncRNA:iab4	ncRNA	chr3R:16850570-16856497	chr3R:16851798-16852568	0
	FBgn0015721	ktub	protein_coding	chr2R:21101928-21123704	chr2R:21102949-21103633	0
	FBgn0031424	VGlut	protein_coding	chr2L:2400295-2400350	chr2L:2399825-2400592	0
	FBgn0005624	Psc	protein_coding	chr2R:12970322-12970525	chr2R:12970310-12970984	0
	FBgn0030508	CG15760	protein_coding	chrX:13669699-13669744	chrX:13669488-13669967	0
	FBgn0010905	Spn	protein_coding	chr3L:2554058-2554292	chr3L:2550110-2550980	3077
	FBgn0004656	fs(1)h	protein_coding	chrX:8037808-8061436	chrX:8044628-8045345	0
	FBgn0265551	lncRNA:CR44401	ncRNA	chr3R:20485778-20486679	chr3R:20492084-20493018	5404
	FBgn0085409	smal	protein_coding	chr2L:6179133-6211114	chr2L:6186212-6187088	0
	FBgn0033159	Dscam1	protein_coding	chr2R:7377534-7377714	chr2R:7377459-7377990	0
	FBgn0266830	lncRNA:CR45292	ncRNA	chr2L:19011902-19012254	chr2L:19015046-19015913	2791
	FBgn0053283	CR33283	pseudogene	chr3L:20979363-20979650	chr3L:20982750-20983524	3099
	FBgn0266749	lncRNA:CR45222	ncRNA	chr3R:17639566-17639627	chr3R:17639621-17640480	0
	FBgn0051602	tRNA:Asp-GTC-1-6	tRNA	chr2L:8620028-8620099	chr2L:8607142-8607960	12067
	FBgn0267944	lncRNA:CR46224	ncRNA	chr3R:7318988-7319232	chr3R:7319282-7320145	49
	FBgn0027580	PCB	protein_coding	chr2R:9860370-9860759	chr2R:9860283-9861143	0
	FBgn0283651	CG46301	protein_coding	chr2L:14156862-14157404	chr2L:14141701-14142557	14304
	FBgn0037292	plh	protein_coding	chr3R:4986500-5011031	chr3R:4996304-4997165	0
	FBgn0039617	DIP-gamma	protein_coding	chr3R:28925004-28970372	chr3R:28931387-28932296	0
	FBgn0028523	CG5888	protein_coding	chr2L:16404939-16405955	chr2L:16389071-16389870	15068
	FBgn0031504	CG15403	protein_coding	chr2L:3128635-3129489	chr2L:3134771-3135558	5281
	FBgn0261090	Sytbeta	protein_coding	chr3L:15014695-15064977	chr3L:15038953-15039836	0
	FBgn0031424	VGlut	protein_coding	chr2L:2391660-2410662	chr2L:2390885-2391824	0
	FBgn0004198	ct	protein_coding	chrX:7632222-7632336	chrX:7628892-7629519	2702
	FBgn0083963	Nlg3	protein_coding	chr3R:7605111-7605468	chr3R:7612081-7612898	6612
	FBgn0265587	lncRNA:CR44414	ncRNA	chr2L:8868282-8868747	chr2L:8875733-8876578	6985
	FBgn0264090	CG43759	protein_coding	chrX:18987176-18987257	chrX:18984285-18985063	2112
	FBgn0011592	fra	protein_coding	chr2R:12529053-12564184	chr2R:12554562-12555459	0
	FBgn0028369	kirre	protein_coding	chrX:2740384-3134532	chrX:3036490-3037373	0
	FBgn0035160	hng3	protein_coding	chr3L:737680-755489	chr3L:756646-757018	1156
	FBgn0263116	5-HT1B	protein_coding	chr2R:19022325-19023683	chr2R:19016973-19017736	4588
	FBgn0003896	tup	protein_coding	chr2L:18859507-18881261	chr2L:18867566-18868422	0
	FBgn0037816	CG6345	protein_coding	chr3R:10414218-10416046	chr3R:10421035-10421835	4988
	FBgn0250908	beat-VII	protein_coding	chr3R:26681377-26681966	chr3R:26684214-26685047	2247
	FBgn0032439	Ref2	protein_coding	chr2L:12610517-12646356	chr2L:12612839-12613693	0
	FBgn0015609	CadN	protein_coding	chr2L:17667967-17668110	chr2L:17684248-17685119	16137
	FBgn0036494	Toll-6	protein_coding	chr3L:15336692-15344315	chr3L:15354454-15355237	10138
	FBgn0003091	Pkc53E	protein_coding	chr2R:16924655-16945126	chr2R:16928527-16929398	0
	FBgn0020248	stet	protein_coding	chr3L:1475438-1489547	chr3L:1481852-1482733	0
	FBgn0267219	lncRNA:CR45659	ncRNA	chr3L:22840898-22841302	chr3L:22841048-22841909	0
	FBgn0004510	Ets97D	protein_coding	chr3R:26910775-26912886	chr3R:26913684-26914230	797
	FBgn0267141	lncRNA:CR45581	ncRNA	chr3R:11486788-11487227	chr3R:11488313-11489207	1085
	FBgn0028550	Atf3	protein_coding	chrX:1274426-1275284	chrX:1274804-1275632	0
	FBgn0265866	lncRNA:CR44655	ncRNA	chrX:13990733-13991420	chrX:13991869-13992749	448
	FBgn0023407	B4	protein_coding	chr2L:13508621-13509104	chr2L:13507329-13508204	416
	FBgn0086677	jeb	protein_coding	chr2R:12085194-12119340	chr2R:12121139-12121882	1798
	FBgn0028858	CG10839	protein_coding	chr2L:15979486-15981455	chr2L:15973379-15974252	5233
	FBgn0085382	CG34353	protein_coding	chr3R:27904971-27905843	chr3R:27905506-27906379	0
	FBgn0263934	esn	protein_coding	chr2R:7098558-7099012	chr2R:7098043-7098873	0
	FBgn0265296	Dscam2	protein_coding	chr3L:7183623-7183955	chr3L:7186175-7186887	2219
	FBgn0000463	Dl	protein_coding	chr3R:19302731-19326217	chr3R:19318783-19319436	0
	FBgn0054007	CG34007	protein_coding	chr2L:20495030-20495238	chr2L:20494237-20495037	0
	FBgn0051928	CG31928	protein_coding	chr2L:1492295-1493645	chr2L:1477940-1478776	13518
	FBgn0263102	psq	protein_coding	chr2R:10557888-10558533	chr2R:10555160-10555916	1971
	FBgn0262127	kibra	protein_coding	chr3R:14697689-14724261	chr3R:14705760-14706363	0
	FBgn0021776	mira	protein_coding	chr3R:19932889-19934998	chr3R:19934749-19935365	0
	FBgn0052423	shep	protein_coding	chr3L:5155821-5277944	chr3L:5247893-5248644	0
	FBgn0265612	lncRNA:CR44430	ncRNA	chrX:15225513-15226256	chrX:15226258-15227044	1
	FBgn0015770	MstProx	protein_coding	chr3R:7368641-7369305	chr3R:7372826-7373722	3520
	FBgn0022288	l(2)09851	protein_coding	chr2R:5754517-5756327	chr2R:5741515-5742125	12391
	FBgn0038881	CG16791	protein_coding	chr3R:21318300-21349601	chr3R:21326673-21327201	0
	FBgn0262890	CG43245	protein_coding	chr3L:10771925-10772363	chr3L:10734443-10735334	36590
	FBgn0003016	osp	protein_coding	chr2L:14599196-14689340	chr2L:14670783-14671686	0
	FBgn0038237	Pde6	protein_coding	chr3R:14557512-14558304	chr3R:14557961-14558882	0
	FBgn0045063	fdl	protein_coding	chr2R:12506811-12507333	chr2R:12503882-12504666	2144
	FBgn0267747	lncRNA:CR46078	ncRNA	chr3R:28146392-28146962	chr3R:28144476-28145263	1128
	FBgn0031585	CG2955	protein_coding	chr2L:4149279-4151203	chr2L:4146106-4146946	2332
	FBgn0266780	lncRNA:CR45245	ncRNA	chr3L:10386450-10387797	chr3L:10392084-10392926	4286
	FBgn0037717	CG8301	protein_coding	chr3R:9581306-9582121	chr3R:9581080-9581863	0
	FBgn0023091	dimm	protein_coding	chr2L:21331756-21332026	chr2L:21330737-21331302	453
	FBgn0032470	Ttc30	protein_coding	chr2L:13107281-13108282	chr2L:13106611-13107507	0
	FBgn0085421	Epac	protein_coding	chr2R:6759715-6798941	chr2R:6799738-6800484	796
	FBgn0265733	lncRNA:CR44540	ncRNA	chr3L:10247805-10248588	chr3L:10254056-10254922	5467
	FBgn0017590	klg	protein_coding	chr3R:22899284-22961731	chr3R:22890794-22891672	7611
	FBgn0051869	CG31869	protein_coding	chr2L:10772038-10801109	chr2L:10795627-10796355	0
	FBgn0029839	CG4660	protein_coding	chrX:6078708-6081372	chrX:6080961-6081774	0
	FBgn0265140	Meltrin	protein_coding	chr3R:14696485-14697292	chr3R:14688305-14689173	7311
	FBgn0052198	CG32198	protein_coding	chr3L:18526976-18527445	chr3L:18539528-18540421	12082
	FBgn0003380	Sh	protein_coding	chrX:18014264-18014476	chrX:18018251-18019115	3774
	FBgn0032176	CG13127	protein_coding	chr2L:10026676-10029298	chr2L:10025459-10026399	276
	FBgn0005636	nvy	protein_coding	chr2R:24275734-24291084	chr2R:24281540-24282338	0
	FBgn0265623	Su(z)2	protein_coding	chr2R:13005765-13007911	chr2R:13011194-13012015	3282
	FBgn0040465	Dlip3	protein_coding	chr2R:18128494-18128770	chr2R:18128051-18128929	0
	FBgn0000017	Abl	protein_coding	chr3L:16631377-16631430	chr3L:16635364-16636200	3933
	FBgn0016694	Pdp1	protein_coding	chr3L:7811458-7867369	chr3L:7833543-7834230	0
	FBgn0004372	aly	protein_coding	chr3L:3024129-3026521	chr3L:3027446-3028322	924
	FBgn0283741	prage	protein_coding	chrX:1773719-1853667	chrX:1827977-1828713	0
	FBgn0038814	CG15923	protein_coding	chr3R:20616580-20616901	chr3R:20616321-20617136	0
	FBgn0038828	CG17270	protein_coding	chr3R:20816445-20818929	chr3R:20818249-20819123	0
	FBgn0002643	mam	protein_coding	chr2R:13991203-14060356	chr2R:14013961-14014810	0
	FBgn0034396	CG15097	protein_coding	chr2R:18825497-18825738	chr2R:18825453-18826350	0
	FBgn0283521	lola	protein_coding	chr2R:10487397-10488426	chr2R:10486289-10487207	189
	FBgn0264090	CG43759	protein_coding	chrX:19025615-19026872	chrX:19020775-19021604	4010
	FBgn0004516	Gad1	protein_coding	chr3L:4075596-4075940	chr3L:4075615-4076355	0
	FBgn0032946	nrv3	protein_coding	chr2L:21380000-21393319	chr2L:21380973-21381848	0
	FBgn0053516	dpr3	protein_coding	chr2L:2109819-2109878	chr2L:2109706-2110272	0
	FBgn0004049	yrt	protein_coding	chr3R:13430193-13430750	chr3R:13430357-13431246	0
	FBgn0031375	erm	protein_coding	chr2L:1950239-1970362	chr2L:1964468-1965287	0
	FBgn0051163	SKIP	protein_coding	chr3R:22133830-22296126	chr3R:22204514-22205074	0
	FBgn0003118	pnt	protein_coding	chr3R:23312887-23313090	chr3R:23312331-23313095	0
	FBgn0265548	lncRNA:CR44398	ncRNA	chr2L:17948147-17948847	chr2L:17943779-17944666	3480
	FBgn0016797	fz2	protein_coding	chr3L:19140975-19235373	chr3L:19234796-19235691	0
	FBgn0283426	lncRNA:acal	ncRNA	chr2R:10544925-10547260	chr2R:10551475-10552336	4214
	FBgn0265455	CG44355	protein_coding	chr3L:12311633-12311961	chr3L:12318275-12319135	6313
	FBgn0002576	lz	protein_coding	chrX:9301970-9303636	chrX:9305418-9306382	1781
	FBgn0265630	sno	protein_coding	chrX:13206712-13206829	chrX:13208425-13209010	1595
	FBgn0041188	Atx2	protein_coding	chr3R:15415104-15417277	chr3R:15416108-15416912	0
	FBgn0033657	Sln	protein_coding	chr2R:11845324-11852324	chr2R:11845056-11845732	0
	FBgn0039075	CG4393	protein_coding	chr3R:23384500-23384777	chr3R:23383427-23384310	189
	FBgn0259099	DCX-EMAP	protein_coding	chr3L:14903805-14942907	chr3L:14898692-14899602	4202
	FBgn0036935	CG14186	protein_coding	chr3L:20098084-20103827	chr3L:20099614-20100464	0
	FBgn0266346	CngB	protein_coding	chr2R:21696599-21696686	chr2R:21696497-21697352	0
	FBgn0262816	CG43187	protein_coding	chr2R:16381046-16381895	chr2R:16380954-16381754	0
	FBgn0085421	Epac	protein_coding	chr2R:6759715-6798941	chr2R:6798538-6799333	0
	FBgn0053202	dpr11	protein_coding	chr3R:6592884-6593330	chr3R:6594337-6595122	1006
	FBgn0004055	uzip	protein_coding	chr2R:25012062-25031737	chr2R:25016821-25017606	0
	FBgn0004652	fru	protein_coding	chr3R:18503846-18504066	chr3R:18504975-18505497	908
	FBgn0038126	CG8483	protein_coding	chr3R:13208754-13209790	chr3R:13208073-13208988	0
	FBgn0262972	lncRNA:cherub	ncRNA	chr3R:11247631-11255339	chr3R:11253485-11254060	0
	FBgn0262482	CG43072	protein_coding	chr3L:21065852-21066238	chr3L:21063947-21064800	1051
	FBgn0028516	ZnT35C	protein_coding	chr2L:15228728-15229074	chr2L:15227265-15228105	622
	FBgn0264090	CG43759	protein_coding	chrX:18987176-18987257	chrX:18978597-18979371	7804
	FBgn0261341	verm	protein_coding	chr3L:19692265-19692377	chr3L:19692167-19693047	0
	FBgn0266221	lncRNA:CR44916	ncRNA	chr2L:22000386-22000420	chr2L:22007251-22007989	6830
	FBgn0261046	Dscam3	protein_coding	chr3R:17505593-17505667	chr3R:17506622-17507409	954
	FBgn0050089	CG30089	protein_coding	chr2R:15727381-15762044	chr2R:15730201-15731123	0
	FBgn0051092	LpR2	protein_coding	chr3R:25713842-25713961	chr3R:25715600-25716383	1638
	FBgn0066101	LpR1	protein_coding	chr3R:25741348-25763105	chr3R:25749612-25750482	0
	FBgn0003002	opa	protein_coding	chr3R:4852813-4869979	chr3R:4864978-4865779	0
	FBgn0000719	fog	protein_coding	chrX:22824317-22855194	chrX:22818142-22818994	5322
	FBgn0004666	sim	protein_coding	chr3R:13072662-13072856	chr3R:13072937-13073830	80
	FBgn0033638	CG9005	protein_coding	chr2R:11619479-11640941	chr2R:11631461-11632097	0
	FBgn0004242	Syt1	protein_coding	chr2L:2798486-2798836	chr2L:2798558-2799321	0
	FBgn0262018	CadN2	protein_coding	chr2L:17786971-17875247	chr2L:17849403-17850298	0
	FBgn0031118	RhoGAP19D	protein_coding	chrX:20469955-20510694	chrX:20491749-20492502	0
	FBgn0265597	rad	protein_coding	chrX:12988615-12989239	chrX:12986746-12987552	1062
	FBgn0259212	cno	protein_coding	chr3R:5170004-5217456	chr3R:5203956-5204634	0
	FBgn0266070	lncRNA:CR44823	ncRNA	chr2L:6231807-6232160	chr2L:6241630-6242460	9469
	FBgn0039332	alrm	protein_coding	chr3R:25381065-25382781	chr3R:25371708-25372562	8502
	FBgn0265147	lncRNA:CR44216	ncRNA	chr2L:14241367-14241732	chr2L:14249162-14249711	7429
	FBgn0263402	CG43448	protein_coding	chr3R:30237094-30237734	chr3R:30237987-30238386	252
	FBgn0054007	CG34007	protein_coding	chr2L:20495297-20495758	chr2L:20503753-20504558	7994
	FBgn0259822	Ca-beta	protein_coding	chr2L:11156118-11203544	chr2L:11168604-11169462	0
	FBgn0051690	CG31690	protein_coding	chr2L:2677734-2678057	chr2L:2677199-2678094	0
	FBgn0285917	sbb	protein_coding	chr2R:18278198-18357296	chr2R:18317598-18318322	0
	FBgn0085231	CG34202	protein_coding	chr2R:20752726-20753739	chr2R:20759584-20760283	5844
	FBgn0003475	spir	protein_coding	chr2L:20334081-20334198	chr2L:20331910-20332793	1287
	FBgn0031585	CG2955	protein_coding	chr2L:4149279-4151203	chr2L:4147912-4148753	525
	FBgn0259234	Camta	protein_coding	chr2R:9457885-9458757	chr2R:9456243-9457084	800
	FBgn0002921	Atpalpha	protein_coding	chr3R:20948714-20976239	chr3R:20951252-20952074	0
	FBgn0267305	lncRNA:CR45741	ncRNA	chr3L:5316213-5316451	chr3L:5320431-5321344	3979
	FBgn0033628	CG13203	protein_coding	chr2R:11373607-11374400	chr2R:11372196-11372910	696
	FBgn0010113	hdc	protein_coding	chr3R:30277932-30372382	chr3R:30351426-30352211	0
	FBgn0267131	lncRNA:CR45571	ncRNA	chr3R:30612028-30615478	chr3R:30616029-30616938	550
	FBgn0265998	Doa	protein_coding	chr3R:28891892-28891991	chr3R:28892493-28893211	501
	FBgn0030230	Rph	protein_coding	chrX:10757395-10757666	chrX:10756205-10756796	598
	FBgn0011897	tRNA:Lys-CTT-1-11	tRNA	chr2R:19802591-19802663	chr2R:19797397-19798023	4567
	FBgn0000015	Abd-B	protein_coding	chr3R:16927212-16972236	chr3R:16959971-16960852	0
	FBgn0028527	CG18507	protein_coding	chr2L:13672357-13672712	chr2L:13672027-13672910	0
	FBgn0051163	SKIP	protein_coding	chr3R:22133830-22296126	chr3R:22147210-22147958	0
	FBgn0261924	lncRNA:CR42791	ncRNA	chr2L:15863200-15863663	chr2L:15862404-15863201	0
	FBgn0267088	lncRNA:CR45532	ncRNA	chrX:7120374-7120741	chrX:7117302-7118139	2234
	FBgn0031627	fipi	protein_coding	chr2L:4734592-4794044	chr2L:4789873-4790778	0
	FBgn0266696	Svil	protein_coding	chr3L:2377655-2499226	chr3L:2379982-2380773	0
	FBgn0037147	CG7140	protein_coding	chr3L:22026230-22028325	chr3L:22022408-22023262	2967
	FBgn0265444	lncRNA:CR44344	ncRNA	chr2R:17387380-17387521	chr2R:17385921-17386810	569
	FBgn0032593	Trpgamma	protein_coding	chr2L:16665919-16666284	chr2L:16665693-16666420	0
	FBgn0085385	bma	protein_coding	chr3L:9908120-9908206	chr3L:9907307-9908226	0
	FBgn0265255	lncRNA:CR44269	ncRNA	chr2L:21799021-21799112	chr2L:21802780-21803572	3667
	FBgn0284236	CG46320	protein_coding	chr3L:5664121-5749599	chr3L:5685970-5686770	0
	FBgn0035480	CG14984	protein_coding	chr3L:3951193-3951486	chr3L:3950394-3951047	145
	FBgn0261588	pdm3	protein_coding	chr2R:8327490-8396280	chr2R:8333422-8334184	0
	FBgn0263381	asRNA:CR43433	ncRNA	chr3L:17167110-17167542	chr3L:17167071-17167896	0
	FBgn0265457	lncRNA:CR44357	ncRNA	chrX:7166451-7167290	chrX:7161937-7163005	3445
	FBgn0035173	CG13907	protein_coding	chr3L:877291-881045	chr3L:882888-883550	1842
	FBgn0021764	sdk	protein_coding	chrX:728551-728727	chrX:726766-727650	900
	FBgn0261555	CG42673	protein_coding	chr3L:9547220-9596713	chr3L:9568615-9569320	0
	FBgn0039816	CG11317	protein_coding	chr3R:31090712-31091562	chr3R:31083805-31084528	6183
	FBgn0267121	lncRNA:CR45561	ncRNA	chr3R:10969667-10970278	chr3R:10969623-10970343	0
	FBgn0011666	msi	protein_coding	chr3R:25584219-25584774	chr3R:25585095-25585810	320
	FBgn0264542	hwt	protein_coding	chrX:12568289-12568452	chrX:12567927-12568814	0
	FBgn0015721	ktub	protein_coding	chr2R:21101928-21102617	chr2R:21101409-21102303	0
	FBgn0036851	CG14082	protein_coding	chr3L:19138878-19138975	chr3L:19138655-19139482	0
	FBgn0017590	klg	protein_coding	chr3R:22899284-22961731	chr3R:22898826-22899540	0
	FBgn0003892	ptc	protein_coding	chr2R:8649649-8650550	chr2R:8643805-8644564	5084
	FBgn0265943	lncRNA:CR44730	ncRNA	chr2L:14457113-14457338	chr2L:14463771-14464636	6432
	FBgn0265632	CG44439	protein_coding	chr2R:8249096-8249595	chr2R:8248856-8249759	0
	FBgn0031375	erm	protein_coding	chr2L:1954314-1954553	chr2L:1954300-1955178	0
	FBgn0027655	htt	protein_coding	chr3R:28732214-28732482	chr3R:28731110-28731984	229
	FBgn0031530	Pgant2	protein_coding	chr2L:3422760-3422957	chr2L:3428142-3429002	5184
	FBgn0284083	CG46305	protein_coding	chr2R:10351533-10352161	chr2R:10349911-10350660	872
	FBgn0035179	CG12038	protein_coding	chr3L:993983-994210	chr3L:993689-994487	0
	FBgn0264788	asRNA:CR44018	ncRNA	chr3R:10639279-10645773	chr3R:10638486-10639358	0
	FBgn0053207	pxb	protein_coding	chr3R:15666183-15690513	chr3R:15683167-15683917	0
	FBgn0263772	CG43689	protein_coding	chrX:4089830-4092153	chrX:4089019-4089955	0
	FBgn0262483	Rbp	protein_coding	chr3R:15381163-15381328	chr3R:15378736-15379652	1510
	FBgn0260003	Dys	protein_coding	chr3R:19483904-19484944	chr3R:19483629-19484425	0
	FBgn0032768	CG17564	protein_coding	chr2L:19298345-19298587	chr2L:19296548-19297384	960
	FBgn0266895	lncRNA:CR45355	ncRNA	chr2L:16534962-16535228	chr2L:16535392-16536158	163
	FBgn0004903	Rb97D	protein_coding	chr3R:26872129-26875742	chr3R:26871523-26872310	0
	FBgn0033994	CG7544	protein_coding	chr2R:15149171-15149709	chr2R:15150568-15151344	858
	FBgn0003079	Raf	protein_coding	chrX:2295466-2343870	chrX:2329153-2330030	0
	FBgn0032109	CG17005	protein_coding	chr2L:9327744-9327960	chr2L:9326975-9327777	0
	FBgn0011259	Sema1a	protein_coding	chr2L:8563739-8564296	chr2L:8556888-8557520	6218
	FBgn0265084	CG44195	protein_coding	chr3L:7658409-7661506	chr3L:7660800-7661633	0
	FBgn0040071	tara	protein_coding	chr3R:16225651-16260329	chr3R:16244312-16245003	0
	FBgn0045038	Proc	protein_coding	chr2L:7864642-7866149	chr2L:7865538-7866389	0
	FBgn0003310	S	protein_coding	chr2L:1052566-1053053	chr2L:1053268-1054084	214
	FBgn0259099	DCX-EMAP	protein_coding	chr3L:14903805-14942907	chr3L:14902884-14903586	218
	FBgn0031374	Wdr62	protein_coding	chr2L:1884622-1885318	chr2L:1890129-1890867	4810
	FBgn0023416	Ac3	protein_coding	chr2L:21632587-21632705	chr2L:21632192-21632749	0
	FBgn0035604	Ir64a	protein_coding	chr3L:5382306-5382821	chr3L:5395021-5395906	12199
	FBgn0030408	CG11085	protein_coding	chrX:12616316-12621216	chrX:12615500-12616370	0
	FBgn0266738	lncRNA:CR45211	ncRNA	chr3R:15811648-15811908	chr3R:15810181-15811027	620
	FBgn0038523	CG7587	protein_coding	chr3R:17594386-17594636	chr3R:17593369-17594087	298
	FBgn0264775	CG44013	protein_coding	chr3R:15508896-15509917	chr3R:15518288-15519036	8370
	FBgn0263980	Stacl	protein_coding	chr2R:15425228-15426627	chr2R:15424393-15425358	0
	FBgn0000414	Dab	protein_coding	chr3L:16712126-16712934	chr3L:16712313-16712767	0
	FBgn0050197	CG30197	protein_coding	chr2R:14514283-14514456	chr2R:14513698-14514449	0
	FBgn0029761	SK	protein_coding	chrX:5365225-5365913	chrX:5363801-5364666	558
	FBgn0052423	shep	protein_coding	chr3L:5155821-5277944	chr3L:5180301-5180840	0
	FBgn0000636	Fas3	protein_coding	chr2L:18392245-18393441	chr2L:18395267-18395693	1825
	FBgn0263709	lncRNA:CR43661	ncRNA	chr2R:17307132-17307302	chr2R:17323042-17323871	15739
	FBgn0264260	CG43760	protein_coding	chr2L:15776442-15776852	chr2L:15776755-15777592	0
	FBgn0020496	CtBP	protein_coding	chr3R:13018790-13018876	chr3R:13018524-13019348	0
	FBgn0004369	Ptp99A	protein_coding	chr3R:29377646-29378024	chr3R:29376099-29376950	695
	FBgn0086784	stmA	protein_coding	chr2R:8733792-8734304	chr2R:8733970-8734619	0
	FBgn0085414	dpr12	protein_coding	chr2R:5852946-5853070	chr2R:5851288-5852179	766
	FBgn0016975	stnB	protein_coding	chrX:23004612-23004648	chrX:23004380-23005312	0
	FBgn0265457	lncRNA:CR44357	ncRNA	chrX:7166451-7167290	chrX:7159019-7159957	6493
	FBgn0004644	hh	protein_coding	chr3R:23128169-23141906	chr3R:23135245-23136139	0
	FBgn0038897	CG5849	protein_coding	chr3R:21740105-21740643	chr3R:21739506-21740386	0
	FBgn0259969	Sfp65A	protein_coding	chr3L:6350276-6350829	chr3L:6343617-6344369	5906
	FBgn0038874	ETHR	protein_coding	chr3R:21247011-21247432	chr3R:21246545-21247313	0
	FBgn0266764	lncRNA:CR45229	ncRNA	chr2R:20150683-20150945	chr2R:20164388-20165200	13442
	FBgn0053467	CG33467	protein_coding	chr2R:15055503-15056241	chr2R:15067417-15068373	11175
	FBgn0262315	mir-2493	pre_miRNA	chr3R:15130754-15130859	chr3R:15121711-15122538	8215
	FBgn0262737	mub	protein_coding	chr3L:21844788-21932702	chr3L:21883001-21883821	0
	FBgn0028516	ZnT35C	protein_coding	chr2L:15228728-15247714	chr2L:15231226-15232047	0
	FBgn0041238	Gr58b	protein_coding	chr2R:21978215-21978601	chr2R:21977726-21978603	0
	FBgn0033652	ths	protein_coding	chr2R:11756817-11814424	chr2R:11756233-11757024	0
	FBgn0264449	CG43867	protein_coding	chrX:839866-840989	chrX:835926-836845	3020
	FBgn0265963	lncRNA:CR44750	ncRNA	chr2R:21727495-21728195	chr2R:21730977-21731857	2781
	FBgn0039816	CG11317	protein_coding	chr3R:31090712-31091562	chr3R:31083205-31083688	7023
	FBgn0086778	nAChRalpha7	protein_coding	chrX:19347638-19348447	chrX:19347953-19348540	0
	FBgn0031697	CG14024	protein_coding	chr2L:5314679-5314895	chr2L:5314073-5315072	0
	FBgn0262679	CG43149	protein_coding	chr3L:53873-54751	chr3L:50644-51485	2387
	FBgn0260660	Mp	protein_coding	chr3L:6998843-7053499	chr3L:7018876-7019222	0
	FBgn0004595	pros	protein_coding	chr3R:11328480-11407627	chr3R:11330562-11331398	0
	FBgn0264775	CG44013	protein_coding	chr3R:15508896-15509917	chr3R:15511338-15511893	1420
	FBgn0261648	salm	protein_coding	chr2L:11434311-11445614	chr2L:11457275-11458004	11660
	FBgn0083963	Nlg3	protein_coding	chr3R:7638824-7639434	chr3R:7639047-7639940	0
	FBgn0032465	Yip1d1	protein_coding	chr2L:12993757-13000635	chr2L:12995583-12996394	0
	FBgn0010300	brat	protein_coding	chr2L:19133816-19179758	chr2L:19144991-19145600	0
	FBgn0026160	tna	protein_coding	chr3L:10835528-10876496	chr3L:10844690-10845422	0
	FBgn0000564	Eh	protein_coding	chr3R:17448767-17448858	chr3R:17450823-17451594	1964
	FBgn0039465	Tsp97E	protein_coding	chr3R:26961064-26964817	chr3R:26960286-26961181	0
	FBgn0004638	drk	protein_coding	chr2R:13497792-13497889	chr2R:13498697-13499475	807
	FBgn0040765	luna	protein_coding	chr2R:10977956-11116378	chr2R:11056951-11057742	0
	FBgn0039282	Bili	protein_coding	chr3R:25131613-25131809	chr3R:25131343-25132082	0
	FBgn0039294	Cad96Cb	protein_coding	chr3R:25224156-25232321	chr3R:25232548-25233361	226
	FBgn0032482	Pect	protein_coding	chr2L:13203762-13204272	chr2L:13205036-13205884	763
	FBgn0016797	fz2	protein_coding	chr3L:19140975-19235373	chr3L:19210825-19211712	0
	FBgn0039647	jus	protein_coding	chr3R:29176546-29176742	chr3R:29174979-29175764	781
	FBgn0032740	CG15172	protein_coding	chr2L:19022417-19022528	chr2L:19021470-19022322	94
	FBgn0037442	gzl	protein_coding	chr3R:6382914-6383260	chr3R:6382950-6383708	0
	FBgn0031375	erm	protein_coding	chr2L:1950239-1970362	chr2L:1966984-1967920	0
	FBgn0266756	btsz	protein_coding	chr3R:14804092-14875488	chr3R:14836768-14837563	0
	FBgn0037133	CG7370	protein_coding	chr3L:21770156-21771321	chr3L:21770324-21771063	0
	FBgn0003900	twi	protein_coding	chr2R:22985374-23048325	chr2R:23000317-23001168	0
	FBgn0039381	SppL	protein_coding	chr3R:25882574-25882622	chr3R:25882023-25882842	0
	FBgn0030400	Pits	protein_coding	chrX:12569169-12583193	chrX:12578730-12579519	0
	FBgn0031829	IFT52	protein_coding	chr2L:6555717-6556356	chr2L:6554107-6555018	698
	FBgn0264307	orb2	protein_coding	chr3L:8937100-8954463	chr3L:8951269-8952096	0
	FBgn0032587	CG5953	protein_coding	chr2L:16527390-16528439	chr2L:16523240-16523794	3595
	FBgn0028370	kek3	protein_coding	chr2L:15552723-15583978	chr2L:15556710-15557577	0
	FBgn0010228	HmgZ	protein_coding	chr2R:21697488-21707861	chr2R:21706815-21707504	0
	FBgn0032151	nAChRalpha6	protein_coding	chr2L:9793317-9886250	chr2L:9872987-9873817	0
	FBgn0036749	CG7460	protein_coding	chr3L:17740540-17742540	chr3L:17742891-17743735	350
	FBgn0051221	CG31221	protein_coding	chr3R:19412689-19412764	chr3R:19412310-19413022	0
	FBgn0266455	CG45080	protein_coding	chr3R:13318991-13319270	chr3R:13324602-13324972	5331
[truncated: 3,233 more rows]

## Sheet: R16_DA_peaks
	Gene_id	Gene_name	Gene_biotype	Closest_region	Query_region	bp from Gene		R1/6-specific peaks
	FBgn0031627	fipi	protein_coding	chr2L:4734592-4794044	chr2L:4791579-4792476	0
	FBgn0267919	lncRNA:CR46200	ncRNA	chr3L:901888-902047	chr3L:900365-901294	593
	FBgn0283426	lncRNA:acal	ncRNA	chr2R:10544925-10547260	chr2R:10546765-10547586	0
	FBgn0052150	meru	protein_coding	chr3L:15837773-15844062	chr3L:15843759-15844662	0
	FBgn0263995	cpo	protein_coding	chr3R:17919832-18018892	chr3R:17952112-17952982	0
	FBgn0033649	pyr	protein_coding	chr2R:11724297-11726345	chr2R:11736458-11737306	10112
	FBgn0033725	Cpr49Ac	protein_coding	chr2R:12388923-12389086	chr2R:12388302-12389223	0
	FBgn0052246	CG32246	protein_coding	chr3L:4621219-4622985	chr3L:4619348-4620205	1013
	FBgn0036202	CG6024	protein_coding	chr3L:11765606-11765798	chr3L:11764741-11765505	100
	FBgn0265425	lncRNA:CR44337	ncRNA	chr3R:7331500-7332002	chr3R:7332883-7333805	880
	FBgn0266590	lncRNA:CR45115	ncRNA	chr3L:6865449-6865945	chr3L:6845325-6846109	19339
	FBgn0036659	CG9701	protein_coding	chr3L:16733546-16733800	chr3L:16744067-16744958	10266
	FBgn0035607	CG4835	protein_coding	chr3L:5479790-5479856	chr3L:5481246-5482106	1389
	FBgn0016032	lbm	protein_coding	chr2R:7051063-7051221	chr2R:7050538-7051096	0
	FBgn0263391	hts	protein_coding	chr2R:19397032-19424903	chr2R:19416321-19417239	0
	FBgn0262839	CG43203	protein_coding	chr3R:19354287-19354884	chr3R:19354284-19355047	0
	FBgn0032723	ssp3	protein_coding	chr2L:18920471-18920616	chr2L:18924384-18925288	3767
	FBgn0265487	mbl	protein_coding	chr2R:17216549-17217075	chr2R:17223910-17224719	6834
	FBgn0034224	insb	protein_coding	chr2R:17475214-17476067	chr2R:17475847-17476711	0
	FBgn0264819	asRNA:CR44027	ncRNA	chr4:395396-395954	chr4:395964-396825	9
	FBgn0004880	scrt	protein_coding	chr3L:3983896-3985490	chr3L:3983202-3984022	0
	FBgn0266244	lncRNA:CR44939	ncRNA	chr3R:10461028-10462078	chr3R:10461303-10462184	0
	FBgn0266775	lncRNA:CR45240	ncRNA	chr3L:15747403-15748699	chr3L:15737509-15738413	8989
	FBgn0003651	svp	protein_coding	chr3R:12258737-12302785	chr3R:12272045-12272965	0
	FBgn0033405	CG13954	protein_coding	chr2R:9309296-9389467	chr2R:9319951-9320887	0
	FBgn0003175	px	protein_coding	chr2R:22534845-22534920	chr2R:22532129-22532847	1997
	FBgn0028999	nerfin-1	protein_coding	chr3L:909112-912319	chr3L:908657-909415	0
	FBgn0262636	dati	protein_coding	chr4:390425-391544	chr4:388531-389450	974
	FBgn0004595	pros	protein_coding	chr3R:11328480-11407627	chr3R:11363435-11364295	0
	FBgn0243486	rdo	protein_coding	chr2L:18012380-18070246	chr2L:18030321-18031199	0
	FBgn0262397	mir-2c	pre_miRNA	chr3R:15417744-15417845	chr3R:15417719-15418824	0
	FBgn0042630	Sox21b	protein_coding	chr3L:14112405-14113602	chr3L:14113926-14114827	323
	FBgn0260451	CG14042	protein_coding	chr2L:5037798-5039025	chr2L:5037198-5038070	0
	FBgn0262398	mir-124	pre_miRNA	chr2L:17566370-17566469	chr2L:17565526-17566461	0
	FBgn0267934	lncRNA:CR46214	ncRNA	chr3L:16762454-16762683	chr3L:16763458-16764311	774
	FBgn0035607	CG4835	protein_coding	chr3L:5479790-5479856	chr3L:5483654-5484538	3797
	FBgn0265276	l(3)neo38	protein_coding	chr3R:11765038-11779128	chr3R:11775836-11776443	0
	FBgn0265587	lncRNA:CR44414	ncRNA	chr2L:8868282-8868747	chr2L:8871160-8872173	2412
	FBgn0034423	tbrd-2	protein_coding	chr2R:19260122-19262294	chr2R:19263408-19264337	1113
	FBgn0043021	snRNA:U5:38ABb	snRNA	chr2L:19816414-19816540	chr2L:19819690-19820530	3149
	FBgn0035070	CG3650	protein_coding	chr2R:24848994-24850200	chr2R:24851730-24852633	1529
	FBgn0264001	bru3	protein_coding	chr3L:13521907-13803400	chr3L:13638603-13639512	0
	FBgn0004606	zfh1	protein_coding	chr3R:30765926-30789202	chr3R:30758602-30759497	6428
	FBgn0035246	CG13928	protein_coding	chr3L:1625791-1628377	chr3L:1627878-1628809	0
	FBgn0038524	sll	protein_coding	chr3R:17606106-17608541	chr3R:17604461-17605370	735
	FBgn0008636	hbn	protein_coding	chr2R:20960431-20960909	chr2R:20960662-20961578	0
	FBgn0262636	dati	protein_coding	chr4:386907-386984	chr4:385038-385751	1155
	FBgn0052105	Lmx1a	protein_coding	chr3L:12329232-12330253	chr3L:12328526-12329426	0
	FBgn0028999	nerfin-1	protein_coding	chr3L:909112-912319	chr3L:907814-908534	577
	FBgn0085409	smal	protein_coding	chr2L:6207893-6208912	chr2L:6207260-6208161	0
	FBgn0016061	side	protein_coding	chr3R:27398174-27398386	chr3R:27398047-27398881	0
	FBgn0039431	plum	protein_coding	chr3R:26470078-26535217	chr3R:26498572-26499474	0
	FBgn0051660	smog	protein_coding	chr2L:4852864-4853016	chr2L:4852576-4853435	0
	FBgn0264516	CG43915	protein_coding	chr3L:3972899-3973784	chr3L:3973022-3973923	0
	FBgn0038897	CG5849	protein_coding	chr3R:21740105-21740643	chr3R:21739506-21740386	0
	FBgn0040765	luna	protein_coding	chr2R:10977956-11116378	chr2R:11001268-11001794	0
	FBgn0003090	pk	protein_coding	chr2R:7172173-7172868	chr2R:7171643-7172444	0
	FBgn0266831	lncRNA:CR45293	ncRNA	chr2L:15485697-15485951	chr2L:15491726-15492627	5774
	FBgn0265943	lncRNA:CR44730	ncRNA	chr2L:14457113-14457338	chr2L:14453956-14454863	2249
	FBgn0266566	CG45105	protein_coding	chr3R:15917557-15918007	chr3R:15917384-15918273	0
	FBgn0266142	lncRNA:CR44848	ncRNA	chr2L:13865992-13866508	chr2L:13865440-13866320	0
	FBgn0266521	stai	protein_coding	chr2L:6122005-6122190	chr2L:6121339-6122223	0
	FBgn0004509	Fur1	protein_coding	chr3R:25431917-25431981	chr3R:25434878-25435725	2896
	FBgn0264895	RapGAP1	protein_coding	chr2L:7497805-7578980	chr2L:7512406-7513250	0
	FBgn0264001	bru3	protein_coding	chr3L:13521907-13803400	chr3L:13590271-13591156	0
	FBgn0037153	olf413	protein_coding	chr3L:22136090-22247702	chr3L:22129583-22130483	5606
	FBgn0265429	CG44341	protein_coding	chr2R:13103895-13104895	chr2R:13091389-13092297	11597
	FBgn0267665	lncRNA:CR46003	ncRNA	chr3L:10286900-10307954	chr3L:10301551-10302462	0
	FBgn0265487	mbl	protein_coding	chr2R:17351094-17351264	chr2R:17335685-17336526	14567
	FBgn0051721	Trim9	protein_coding	chr2L:10544883-10628054	chr2L:10565772-10566526	0
	FBgn0003118	pnt	protein_coding	chr3R:23293845-23295238	chr3R:23296984-23297869	1745
	FBgn0022702	Cht2	protein_coding	chr3L:1753438-1753943	chr3L:1753699-1754445	0
	FBgn0034473	Or56a	protein_coding	chr2R:19770933-19771233	chr2R:19774266-19775187	3032
	FBgn0264001	bru3	protein_coding	chr3L:13521907-13803400	chr3L:13673026-13673849	0
	FBgn0031375	erm	protein_coding	chr2L:1954314-1954553	chr2L:1954300-1955178	0
	FBgn0051363	Jupiter	protein_coding	chr3R:11619704-11619906	chr3R:11615221-11616124	3579
	FBgn0008651	lbl	protein_coding	chr3R:21409979-21434133	chr3R:21411822-21412681	0
	FBgn0031053	CG14223	protein_coding	chrX:19660664-19661608	chrX:19660825-19661648	0
	FBgn0031751	CG9016	protein_coding	chr2L:5923539-5923653	chr2L:5923497-5924382	0
	FBgn0041111	lilli	protein_coding	chr2L:2885929-2954406	chr2L:2895687-2896528	0
	FBgn0267746	lncRNA:CR46077	ncRNA	chr3R:28137647-28137965	chr3R:28117867-28118652	18994
	FBgn0267666	lncRNA:CR46004	ncRNA	chr3L:10306678-10307132	chr3L:10306035-10306953	0
	FBgn0027844	CAH1	protein_coding	chr2L:13803626-13809994	chr2L:13805984-13806854	0
	FBgn0052423	shep	protein_coding	chr3L:5155821-5277944	chr3L:5182522-5183424	0
	FBgn0025776	ind	protein_coding	chr3L:15042799-15043924	chr3L:15043617-15044448	0
	FBgn0003448	sna	protein_coding	chr2L:15476593-15478260	chr2L:15477942-15478826	0
	FBgn0263131	CG43373	protein_coding	chr3L:16491838-16543370	chr3L:16512097-16512934	0
	FBgn0037207	Mes2	protein_coding	chr3L:22945657-22945940	chr3L:22944976-22945906	0
	FBgn0262483	Rbp	protein_coding	chr3R:15374635-15375677	chr3R:15375420-15376271	0
	FBgn0053182	Kdm4B	protein_coding	chr2R:13176553-13198337	chr2R:13191303-13192206	0
	FBgn0266858	lncRNA:CR45319	ncRNA	chr2R:11992565-11996095	chr2R:11992448-11993364	0
	FBgn0011592	fra	protein_coding	chr2R:12529053-12564184	chr2R:12554562-12555459	0
	FBgn0036544	sff	protein_coding	chr3L:15924288-15924861	chr3L:15922685-15923602	685
	FBgn0033476	oys	protein_coding	chr2R:10034595-10048619	chr2R:10041187-10042043	0
	FBgn0035481	CG12605	protein_coding	chr3L:3964491-3964771	chr3L:3964945-3965695	173
	FBgn0267159	lncRNA:CR45599	ncRNA	chr3R:15004281-15004942	chr3R:14987566-14988483	15797
	FBgn0085420	DIP-delta	protein_coding	chr3L:5424109-5424275	chr3L:5423379-5424266	0
	FBgn0021776	mira	protein_coding	chr3R:19931799-19932798	chr3R:19930912-19931769	29
	FBgn0011766	E2f1	protein_coding	chr3R:21645516-21645543	chr3R:21643118-21643961	1554
	FBgn0036285	toe	protein_coding	chr3L:12422510-12432668	chr3L:12446838-12447661	14169
	FBgn0013334	Sap47	protein_coding	chr3R:15935953-15936340	chr3R:15937370-15938285	1029
	FBgn0002735	E(spl)mgamma-HLH	protein_coding	chr3R:25999851-26000761	chr3R:25999206-26000042	0
	FBgn0036544	sff	protein_coding	chr3L:15924288-15924861	chr3L:15920683-15921562	2725
	FBgn0260440	spdo	protein_coding	chr3R:30476684-30478174	chr3R:30476215-30477053	0
	FBgn0262476	CG43066	protein_coding	chr2R:18514574-18514844	chr2R:18513924-18515127	0
	FBgn0263661	lncRNA:CR43652	ncRNA	chr3L:13081299-13082652	chr3L:13082757-13083558	104
	FBgn0005427	ewg	protein_coding	chrX:273470-276377	chrX:275976-276816	0
	FBgn0263995	cpo	protein_coding	chr3R:17919832-18018892	chr3R:17928449-17929354	0
	FBgn0261788	Ank2	protein_coding	chr3L:7713138-7713650	chr3L:7714413-7715242	762
	FBgn0264506	lncRNA:CR43905	ncRNA	chr2R:6532595-6533595	chr2R:6543814-6544689	10218
	FBgn0003090	pk	protein_coding	chr2R:7150703-7223378	chr2R:7170582-7171378	0
	FBgn0035719	tow	protein_coding	chr3L:6942856-6943101	chr3L:6942228-6943034	0
	FBgn0263040	CG43335	protein_coding	chr3R:15635468-15636489	chr3R:15610912-15611822	23645
	FBgn0033649	pyr	protein_coding	chr2R:11721023-11721068	chr2R:11717706-11718590	2432
	FBgn0003162	Pu	protein_coding	chr2R:21175315-21175673	chr2R:21173090-21173985	1329
	FBgn0267948	lncRNA:CR46228	ncRNA	chr3R:8517043-8517384	chr3R:8516145-8516943	99
	FBgn0264775	CG44013	protein_coding	chr3R:15508896-15509917	chr3R:15512021-15512846	2103
	FBgn0015380	drl	protein_coding	chr2L:19190342-19190834	chr2L:19196161-19197070	5326
	FBgn0003720	tll	protein_coding	chr3R:30852315-30852622	chr3R:30858490-30859311	5867
	FBgn0261788	Ank2	protein_coding	chr3L:7713138-7713647	chr3L:7713160-7713996	0
	FBgn0024836	stan	protein_coding	chr2R:10673345-10721138	chr2R:10684582-10685463	0
	FBgn0010323	Gsc	protein_coding	chr2L:583540-594685	chr2L:584977-585878	0
	FBgn0263874	lncRNA:CR43721	ncRNA	chr2L:11307753-11308038	chr2L:11301325-11301949	5803
	FBgn0263040	CG43335	protein_coding	chr3R:15635468-15636489	chr3R:15600302-15601172	34295
	FBgn0266405	lncRNA:CR45045	ncRNA	chr3R:17667577-17667825	chr3R:17666033-17666962	614
	FBgn0266936	lncRNA:CR45387	ncRNA	chr3L:18854317-18854622	chr3L:18854186-18855071	0
	FBgn0011224	heph	protein_coding	chr3R:31846987-32015520	chr3R:31863007-31863832	0
	FBgn0004186	snRNA:U1:95Cb	snRNA	chr3R:23827870-23828033	chr3R:23827690-23828433	0
	FBgn0000547	ed	protein_coding	chr2L:4031377-4115749	chr2L:4023240-4024136	7240
	FBgn0036752	Adgf-A	protein_coding	chr3L:17751731-17764158	chr3L:17757388-17758097	0
	FBgn0261477	slim	protein_coding	chr2R:18444353-18445526	chr2R:18445290-18446075	0
	FBgn0262030	CG42841	protein_coding	chr3L:2003109-2005651	chr3L:1995626-1996413	6695
	FBgn0037153	olf413	protein_coding	chr3L:22136090-22247702	chr3L:22130666-22131519	4570
	FBgn0262081	Csk	protein_coding	chr3R:11633278-11650706	chr3R:11641252-11642181	0
	FBgn0035657	alphaKap4	protein_coding	chr3L:6010652-6011021	chr3L:6008202-6009123	1528
	FBgn0031530	Pgant2	protein_coding	chr2L:3422760-3422957	chr2L:3426646-3427190	3688
	FBgn0285917	sbb	protein_coding	chr2R:18278198-18357296	chr2R:18321515-18322382	0
	FBgn0038008	CG3942	protein_coding	chr3R:12254187-12256592	chr3R:12252445-12253143	1043
	FBgn0263130	lncRNA:CR43372	ncRNA	chr3R:21530987-21532314	chr3R:21531496-21532320	0
	FBgn0031530	Pgant2	protein_coding	chr2L:3422760-3422957	chr2L:3425876-3426534	2918
	FBgn0259745	wech	protein_coding	chr2R:7489333-7489823	chr2R:7487796-7488312	1020
	FBgn0265487	mbl	protein_coding	chr2R:17275410-17276063	chr2R:17282588-17283480	6524
	FBgn0021776	mira	protein_coding	chr3R:19932889-19934998	chr3R:19934749-19935365	0
	FBgn0035719	tow	protein_coding	chr3L:6942856-6949313	chr3L:6943253-6943995	0
	FBgn0262482	CG43072	protein_coding	chr3L:21065852-21066238	chr3L:21063947-21064800	1051
	FBgn0266246	lncRNA:CR44941	ncRNA	chr3R:12335924-12339275	chr3R:12332746-12333607	2316
	FBgn0027932	Akap200	protein_coding	chr2L:8415690-8431297	chr2L:8424555-8425414	0
	FBgn0052677	X11Lbeta	protein_coding	chrX:10627737-10710947	chrX:10636165-10637004	0
	FBgn0243486	rdo	protein_coding	chr2L:18012380-18070246	chr2L:18048545-18049475	0
	FBgn0038188	Art9	protein_coding	chr3R:13943286-13943460	chr3R:13929904-13930801	12484
	FBgn0037698	CG16779	protein_coding	chr3R:9461084-9466631	chr3R:9460311-9461125	0
	FBgn0000492	Dr	protein_coding	chr3R:29556386-29557845	chr3R:29552563-29553440	2945
	FBgn0037207	Mes2	protein_coding	chr3L:22946270-22946570	chr3L:22948173-22949036	1602
	FBgn0051646	DIP-theta	protein_coding	chr2L:5658395-5658560	chr2L:5658267-5659009	0
	FBgn0000108	Appl	protein_coding	chrX:530501-579044	chrX:534731-535639	0
	FBgn0035790	Cyp316a1	protein_coding	chr3L:7491864-7492020	chr3L:7490392-7491169	694
	FBgn0000492	Dr	protein_coding	chr3R:29556386-29557845	chr3R:29571795-29572727	13949
	FBgn0038008	CG3942	protein_coding	chr3R:12254187-12256592	chr3R:12250404-12251300	2886
	FBgn0031335	CG5565	protein_coding	chr2L:1354911-1355924	chr2L:1356524-1357271	599
	FBgn0264895	RapGAP1	protein_coding	chr2L:7497805-7578980	chr2L:7516103-7516981	0
	FBgn0026179	siz	protein_coding	chr3L:21058832-21059071	chr3L:21047253-21048130	10701
	FBgn0038345	CG5213	protein_coding	chr3R:15494602-15495620	chr3R:15501206-15501776	5585
	FBgn0266521	stai	protein_coding	chr2L:6109667-6110224	chr2L:6109057-6110021	0
	FBgn0036786	skl	protein_coding	chr3L:18438561-18439942	chr3L:18439580-18440464	0
	FBgn0264900	lncRNA:CR44091	ncRNA	chr3R:31680954-31681019	chr3R:31683122-31683732	2102
	FBgn0262319	mir-1000	pre_miRNA	chr3R:25588859-25588958	chr3R:25588918-25589750	0
	FBgn0263764	lncRNA:CR43681	ncRNA	chr2L:11387870-11392320	chr2L:11394245-11395093	1924
	FBgn0262972	lncRNA:cherub	ncRNA	chr3R:11247631-11256123	chr3R:11260917-11261831	4793
	FBgn0260657	CG42540	protein_coding	chr3L:4557273-4558052	chr3L:4560381-4561036	2328
	FBgn0035151	CG17129	protein_coding	chr3L:677879-679827	chr3L:675772-676526	1352
	FBgn0030221	Rab9Db	protein_coding	chrX:10622355-10623225	chrX:10621162-10622064	290
	FBgn0053300	Muc30E	protein_coding	chr2L:9897820-9903058	chr2L:9897958-9898689	0
	FBgn0265379	lncRNA:CR44320	ncRNA	chr3R:26195250-26230268	chr3R:26194806-26195621	0
	FBgn0038339	CG6118	protein_coding	chr3R:15421108-15423543	chr3R:15420232-15421107	0
	FBgn0283426	lncRNA:acal	ncRNA	chr2R:10544925-10547260	chr2R:10548035-10548942	774
	FBgn0036783	CheA75a	protein_coding	chr3L:18252199-18252846	chr3L:18272368-18273246	19521
	FBgn0004839	otk	protein_coding	chr2R:12013759-12013920	chr2R:12010684-12011578	2180
	FBgn0031627	fipi	protein_coding	chr2L:4734592-4794044	chr2L:4756104-4756946	0
	FBgn0265487	mbl	protein_coding	chr2R:17216549-17217075	chr2R:17229097-17229590	12021
	FBgn0027657	glob1	protein_coding	chr3R:15896926-15904643	chr3R:15899219-15900129	0
	FBgn0011897	tRNA:Lys-CTT-1-11	tRNA	chr2R:19802591-19802663	chr2R:19798133-19798610	3980
	FBgn0265950	lncRNA:CR44737	ncRNA	chr2L:18893611-18895147	chr2L:18887511-18888375	5235
	FBgn0064227	Rdh	protein_coding	chr3L:3825449-3828525	chr3L:3824959-3825810	0
	FBgn0267033	mamo	protein_coding	chrX:13885309-13885500	chrX:13891981-13892747	6480
	FBgn0013759	CASK	protein_coding	chr3R:21791961-21792146	chr3R:21793634-21794549	1487
	FBgn0263930	dally	protein_coding	chr3L:8827505-8891192	chr3L:8851276-8852201	0
	FBgn0086758	chinmo	protein_coding	chr2L:1667847-1667981	chr2L:1662790-1663685	4161
	FBgn0004870	bab1	protein_coding	chr3L:1040297-1040354	chr3L:1046138-1047044	5783
	FBgn0263392	Tet	protein_coding	chr3L:2851559-2851696	chr3L:2855528-2856286	3831
	FBgn0083949	side-III	protein_coding	chr3R:5958825-5959555	chr3R:5959266-5959939	0
	FBgn0267104	CG45544	protein_coding	chr3R:29257061-29257425	chr3R:29264734-29265534	7308
	FBgn0266486	CG45085	protein_coding	chr2R:9186670-9192096	chr2R:9186791-9187604	0
	FBgn0034542	Fem-1	protein_coding	chr2R:20665545-20665639	chr2R:20665241-20666004	0
	FBgn0267978	ap	protein_coding	chr2R:5727454-5727525	chr2R:5736510-5737347	8984
	FBgn0260660	Mp	protein_coding	chr3L:7012171-7012289	chr3L:7011526-7012335	0
	FBgn0003175	px	protein_coding	chr2R:22534845-22534920	chr2R:22532982-22533650	1194
	FBgn0263289	scrib	protein_coding	chr3R:26545043-26545160	chr3R:26546251-26547182	1090
	FBgn0036495	CG33259	protein_coding	chr3L:15407832-15408267	chr3L:15386548-15387418	20413
	FBgn0033447	dila	protein_coding	chr2R:9825365-9826760	chr2R:9826692-9827586	0
	FBgn0004394	pdm2	protein_coding	chr2L:12684531-12686306	chr2L:12686570-12687458	263
	FBgn0035643	CG13287	protein_coding	chr3L:5882304-5884090	chr3L:5881154-5881831	472
	FBgn0004449	Ten-m	protein_coding	chr3L:22293044-22407863	chr3L:22362945-22363853	0
	FBgn0011272	RpL13	protein_coding	chr2L:9968317-9968645	chr2L:9972101-9973005	3455
	FBgn0029814	CG15765	protein_coding	chrX:5818559-5840823	chrX:5835968-5836819	0
	FBgn0016797	fz2	protein_coding	chr3L:19140975-19235373	chr3L:19151902-19152830	0
	FBgn0015609	CadN	protein_coding	chr2L:17751939-17752346	chr2L:17753775-17754711	1428
	FBgn0260400	elav	protein_coding	chrX:509235-523226	chrX:520055-520887	0
	FBgn0028387	chm	protein_coding	chr2L:7421457-7421614	chr2L:7420765-7421486	0
	FBgn0010316	dap	protein_coding	chr2R:9712321-9713103	chr2R:9714109-9714979	1005
	FBgn0011582	Dop1R1	protein_coding	chr3R:14191739-14191868	chr3R:14187446-14188240	3498
	FBgn0265078	lncRNA:CR44189	ncRNA	chr2L:19217730-19218135	chr2L:19229550-19230352	11414
	FBgn0263392	Tet	protein_coding	chr3L:2851559-2851696	chr3L:2854260-2855148	2563
	FBgn0086053	snoRNA:Me18S-G1358a	snoRNA	chr3R:9354268-9354342	chr3R:9349348-9350262	4005
	FBgn0267571	lncRNA:CR45911	ncRNA	chr3R:15417320-15420710	chr3R:15418946-15419775	0
	FBgn0020391	Nrk	protein_coding	chr2R:13160063-13160657	chr2R:13159745-13160519	0
	FBgn0011260	Sema2a	protein_coding	chr2R:16500178-16500529	chr2R:16499587-16500496	0
	FBgn0004644	hh	protein_coding	chr3R:23128169-23141906	chr3R:23135245-23136139	0
	FBgn0039640	CG14516	protein_coding	chr3R:29142210-29143065	chr3R:29141489-29142386	0
	FBgn0267290	lncRNA:CR45726	ncRNA	chr2L:14448409-14449009	chr2L:14440205-14441113	7295
	FBgn0000578	ena	protein_coding	chr2R:19141632-19163705	chr2R:19150364-19151060	0
	FBgn0029708	CG3556	protein_coding	chrX:4530231-4535464	chrX:4508014-4508796	21434
	FBgn0003079	Raf	protein_coding	chrX:2295466-2343870	chrX:2307573-2308215	0
	FBgn0026058	OdsH	protein_coding	chrX:17791010-17791448	chrX:17799357-17800271	7908
	FBgn0264005	Hmx	protein_coding	chr3R:17558930-17560193	chr3R:17558549-17559324	0
	FBgn0031294	IA-2	protein_coding	chr2L:1008378-1014484	chr2L:1007060-1008057	320
	FBgn0029514	312	protein_coding	chr3L:1351853-1352853	chr3L:1358978-1359856	6124
	FBgn0003295	ru	protein_coding	chr3L:1370628-1387437	chr3L:1382715-1383627	0
	FBgn0000529	bsh	protein_coding	chr2L:19765776-19769067	chr2L:19769512-19770191	444
	FBgn0263612	lncRNA:CR43621	ncRNA	chr2L:9584670-9586044	chr2L:9586907-9587788	862
	FBgn0051928	CG31928	protein_coding	chr2L:1492295-1493645	chr2L:1473315-1474256	18038
	FBgn0000039	nAChRalpha2	protein_coding	chr3R:24490818-24491147	chr3R:24497642-24498511	6494
	FBgn0040765	luna	protein_coding	chr2R:10977956-11116378	chr2R:10999092-10999972	0
	FBgn0262020	CG42831	protein_coding	chr3L:10814819-10816084	chr3L:10810730-10811628	3190
	FBgn0001319	kn	protein_coding	chr2R:14787447-14787520	chr2R:14788175-14788970	654
	FBgn0264776	CG44014	protein_coding	chr3R:15507940-15508562	chr3R:15501880-15502281	5658
	FBgn0264081	CG43750	protein_coding	chr2L:2389578-2390689	chr2L:2388139-2389029	548
	FBgn0259685	crb	protein_coding	chr3R:24307013-24307141	chr3R:24307123-24307951	0
	FBgn0028943	CG15638	protein_coding	chr2L:13535291-13535778	chr2L:13536183-13537065	404
	FBgn0052447	CG32447	protein_coding	chr3L:21694316-21694567	chr3L:21694246-21695125	0
	FBgn0002643	mam	protein_coding	chr2R:13991203-14060356	chr2R:14015229-14016079	0
	FBgn0004569	aos	protein_coding	chr3L:16470386-16483650	chr3L:16476849-16477742	0
	FBgn0035317	Oseg2	protein_coding	chr3L:2229646-2235253	chr3L:2228515-2229330	315
	FBgn0021776	mira	protein_coding	chr3R:19931799-19935120	chr3R:19935475-19936063	354
	FBgn0086782	amn	protein_coding	chrX:19886108-19890060	chrX:19888892-19889793	0
	FBgn0000659	fkh	protein_coding	chr3R:28580976-28585264	chr3R:28572741-28573567	7408
	FBgn0037153	olf413	protein_coding	chr3L:22136090-22247702	chr3L:22218327-22219216	0
	FBgn0284414	lncRNA:CR46328	ncRNA	chr2L:2637669-2638540	chr2L:2635892-2636729	939
	FBgn0040719	CG15357	protein_coding	chr2L:1945150-1945709	chr2L:1944283-1945206	0
	FBgn0262972	lncRNA:cherub	ncRNA	chr3R:11247631-11255339	chr3R:11254293-11255121	0
	FBgn0260642	Antp	protein_coding	chr3R:6896253-6999228	chr3R:6976910-6977706	0
	FBgn0267002	unc-104	protein_coding	chr2R:16751503-16772671	chr2R:16770402-16771079	0
	FBgn0267128	lncRNA:CR45568	ncRNA	chr3R:29276376-29277108	chr3R:29270760-29271653	4722
	FBgn0000463	Dl	protein_coding	chr3R:19302731-19326217	chr3R:19318783-19319436	0
	FBgn0086613	Ino80	protein_coding	chr3R:19368995-19403153	chr3R:19370132-19370969	0
	FBgn0037014	CG13251	protein_coding	chr3L:20638641-20640910	chr3L:20639726-20640543	0
	FBgn0035903	CG6765	protein_coding	chr3L:8512767-8513073	chr3L:8512280-8513053	0
	FBgn0033275	CG14756	protein_coding	chr2R:8204888-8205706	chr2R:8205041-8205791	0
	FBgn0027932	Akap200	protein_coding	chr2L:8415690-8431297	chr2L:8425764-8426610	0
	FBgn0026755	Ugt37B1	protein_coding	chr2L:6225048-6226842	chr2L:6218490-6219311	5736
	FBgn0085382	CG34353	protein_coding	chr3R:27781400-27781629	chr3R:27781296-27782199	0
	FBgn0011829	Ret	protein_coding	chr2L:21188148-21188920	chr2L:21188382-21189231	0
	FBgn0003300	run	protein_coding	chrX:20694439-20695401	chrX:20693791-20694701	0
	FBgn0002732	E(spl)malpha-BFM	protein_coding	chr3R:26010893-26011568	chr3R:26010326-26011201	0
	FBgn0034835	CG3092	protein_coding	chr2R:23232626-23233927	chr2R:23229640-23230510	2115
	FBgn0032755	CG17344	protein_coding	chr2L:19102168-19102909	chr2L:19103083-19104036	173
	FBgn0267575	lncRNA:CR45915	ncRNA	chr3R:6810819-6811246	chr3R:6810380-6811263	0
	FBgn0039152	Root	protein_coding	chr3R:24113595-24113688	chr3R:24113206-24113807	0
	FBgn0004569	aos	protein_coding	chr3L:16470386-16483650	chr3L:16473011-16473594	0
	FBgn0005640	Eip63E	protein_coding	chr3L:3515751-3610521	chr3L:3567070-3567787	0
	FBgn0013725	phyl	protein_coding	chr2R:14427336-14428744	chr2R:14427563-14428419	0
	FBgn0040281	Aplip1	protein_coding	chr3L:1196317-1196655	chr3L:1195825-1196688	0
	FBgn0003295	ru	protein_coding	chr3L:1370628-1387437	chr3L:1378953-1379785	0
	FBgn0000568	Eip75B	protein_coding	chr3L:17992908-17992996	chr3L:17992440-17992989	0
	FBgn0037023	CG3698	protein_coding	chr3L:20797241-20798375	chr3L:20796494-20797364	0
	FBgn0031064	CG12531	protein_coding	chrX:19718923-19719770	chrX:19718000-19718917	5
	FBgn0037416	Osi9	protein_coding	chr3R:6260211-6262105	chr3R:6259605-6260494	0
	FBgn0040071	tara	protein_coding	chr3R:16225651-16260329	chr3R:16254846-16255711	0
	FBgn0032895	twit	protein_coding	chr2L:20852578-20852818	chr2L:20854058-20854969	1239
	FBgn0004880	scrt	protein_coding	chr3L:3983896-3985490	chr3L:3978397-3979290	4605
	FBgn0029814	CG15765	protein_coding	chrX:5819052-5819202	chrX:5818214-5819090	0
	FBgn0267636	asRNA:CR45974	ncRNA	chr3L:18303431-18304179	chr3L:18304164-18305036	0
	FBgn0015778	rin	protein_coding	chr3R:13648822-13650497	chr3R:13649956-13650823	0
	FBgn0263995	cpo	protein_coding	chr3R:17919832-18018892	chr3R:17978408-17979305	0
	FBgn0266893	lncRNA:CR45353	ncRNA	chr2L:15468944-15469527	chr2L:15470510-15471352	982
	FBgn0265732	lncRNA:CR44539	ncRNA	chr3L:10246790-10247771	chr3L:10246935-10247756	0
	FBgn0016930	Dyrk2	protein_coding	chr2L:14188864-14189035	chr2L:14187671-14188585	278
	FBgn0039588	mIF2	protein_coding	chr3R:28544579-28544817	chr3R:28561203-28562041	16385
	FBgn0036494	Toll-6	protein_coding	chr3L:15336692-15344315	chr3L:15352025-15352855	7709
	FBgn0085386	CG34357	protein_coding	chr3R:4491943-4558067	chr3R:4523921-4524691	0
	FBgn0266209	lncRNA:CR44904	ncRNA	chr2L:18795824-18796180	chr2L:18798817-18799288	2636
	FBgn0040765	luna	protein_coding	chr2R:10977956-11116378	chr2R:11091517-11092402	0
	FBgn0033791	Drl-2	protein_coding	chr2R:13072578-13073451	chr2R:13073644-13074221	192
	FBgn0031065	CG14234	protein_coding	chrX:19735570-19736075	chrX:19735052-19735851	0
	FBgn0004595	pros	protein_coding	chr3R:11328480-11407627	chr3R:11345424-11346291	0
	FBgn0085410	TrissinR	protein_coding	chr2L:5845305-5845952	chr2L:5840863-5841717	3587
	FBgn0266640	lncRNA:CR45147	ncRNA	chr2R:18209520-18209820	chr2R:18215579-18216504	5758
	FBgn0262996	lncRNA:CR43304	ncRNA	chr2L:17541854-17541934	chr2L:17542546-17543476	611
	FBgn0043532	Obp56i	protein_coding	chr2R:19864717-19868714	chr2R:19865720-19866508	0
	FBgn0004652	fru	protein_coding	chr3R:18545113-18545586	chr3R:18545310-18546142	0
	FBgn0000017	Abl	protein_coding	chr3L:16631377-16631430	chr3L:16634004-16634825	2573
	FBgn0267665	lncRNA:CR46003	ncRNA	chr3L:10286900-10307954	chr3L:10307828-10308679	0
	FBgn0034070	SP2353	protein_coding	chr2R:16031930-16032176	chr2R:16030725-16031618	311
	FBgn0085400	side-V	protein_coding	chr2R:23170584-23170656	chr2R:23170501-23171337	0
	FBgn0004868	Gdi	protein_coding	chr2L:9492628-9493103	chr2L:9492756-9493465	0
	FBgn0038524	sll	protein_coding	chr3R:17606106-17608541	chr3R:17603447-17604295	1810
	FBgn0266418	wake	protein_coding	chr3R:22673987-22674835	chr3R:22673371-22674034	0
	FBgn0053200	VepD	protein_coding	chr2R:22408649-22408723	chr2R:22408084-22409002	0
	FBgn0036752	Adgf-A	protein_coding	chr3L:17751731-17764158	chr3L:17772164-17772981	8005
	FBgn0267912	CanA-14F	protein_coding	chrX:16560684-16587172	chrX:16580261-16581102	0
	FBgn0036202	CG6024	protein_coding	chr3L:11765606-11765798	chr3L:11765632-11766436	0
	FBgn0051632	sens-2	protein_coding	chr2L:6833006-6833187	chr2L:6833328-6834210	140
	FBgn0003175	px	protein_coding	chr2R:22534845-22534920	chr2R:22530526-22531471	3373
	FBgn0243486	rdo	protein_coding	chr2L:18012380-18070246	chr2L:18050527-18051355	0
	FBgn0041097	robo3	protein_coding	chr2L:1273585-1273778	chr2L:1271261-1271768	1816
	FBgn0267257	lncRNA:CR45693	ncRNA	chr2L:14509913-14512083	chr2L:14508451-14509367	545
	FBgn0031504	CG15403	protein_coding	chr2L:3128635-3129489	chr2L:3130229-3130989	739
	FBgn0004652	fru	protein_coding	chr3R:18545113-18545586	chr3R:18546676-18547509	1089
	FBgn0002941	slou	protein_coding	chr3R:21549462-21549739	chr3R:21551308-21552196	1568
	FBgn0017590	klg	protein_coding	chr3R:22899284-22961731	chr3R:22898826-22899540	0
	FBgn0265140	Meltrin	protein_coding	chr3R:14672423-14672523	chr3R:14683979-14684754	11455
	FBgn0259108	futsch	protein_coding	chrX:1409069-1453686	chrX:1407240-1408077	991
	FBgn0003720	tll	protein_coding	chr3R:30852315-30852622	chr3R:30851747-30852602	0
	FBgn0029716	CG3546	protein_coding	chrX:4558072-4560317	chrX:4560133-4560877	0
	FBgn0285925	Fas1	protein_coding	chr3R:16631609-16631741	chr3R:16630256-16631059	549
	FBgn0010300	brat	protein_coding	chr2L:19133816-19179758	chr2L:19139612-19140299	0
	FBgn0035533	Cip4	protein_coding	chr3L:4322491-4364102	chr3L:4341843-4342751	0
	FBgn0265588	lncRNA:CR44415	ncRNA	chr2L:8886134-8888028	chr2L:8884136-8884980	1153
	FBgn0266222	lncRNA:CR44917	ncRNA	chr2L:21855094-21869759	chr2L:21851154-21852063	3030
	FBgn0085426	Rgk3	protein_coding	chr2R:21255165-21280995	chr2R:21261457-21262391	0
	FBgn0026597	Axn	protein_coding	chr3R:30022842-30035311	chr3R:30029869-30030737	0
	FBgn0052227	gogo	protein_coding	chr3L:20268859-20295133	chr3L:20294808-20295648	0
	FBgn0002973	numb	protein_coding	chr2L:9437469-9464184	chr2L:9442488-9443249	0
	FBgn0011921	tRNA:iMet-CAT-2-1	tRNA	chr2R:9661225-9661296	chr2R:9661884-9662780	587
	FBgn0264794	lncRNA:CR44024	ncRNA	chr4:427331-427711	chr4:426679-427559	0
	FBgn0003041	pbl	protein_coding	chr3L:7907122-7907338	chr3L:7908815-7909699	1476
	FBgn0265745	lncRNA:CR44552	ncRNA	chr3L:12661826-12662247	chr3L:12677288-12677988	15040
	FBgn0040256	Ugt35C1	protein_coding	chr3R:11128068-11128328	chr3R:11129419-11130160	1090
	FBgn0011300	babo	protein_coding	chr2R:8957029-8957156	chr2R:8956586-8957507	0
	FBgn0263072	CG43347	protein_coding	chrX:10619966-10620190	chrX:10619930-10620695	0
	FBgn0037275	CG14655	protein_coding	chr3R:4777497-4778339	chr3R:4778034-4778936	0
	FBgn0083942	CG34106	protein_coding	chr2L:17131024-17131624	chr2L:17130556-17131467	0
	FBgn0266905	lncRNA:CR45365	ncRNA	chr2L:8852009-8852664	chr2L:8851826-8852728	0
	FBgn0000633	CG17716	protein_coding	chr2R:13725546-13725674	chr2R:13724114-13724905	640
	FBgn0000116	Argk	protein_coding	chr3L:9051130-9051717	chr3L:9051636-9052497	0
	FBgn0039294	Cad96Cb	protein_coding	chr3R:25224156-25232321	chr3R:25232548-25233361	226
	FBgn0000116	Argk	protein_coding	chr3L:9048880-9050359	chr3L:9050220-9051056	0
	FBgn0064227	Rdh	protein_coding	chr3L:3825449-3828525	chr3L:3827810-3828666	0
	FBgn0262519	Mi-2	protein_coding	chr3L:19882051-19910215	chr3L:19898554-19899065	0
	FBgn0261588	pdm3	protein_coding	chr2R:8327490-8396280	chr2R:8341227-8342147	0
	FBgn0028341	Ptpmeg2	protein_coding	chrX:9638916-9639028	chrX:9638771-9639653	0
	FBgn0265377	lncRNA:CR44318	ncRNA	chr3R:8287169-8287364	chr3R:8285026-8285803	1365
	FBgn0266029	lncRNA:CR44794	ncRNA	chr2L:5564811-5565755	chr2L:5563939-5564785	25
	FBgn0016754	sba	protein_coding	chr3R:23894174-23922973	chr3R:23906607-23907482	0
	FBgn0261090	Sytbeta	protein_coding	chr3L:15014695-15064977	chr3L:15020737-15021588	0
	FBgn0003502	Btk29A	protein_coding	chr2L:8258373-8301079	chr2L:8296907-8297588	0
	FBgn0263983	CG43732	protein_coding	chr3R:18950196-18976557	chr3R:18964692-18965549	0
	FBgn0004369	Ptp99A	protein_coding	chr3R:29377646-29378024	chr3R:29377273-29377977	0
	FBgn0261997	CG42815	protein_coding	chr3L:17791079-17791486	chr3L:17790869-17791763	0
	FBgn0085408	Shrm	protein_coding	chr2R:14308142-14351802	chr2R:14333796-14334690	0
	FBgn0050377	CG30377	protein_coding	chr2R:7890025-7890930	chr2R:7887862-7888721	1303
	FBgn0033593	Listericin	protein_coding	chr2R:11241745-11242194	chr2R:11241003-11241770	0
	FBgn0038694	CG5217	protein_coding	chr3R:19247052-19247678	chr3R:19246475-19247398	0
	FBgn0261998	CG42816	protein_coding	chr3L:17796889-17797378	chr3L:17796609-17797529	0
	FBgn0266590	lncRNA:CR45115	ncRNA	chr3L:6865449-6865945	chr3L:6836025-6836922	28526
	FBgn0266875	lncRNA:CR45336	ncRNA	chr2L:3210515-3211156	chr2L:3220700-3221616	9543
	FBgn0066101	LpR1	protein_coding	chr3R:25741348-25763105	chr3R:25743029-25743963	0
	FBgn0265151	lncRNA:CR44220	ncRNA	chr2L:219651-220050	chr2L:219185-220041	0
	FBgn0263995	cpo	protein_coding	chr3R:17919832-18018892	chr3R:17976078-17976967	0
	FBgn0259969	Sfp65A	protein_coding	chr3L:6350276-6350829	chr3L:6343617-6344369	5906
	FBgn0083981	RunxA	protein_coding	chrX:20590252-20593150	chrX:20582754-20583580	6671
	FBgn0045852	ham	protein_coding	chr2L:18792252-18792906	chr2L:18792785-18793586	0
	FBgn0037153	olf413	protein_coding	chr3L:22136090-22247702	chr3L:22214959-22215813	0
	FBgn0085465	CG34436	protein_coding	chr3R:28282580-28282769	chr3R:28278681-28279703	2876
	FBgn0086675	fne	protein_coding	chrX:12938517-12938931	chrX:12937574-12938774	0
	FBgn0002945	nkd	protein_coding	chr3L:19003741-19045449	chr3L:19024922-19025788	0
	FBgn0265011	Np	protein_coding	chr2R:8996138-8997707	chr2R:8996543-8997258	0
	FBgn0263980	Stacl	protein_coding	chr2R:15401096-15402383	chr2R:15395672-15396588	4507
	FBgn0040397	CG3655	protein_coding	chrX:1119685-1119785	chrX:1112532-1113404	6280
	FBgn0265639	lncRNA:CR44446	ncRNA	chr2R:8245795-8246295	chr2R:8246518-8247418	222
	FBgn0036153	CG7573	protein_coding	chr3L:11311747-11312054	chr3L:11309823-11310719	1027
	FBgn0262605	CG43131	protein_coding	chr3R:5108678-5109092	chr3R:5099090-5099890	8787
	FBgn0015721	ktub	protein_coding	chr2R:21101928-21102617	chr2R:21101409-21102303	0
	FBgn0033770	wuc	protein_coding	chr2R:12700081-12700212	chr2R:12699270-12700113	0
	FBgn0085409	smal	protein_coding	chr2L:6179133-6211114	chr2L:6186212-6187088	0
	FBgn0026160	tna	protein_coding	chr3L:10835528-10876496	chr3L:10844690-10845422	0
	FBgn0087007	bbg	protein_coding	chr3L:14412828-14536276	chr3L:14499256-14500106	0
	FBgn0038356	CG12784	protein_coding	chr3R:15763115-15763551	chr3R:15762411-15763144	0
	FBgn0261885	osa	protein_coding	chr3R:17687818-17718350	chr3R:17710644-17711669	0
	FBgn0036874	brv1	protein_coding	chr3L:19483826-19486498	chr3L:19481484-19482106	1719
	FBgn0261434	hkb	protein_coding	chr3R:4345015-4346646	chr3R:4346417-4347285	0
	FBgn0053262	CG33262	protein_coding	chr3L:13136919-13137066	chr3L:13146303-13147201	9236
	FBgn0000028	acj6	protein_coding	chrX:15354755-15354953	chrX:15356105-15356945	1151
	FBgn0003295	ru	protein_coding	chr3L:1370628-1387437	chr3L:1369864-1370779	0
	FBgn0033652	ths	protein_coding	chr2R:11756817-11814424	chr2R:11756233-11757024	0
	FBgn0038881	CG16791	protein_coding	chr3R:21318300-21349601	chr3R:21338213-21339084	0
	FBgn0037171	CG14459	protein_coding	chr3L:22573114-22637916	chr3L:22572369-22572811	302
	FBgn0031375	erm	protein_coding	chr2L:1950239-1970362	chr2L:1959626-1960495	0
	FBgn0000547	ed	protein_coding	chr2L:4031377-4115749	chr2L:4038035-4038811	0
	FBgn0038349	AOX3	protein_coding	chr3R:15542748-15543669	chr3R:15542724-15543551	0
	FBgn0030600	hiw	protein_coding	chrX:15063022-15063429	chrX:15062578-15063281	0
	FBgn0266036	lncRNA:CR44801	ncRNA	chr2L:987807-989104	chr2L:986355-987241	565
	FBgn0003313	sala	protein_coding	chr2L:11486292-11486949	chr2L:11488360-11489263	1410
	FBgn0265980	lncRNA:CR44759	ncRNA	chr2R:22373695-22374073	chr2R:22372849-22373764	0
	FBgn0034253	CG10936	protein_coding	chr2R:17606551-17609586	chr2R:17608792-17609674	0
	FBgn0034093	CG15706	protein_coding	chr2R:16230078-16230680	chr2R:16230513-16231157	0
	FBgn0037235	CG1103	protein_coding	chr3R:4339044-4339914	chr3R:4340893-4341772	978
	FBgn0033862	CG6209	protein_coding	chr2R:13661495-13663598	chr2R:13659660-13660388	1106
	FBgn0004876	cdi	protein_coding	chr3R:19050291-19050489	chr3R:19051452-19052142	962
	FBgn0053182	Kdm4B	protein_coding	chr2R:13189561-13190086	chr2R:13189800-13190540	0
	FBgn0000108	Appl	protein_coding	chrX:530501-579044	chrX:533632-534418	0
	FBgn0036162	Fum3	protein_coding	chr3L:11465671-11465864	chr3L:11468806-11469685	2941
	FBgn0266750	lncRNA:CR45223	ncRNA	chr3R:17646903-17653478	chr3R:17653539-17654621	60
	FBgn0040071	tara	protein_coding	chr3R:16225651-16260329	chr3R:16247735-16248610	0
	FBgn0000411	D	protein_coding	chr3L:14175610-14178620	chr3L:14181870-14182703	3249
	FBgn0010382	CycE	protein_coding	chr2L:15727581-15748150	chr2L:15735833-15736545	0
	FBgn0028550	Atf3	protein_coding	chrX:1242740-1275284	chrX:1257885-1258761	0
	FBgn0263995	cpo	protein_coding	chr3R:17919832-18018892	chr3R:17938608-17939451	0
	FBgn0002543	robo2	protein_coding	chr2L:1380086-1420453	chr2L:1389938-1390800	0
	FBgn0265974	ttv	protein_coding	chr2R:14526267-14587917	chr2R:14557871-14558616	0
	FBgn0001269	inv	protein_coding	chr2R:11474465-11509695	chr2R:11477343-11478241	0
	FBgn0264908	pHCl-1	protein_coding	chr3L:15848578-15851898	chr3L:15847055-15848392	185
	FBgn0003295	ru	protein_coding	chr3L:1370628-1387437	chr3L:1368062-1368818	1809
	FBgn0053182	Kdm4B	protein_coding	chr2R:13189561-13190086	chr2R:13188977-13189676	0
	FBgn0031504	CG15403	protein_coding	chr2L:3128635-3129489	chr2L:3127990-3128750	0
	FBgn0266849	lncRNA:CR45310	ncRNA	chr2R:18226795-18228595	chr2R:18226511-18227255	0
	FBgn0264490	Eip93F	protein_coding	chr3R:21949114-21949402	chr3R:21945720-21946567	2546
	FBgn0262980	CG43288	protein_coding	chrX:4213025-4213062	chrX:4210955-4211831	1193
	FBgn0004516	Gad1	protein_coding	chr3L:4074077-4088744	chr3L:4083285-4084192	0
	FBgn0262483	Rbp	protein_coding	chr3R:15374635-15375677	chr3R:15374106-15374981	0
	FBgn0052062	Rbfox1	protein_coding	chr3L:10481412-10594012	chr3L:10578669-10579523	0
	FBgn0052698	CARPB	protein_coding	chrX:9783223-9855449	chrX:9831124-9832055	0
	FBgn0265158	CG44227	protein_coding	chr3R:8684793-8685176	chr3R:8684141-8685011	0
	FBgn0265497	lncRNA:CR44366	ncRNA	chr2R:13578036-13579626	chr2R:13577362-13578234	0
	FBgn0037662	CG11997	protein_coding	chr3R:9177747-9179098	chr3R:9191507-9192427	12408
	FBgn0243486	rdo	protein_coding	chr2L:18012380-18070246	chr2L:18027620-18028491	0
	FBgn0037139	CG14563	protein_coding	chr3L:21841808-21842386	chr3L:21843048-21843863	661
	FBgn0032772	CG17350	protein_coding	chr2L:19380930-19383093	chr2L:19376483-19377326	3603
	FBgn0051602	tRNA:Asp-GTC-1-6	tRNA	chr2L:8620028-8620099	chr2L:8611922-8612802	7225
	FBgn0267318	lncRNA:CR45754	ncRNA	chr3L:16176810-16177256	chr3L:16173817-16174726	2083
	FBgn0035702	CG10147	protein_coding	chr3L:6486597-6487795	chr3L:6486861-6487722	0
	FBgn0052460	tRNA:Glu-CTC-2-3	tRNA	chr3L:22847725-22847796	chr3L:22845978-22846896	828
	FBgn0004595	pros	protein_coding	chr3R:11328480-11407627	chr3R:11378461-11379328	0
	FBgn0025702	Srpk79D	protein_coding	chr3L:22273985-22284335	chr3L:22276019-22276847	0
	FBgn0035481	CG12605	protein_coding	chr3L:3964491-3964771	chr3L:3963688-3964451	39
	FBgn0038247	Cad88C	protein_coding	chr3R:14630478-14641776	chr3R:14630218-14631181	0
	FBgn0266825	lncRNA:CR45287	ncRNA	chr2L:5486905-5487191	chr2L:5488814-5489394	1622
	FBgn0035888	CG7120	protein_coding	chr3L:8396000-8396185	chr3L:8395769-8396704	0
	FBgn0263289	scrib	protein_coding	chr3R:26601247-26604051	chr3R:26602292-26603137	0
	FBgn0038350	AOX4	protein_coding	chr3R:15552733-15552833	chr3R:15580399-15581203	27565
	FBgn0000463	Dl	protein_coding	chr3R:19316006-19316072	chr3R:19315382-19316206	0
	FBgn0267248	lncRNA:CR45688	ncRNA	chr3L:17366775-17367365	chr3L:17366536-17367430	0
	FBgn0053353	5SrRNA:CR33353	rRNA	chr2R:19766144-19766278	chr2R:19767370-19768190	1091
	FBgn0013763	Idgf6	protein_coding	chr2R:16691022-16691208	chr2R:16688807-16689532	1489
	FBgn0010313	corto	protein_coding	chr3R:5077779-5087072	chr3R:5093282-5094193	6209
	FBgn0265470	lncRNA:CR44363	ncRNA	chr3L:11405535-11406094	chr3L:11403910-11404636	898
	FBgn0039025	Usp12-46	protein_coding	chr3R:22750901-22776374	chr3R:22768851-22769526	0
	FBgn0085274	CG34245	protein_coding	chr3L:14893734-14894416	chr3L:14897455-14898225	3038
	FBgn0267336	Glut4EF	protein_coding	chr3R:9874681-9995364	chr3R:9972803-9973667	0
	FBgn0051721	Trim9	protein_coding	chr2L:10544883-10628054	chr2L:10555344-10556140	0
	FBgn0085369	Drgx	protein_coding	chr2L:3684062-3684633	chr2L:3685213-3686039	579
	FBgn0004394	pdm2	protein_coding	chr2L:12672784-12673647	chr2L:12672261-12672924	0
	FBgn0267336	Glut4EF	protein_coding	chr3R:9874681-9995364	chr3R:9901441-9902215	0
	FBgn0037697	GstZ2	protein_coding	chr3R:9460271-9460652	chr3R:9459184-9459988	282
	FBgn0036085	CG6527	protein_coding	chr3L:10558806-10559082	chr3L:10559006-10559906	0
	FBgn0266156	lncRNA:CR44862	ncRNA	chr2L:15441601-15442314	chr2L:15441771-15442712	0
	FBgn0002629	E(spl)m4-BFM	protein_coding	chr3R:26023821-26024579	chr3R:26024283-26025180	0
	FBgn0265051	lncRNA:CR44166	ncRNA	chr2R:6841545-6842094	chr2R:6844252-6845130	2157
	FBgn0036346	CG11251	protein_coding	chr3L:13088581-13089969	chr3L:13092577-13093368	2607
	FBgn0264089	sli	protein_coding	chr2R:15869495-15922118	chr2R:15911686-15912572	0
	FBgn0051612	CG31612	protein_coding	chr2L:21762314-21795447	chr2L:21791730-21792560	0
	FBgn0011260	Sema2a	protein_coding	chr2R:16516150-16516270	chr2R:16514608-16515295	854
	FBgn0264775	CG44013	protein_coding	chr3R:15508896-15509917	chr3R:15518288-15519036	8370
	FBgn0020378	Sp1	protein_coding	chrX:9729648-9756369	chrX:9746316-9747028	0
	FBgn0032683	kon	protein_coding	chr2L:18487747-18489781	chr2L:18489414-18490230	0
	FBgn0033893	CG18371	protein_coding	chr2R:14028620-14029096	chr2R:14028069-14028711	0
	FBgn0266222	lncRNA:CR44917	ncRNA	chr2L:21855094-21869759	chr2L:21868642-21869539	0
	FBgn0033652	ths	protein_coding	chr2R:11756817-11814424	chr2R:11781516-11782402	0
	FBgn0010382	CycE	protein_coding	chr2L:15731002-15731784	chr2L:15731421-15732315	0
	FBgn0263995	cpo	protein_coding	chr3R:17919832-18018892	chr3R:17951046-17951896	0
	FBgn0000039	nAChRalpha2	protein_coding	chr3R:24490818-24491147	chr3R:24498778-24499624	7630
	FBgn0011676	Nos	protein_coding	chr2L:10804274-10837511	chr2L:10835293-10836090	0
	FBgn0265429	CG44341	protein_coding	chr2R:13104250-13104895	chr2R:13107117-13107937	2221
	FBgn0029951	CG11369	protein_coding	chrX:7574290-7576767	chrX:7573558-7573981	308
	FBgn0267002	unc-104	protein_coding	chr2R:16764138-16764374	chr2R:16764244-16765185	0
	FBgn0259108	futsch	protein_coding	chrX:1409069-1453686	chrX:1405546-1406101	2967
	FBgn0032439	Ref2	protein_coding	chr2L:12610517-12646356	chr2L:12612839-12613693	0
	FBgn0267255	CG45691	protein_coding	chr2L:17320250-17320712	chr2L:17327460-17328277	6747
	FBgn0003997	hid	protein_coding	chr3L:18169573-18170091	chr3L:18169759-18170587	0
	FBgn0266235	lncRNA:CR44930	ncRNA	chr3R:6765485-6766709	chr3R:6765966-6766824	0
	FBgn0031707	CG14020	protein_coding	chr2L:5517737-5518949	chr2L:5510545-5511447	6289
	FBgn0286827	lncRNA:CR43334	ncRNA	chr3L:628435-643900	chr3L:645504-646379	1603
	FBgn0035656	CG10479	protein_coding	chr3L:5967545-5976007	chr3L:5970653-5971593	0
	FBgn0052185	edin	protein_coding	chr3L:17494880-17495300	chr3L:17495449-17496242	148
	FBgn0265444	lncRNA:CR44344	ncRNA	chr2R:17388364-17389081	chr2R:17389249-17390051	167
	FBgn0051784	CG31784	protein_coding	chr2L:17123307-17123854	chr2L:17119884-17120787	2519
	FBgn0039203	CG13618	protein_coding	chr3R:24524794-24525057	chr3R:24524204-24525137	0
	FBgn0035139	CG13891	protein_coding	chr3L:433146-433906	chr3L:424259-425131	8014
	FBgn0013726	pnut	protein_coding	chr2R:8237271-8240297	chr2R:8236471-8237187	83
	FBgn0001235	hth	protein_coding	chr3R:10561909-10562032	chr3R:10557534-10558413	3495
	FBgn0265299	lncRNA:CR44272	ncRNA	chr2R:7992196-7992567	chr2R:7992267-7993073	0
	FBgn0032895	twit	protein_coding	chr2L:20852578-20852818	chr2L:20852108-20852957	0
	FBgn0002576	lz	protein_coding	chrX:9301970-9303636	chrX:9300340-9301153	816
	FBgn0261930	vnd	protein_coding	chrX:591042-591951	chrX:590250-591156	0
	FBgn0040531	CG11741	protein_coding	chr3R:8528423-8528877	chr3R:8528761-8529663	0
	FBgn0035677	CG13293	protein_coding	chr3L:6082883-6083353	chr3L:6082492-6083359	0
	FBgn0039257	tnc	protein_coding	chr3R:24984384-25022867	chr3R:25000733-25001622	0
	FBgn0284250	Oaz	protein_coding	chr2R:14435899-14436160	chr2R:14440550-14441113	4389
	FBgn0004102	oc	protein_coding	chrX:8640360-8640514	chrX:8640437-8641337	0
	FBgn0005658	Ets65A	protein_coding	chr3L:6103625-6103792	chr3L:6103334-6104168	0
	FBgn0033649	pyr	protein_coding	chr2R:11712263-11713130	chr2R:11713362-11714295	231
	FBgn0016920	nompC	protein_coding	chr2L:5361998-5362209	chr2L:5362018-5362808	0
	FBgn0015903	apt	protein_coding	chr2R:23564891-23599526	chr2R:23572966-23573812	0
	FBgn0263392	Tet	protein_coding	chr3L:2869449-2869757	chr3L:2865165-2866044	3404
	FBgn0000120	Arr1	protein_coding	chr2L:18078269-18078496	chr2L:18074133-18075014	3254
	FBgn0028645	beat-Ib	protein_coding	chr2L:15905134-15962435	chr2L:15914328-15915228	0
	FBgn0264908	pHCl-1	protein_coding	chr3L:15852139-15852697	chr3L:15851827-15852614	0
	FBgn0039683	dmrt99B	protein_coding	chr3R:29692591-29692953	chr3R:29691891-29692682	0
	FBgn0039908	Asator	protein_coding	chr4:485210-486033	chr4:488772-489702	2738
	FBgn0265632	CG44439	protein_coding	chr2R:8249096-8249595	chr2R:8248856-8249759	0
	FBgn0035153	ebd1	protein_coding	chr3L:685028-685549	chr3L:685116-685951	0
	FBgn0266873	lncRNA:CR45334	ncRNA	chr2L:21929064-21931698	chr2L:21933019-21933860	1320
	FBgn0020278	loco	protein_coding	chr3R:22632892-22633018	chr3R:22632730-22633632	0
	FBgn0262737	mub	protein_coding	chr3L:21844788-21932702	chr3L:21862734-21863579	0
	FBgn0036346	CG11251	protein_coding	chr3L:13088581-13089969	chr3L:13093502-13094321	3532
	FBgn0004606	zfh1	protein_coding	chr3R:30765926-30789202	chr3R:30760793-30761705	4220
	FBgn0085396	CG34367	protein_coding	chr2L:10353232-10353905	chr2L:10353588-10354441	0
	FBgn0001235	hth	protein_coding	chr3R:10561909-10562032	chr3R:10570991-10571674	8958
	FBgn0038880	SIFaR	protein_coding	chr3R:21276664-21293998	chr3R:21288865-21289752	0
	FBgn0267668	lncRNA:CR46006	ncRNA	chr3L:10323501-10323871	chr3L:10324898-10325996	1026
	FBgn0002973	numb	protein_coding	chr2L:9460047-9460368	chr2L:9459816-9460726	0
	FBgn0038196	CG9922	protein_coding	chr3R:14035824-14036018	chr3R:14037242-14038129	1223
	FBgn0003944	Ubx	protein_coding	chr3R:16656623-16734426	chr3R:16715330-16716238	0
	FBgn0052546	tRNA:Pro-CGG-2-1	tRNA	chrX:18565764-18565835	chrX:18562651-18563582	2181
	FBgn0052677	X11Lbeta	protein_coding	chrX:10627737-10710947	chrX:10627178-10628055	0
	FBgn0266590	lncRNA:CR45115	ncRNA	chr3L:6865449-6865945	chr3L:6855263-6856086	9362
	FBgn0033830	CG10814	protein_coding	chr2R:13375975-13377731	chr2R:13381715-13382619	3983
	FBgn0266222	lncRNA:CR44917	ncRNA	chr2L:21855094-21869759	chr2L:21849482-21850354	4739
	FBgn0260003	Dys	protein_coding	chr3R:19506841-19506934	chr3R:19505990-19506875	0
	FBgn0035608	blanks	protein_coding	chr3L:5498728-5498958	chr3L:5497611-5498480	247
	FBgn0052677	X11Lbeta	protein_coding	chrX:10627737-10710947	chrX:10635040-10635850	0
	FBgn0265695	lncRNA:CR44502	ncRNA	chrX:7562905-7563485	chrX:7564121-7564954	635
	FBgn0283741	prage	protein_coding	chrX:1773719-1853667	chrX:1793611-1794503	0
	FBgn0029746	CG15465	protein_coding	chrX:5085759-5254864	chrX:5095762-5096631	0
	FBgn0030222	CG9806	protein_coding	chrX:10624211-10624707	chrX:10624469-10625379	0
	FBgn0263109	CG43366	protein_coding	chr2R:5924676-5931363	chr2R:5925714-5926603	0
	FBgn0250867	CG42238	protein_coding	chr2L:20965520-21052164	chr2L:21006833-21007608	0
	FBgn0259962	Sfp33A1	protein_coding	chr2L:11754085-11754502	chr2L:11755786-11756667	1283
	FBgn0263132	Cht6	protein_coding	chrX:10038848-10045277	chrX:10042296-10043091	0
	FBgn0040350	CG3690	protein_coding	chrX:951440-951900	chrX:955824-956685	3923
	FBgn0035161	CG13898	protein_coding	chr3L:803427-804051	chr3L:797088-797967	5459
	FBgn0267641	lncRNA:CR45979	ncRNA	chr3L:6505569-6506393	chr3L:6505232-6506022	0
	FBgn0039420	CG6154	protein_coding	chr3R:26262662-26262986	chr3R:26262403-26263083	0
	FBgn0003256	rl	protein_coding	chr2R:1071462-1125927	chr2R:1073275-1074095	0
	FBgn0032731	Swip-1	protein_coding	chr2L:18986672-18987280	chr2L:18982628-18983462	3209
	FBgn0265878	lncRNA:CR44667	ncRNA	chr2R:20837495-20838019	chr2R:20838444-20839231	424
	FBgn0266521	stai	protein_coding	chr2L:6101694-6101798	chr2L:6104501-6105322	2702
	FBgn0039862	kek6	protein_coding	chr3R:31622136-31622822	chr3R:31626717-31627916	3894
	FBgn0264957	lncRNA:CR44126	ncRNA	chr2R:5937400-5938994	chr2R:5935068-5935990	1409
	FBgn0264308	CG43778	protein_coding	chr2L:13330799-13331121	chr2L:13330818-13331588	0
	FBgn0035160	hng3	protein_coding	chr3L:737680-755489	chr3L:745032-745770	0
	FBgn0264449	CG43867	protein_coding	chrX:839866-840989	chrX:835926-836845	3020
	FBgn0262528	CG43082	protein_coding	chr3L:15662218-15662279	chr3L:15664047-15664882	1767
	FBgn0031829	IFT52	protein_coding	chr2L:6555717-6556356	chr2L:6554107-6555018	698
	FBgn0086037	snoRNA:Me28S-A2958	snoRNA	chr2L:16417750-16417884	chr2L:16427893-16428632	10008
	FBgn0051909	CG31909	protein_coding	chr2L:7257697-7258198	chr2L:7261499-7262248	3300
	FBgn0051064	CG31064	protein_coding	chr3R:27237004-27237846	chr3R:27237082-27237965	0
	FBgn0036544	sff	protein_coding	chr3L:15924288-15924861	chr3L:15924480-15925442	0
	FBgn0036165	chrb	protein_coding	chr3L:11487550-11499055	chr3L:11489321-11490146	0
	FBgn0033076	CG15233	protein_coding	chr2R:6600927-6600978	chr2R:6570945-6571856	29070
	FBgn0085369	Drgx	protein_coding	chr2L:3683867-3683968	chr2L:3682329-3683146	720
	FBgn0004394	pdm2	protein_coding	chr2L:12678604-12678941	chr2L:12677992-12679026	0
	FBgn0032646	mEFTs	protein_coding	chr2L:17499268-17499929	chr2L:17498659-17499562	0
	FBgn0050419	CG30419	protein_coding	chr2R:24212491-24229795	chr2R:24229359-24230275	0
	FBgn0003175	px	protein_coding	chr2R:22534845-22534920	chr2R:22524864-22525729	9115
	FBgn0035626	lin-28	protein_coding	chr3L:5654681-5657384	chr3L:5653412-5654211	469
	FBgn0036369	CG10089	protein_coding	chr3L:13474297-13474787	chr3L:13472720-13473484	812
	FBgn0015371	chn	protein_coding	chr2R:15115236-15144783	chr2R:15132339-15133064	0
	FBgn0036044	Zasp67	protein_coding	chr3L:9787933-9797687	chr3L:9795774-9796636	0
	FBgn0051774	fred	protein_coding	chr2L:3914728-3915099	chr2L:3914575-3915425	0
	FBgn0011921	tRNA:iMet-CAT-2-1	tRNA	chr2R:9661225-9661296	chr2R:9659798-9660597	627
	FBgn0028848	Gpo3	protein_coding	chr2L:13708215-13710583	chr2L:13703797-13704603	3611
	FBgn0000121	Arr2	protein_coding	chr3L:8647261-8647645	chr3L:8646714-8647517	0
	FBgn0263709	lncRNA:CR43661	ncRNA	chr2R:17307132-17307302	chr2R:17325681-17326530	18378
	FBgn0028572	qtc	protein_coding	chr2L:5064372-5064581	chr2L:5063699-5064593	0
	FBgn0085447	sif	protein_coding	chr3L:5657913-5658290	chr3L:5657205-5658045	0
	FBgn0024943	PIP82	protein_coding	chrX:8529312-8529698	chrX:8523493-8524378	4933
	FBgn0264443	CG43861	protein_coding	chr2L:19968684-20017282	chr2L:20001856-20002117	0
	FBgn0051760	CG31760	protein_coding	chr2L:12142780-12142833	chr2L:12142237-12143072	0
	FBgn0010300	brat	protein_coding	chr2L:19133816-19179758	chr2L:19138541-19139347	0
	FBgn0026160	tna	protein_coding	chr3L:10835528-10876496	chr3L:10861468-10862399	0
	FBgn0040765	luna	protein_coding	chr2R:10977956-11116378	chr2R:10969609-10970508	7447
	FBgn0051973	Cda5	protein_coding	chr2L:33845-34288	chr2L:33522-34428	0
	FBgn0029817	CG15764	protein_coding	chrX:5869095-5870108	chrX:5868134-5869013	81
	FBgn0037060	CG10508	protein_coding	chr3L:21210215-21210804	chr3L:21209958-21210816	0
	FBgn0028986	Spn38F	protein_coding	chr2L:20837962-20837985	chr2L:20838723-20839533	737
	FBgn0264357	SNF4Agamma	protein_coding	chr3R:21140739-21141311	chr3R:21140977-21141776	0
	FBgn0035176	CG13905	protein_coding	chr3L:902898-903810	chr3L:905122-905927	1311
	FBgn0003002	opa	protein_coding	chr3R:4852813-4869979	chr3R:4864978-4865779	0
	FBgn0003714	tko	protein_coding	chrX:2442313-2443665	chrX:2439396-2440221	2091
	FBgn0003209	raw	protein_coding	chr2L:8709880-8740660	chr2L:8744364-8745155	3703
	FBgn0265592	lncRNA:CR44419	ncRNA	chr2R:18005395-18005995	chr2R:18001907-18002635	2759
	FBgn0285917	sbb	protein_coding	chr2R:18278198-18357296	chr2R:18322820-18323471	0
	FBgn0267143	lncRNA:CR45583	ncRNA	chr3R:12329320-12330223	chr3R:12329837-12330293	0
	FBgn0003313	sala	protein_coding	chr2L:11486292-11486949	chr2L:11491017-11491862	4067
	FBgn0038975	Nrx-1	protein_coding	chr3R:22469478-22471390	chr3R:22469888-22470759	0
	FBgn0034476	Toll-7	protein_coding	chr2R:19826578-19832973	chr2R:19835560-19836336	2586
	FBgn0067317	Cby	protein_coding	chr3R:21868308-21868770	chr3R:21867786-21868642	0
	FBgn0037500	CG17944	protein_coding	chr3R:7361368-7362123	chr3R:7356286-7356859	4508
	FBgn0033788	CG13323	protein_coding	chr2R:13044695-13047256	chr2R:13026534-13027412	17282
	FBgn0005640	Eip63E	protein_coding	chr3L:3515751-3610521	chr3L:3580440-3581335	0
	FBgn0051361	dpr17	protein_coding	chr3R:12094876-12111420	chr3R:12094439-12095293	0
	FBgn0003165	pum	protein_coding	chr3R:9098696-9098737	chr3R:9118748-9119649	20010
	FBgn0033987	ckn	protein_coding	chr2R:14963292-14980795	chr2R:14969887-14970683	0
	FBgn0002645	Map205	protein_coding	chr3R:32066329-32068441	chr3R:32065406-32066241	87
	FBgn0038826	Syp	protein_coding	chr3R:20789986-20790332	chr3R:20788628-20789185	800
	FBgn0052392	CG32392	protein_coding	chr3L:6756629-6763246	chr3L:6766026-6766928	2779
	FBgn0266415	lncRNA:CR45055	ncRNA	chr3R:11310676-11311182	chr3R:11312053-11312905	870
	FBgn0265607	beat-IIIa	protein_coding	chr2L:17131024-17173118	chr2L:17155097-17155820	0
	FBgn0036783	CheA75a	protein_coding	chr3L:18252199-18252846	chr3L:18270885-18271717	18038
	FBgn0036343	CG14115	protein_coding	chr3L:13060400-13060669	chr3L:13054943-13055737	4662
	FBgn0063298	asRNA:CR31429	ncRNA	chr3R:9023490-9024018	chr3R:9024679-9025584	660
	FBgn0263706	CG43658	protein_coding	chrX:17456169-17561180	chrX:17520431-17521186	0
	FBgn0266763	lncRNA:CR45228	ncRNA	chr2R:10946309-10947095	chr2R:10961632-10962461	14536
	FBgn0264090	CG43759	protein_coding	chrX:19011753-19013399	chrX:19014727-19015503	1327
	FBgn0261290	CheA84a	protein_coding	chr3R:8204195-8204830	chr3R:8206017-8206930	1186
	FBgn0037238	CG1090	protein_coding	chr3R:4359883-4366855	chr3R:4353628-4354536	5346
	FBgn0262614	pyd	protein_coding	chr3R:8827068-8931896	chr3R:8923720-8924573	0
	FBgn0000320	eya	protein_coding	chr2L:6546449-6546976	chr2L:6544867-6545756	692
	FBgn0010228	HmgZ	protein_coding	chr2R:21697488-21707861	chr2R:21700145-21701036	0
	FBgn0027932	Akap200	protein_coding	chr2L:8415690-8431297	chr2L:8421964-8422845	0
	FBgn0011965	tRNA:Arg-TCG-4-1	tRNA	chr3R:5388228-5388300	chr3R:5390007-5390936	1706
	FBgn0051163	SKIP	protein_coding	chr3R:22133830-22296126	chr3R:22271056-22271882	0
	FBgn0037989	ATP8B	protein_coding	chr3R:12068375-12090612	chr3R:12079219-12079608	0
	FBgn0037153	olf413	protein_coding	chr3L:22136090-22247702	chr3L:22209552-22210354	0
	FBgn0053207	pxb	protein_coding	chr3R:15666183-15690513	chr3R:15685464-15686180	0
	FBgn0033652	ths	protein_coding	chr2R:11756817-11814424	chr2R:11783171-11784059	0
	FBgn0266318	lncRNA:CR44983	ncRNA	chr2L:3845130-3845334	chr2L:3845151-3845792	0
	FBgn0004509	Fur1	protein_coding	chr3R:25461365-25461420	chr3R:25454384-25455165	6199
	FBgn0052127	tRNA:Leu-CAA-2-2	tRNA	chr3L:13214109-13214146	chr3L:13213187-13214235	0
	FBgn0267723	lncRNA:CR46056	ncRNA	chr3R:21638652-21639088	chr3R:21639971-21640830	882
	FBgn0011977	tRNA:Ser-CGA-1-3	tRNA	chrX:14103363-14103444	chrX:14101684-14102480	882
	FBgn0003165	pum	protein_coding	chr3R:9080558-9081022	chr3R:9082207-9083085	1184
	FBgn0038789	Ir92a	protein_coding	chr3R:20343702-20343902	chr3R:20346773-20347997	2870
	FBgn0259241	CG42339	protein_coding	chrX:10967722-11039901	chrX:11039487-11040355	0
	FBgn0011760	ctp	protein_coding	chrX:4687800-4702034	chrX:4693788-4694545	0
	FBgn0259244	CG42342	protein_coding	chr3R:16512964-16514176	chr3R:16517477-16518300	3300
	FBgn0264506	lncRNA:CR43905	ncRNA	chr2R:6532595-6533595	chr2R:6559915-6560728	26319
	FBgn0266641	lncRNA:CR45148	ncRNA	chr2R:21029844-21030041	chr2R:21039105-21040002	9063
	FBgn0028369	kirre	protein_coding	chrX:2740384-3134532	chrX:3036490-3037373	0
	FBgn0264443	CG43861	protein_coding	chr2L:19968684-20017282	chr2L:19982710-19983474	0
	FBgn0264443	CG43861	protein_coding	chr2L:19968684-20017282	chr2L:19996637-19997427	0
	FBgn0017590	klg	protein_coding	chr3R:22899284-22961731	chr3R:22898272-22898710	573
	FBgn0284250	Oaz	protein_coding	chr2R:14435899-14436160	chr2R:14439692-14440432	3531
	FBgn0262975	cnc	protein_coding	chr3R:23209608-23209883	chr3R:23213121-23213954	3237
	FBgn0085376	CG34347	protein_coding	chr3R:31311810-31311931	chr3R:31326828-31327648	14896
	FBgn0264005	Hmx	protein_coding	chr3R:17567088-17568404	chr3R:17571930-17572625	3525
	FBgn0036485	FucTA	protein_coding	chr3L:15147137-15147402	chr3L:15146700-15147457	0
	FBgn0011582	Dop1R1	protein_coding	chr3R:14180207-14180452	chr3R:14185659-14186460	5206
	FBgn0031759	lid	protein_coding	chr2L:5996714-5996785	chr2L:5997446-5998206	660
	FBgn0040318	HGTX	protein_coding	chr3L:14583222-14599540	chr3L:14590723-14591646	0
	FBgn0034590	Magi	protein_coding	chr2R:21138226-21139232	chr2R:21137197-21138082	143
	FBgn0052423	shep	protein_coding	chr3L:5271340-5273334	chr3L:5271203-5272128	0
	FBgn0085434	NaCP60E	protein_coding	chr2R:24891614-24891692	chr2R:24891124-24892142	0
	FBgn0261953	TfAP-2	protein_coding	chr3L:21611143-21611350	chr3L:21610268-21611184	0
	FBgn0265943	lncRNA:CR44730	ncRNA	chr2L:14457113-14457338	chr2L:14455364-14456211	901
	FBgn0010313	corto	protein_coding	chr3R:5077779-5087072	chr3R:5096930-5097804	9857
	FBgn0036993	CG5910	protein_coding	chr3L:20442419-20442469	chr3L:20442648-20443522	178
	FBgn0000633	CG17716	protein_coding	chr2R:13706435-13707198	chr2R:13702271-13703145	3289
	FBgn0264001	bru3	protein_coding	chr3L:13666386-13666749	chr3L:13666710-13667545	0
	FBgn0011591	fng	protein_coding	chr3L:20949170-20949512	chr3L:20942435-20943262	5907
	FBgn0285879	disco-r	protein_coding	chrX:16118067-16148977	chrX:16154118-16154731	5140
	FBgn0265067	lncRNA:CR44178	ncRNA	chr3R:21094949-21095744	chr3R:21095042-21095489	0
	FBgn0035176	CG13905	protein_coding	chr3L:902898-903810	chr3L:903946-904663	135
	FBgn0002522	lab	protein_coding	chr3R:6663184-6663454	chr3R:6670809-6671672	7354
	FBgn0259984	kuz	protein_coding	chr2L:13550139-13639411	chr2L:13616871-13617511	0
	FBgn0259968	Sfp60F	protein_coding	chr2R:25172245-25172571	chr2R:25170656-25171504	740
	FBgn0265612	lncRNA:CR44430	ncRNA	chrX:15225513-15226256	chrX:15226258-15227044	1
	FBgn0003285	rst	protein_coding	chrX:2950399-2973834	chrX:2966822-2967666	0
	FBgn0026718	Agpat2	protein_coding	chr2L:8463627-8463994	chr2L:8463095-8463964	0
	FBgn0003310	S	protein_coding	chr2L:1061234-1062213	chr2L:1069058-1069812	6844
	FBgn0013765	cnn	protein_coding	chr2R:13447132-13447328	chr2R:13446930-13447852	0
	FBgn0259923	44808	protein_coding	chrX:16684216-16695173	chrX:16687814-16688468	0
	FBgn0085422	CG34393	protein_coding	chr2L:3175112-3200496	chr2L:3179123-3179855	0
	FBgn0004646	ogre	protein_coding	chrX:6973620-6991318	chrX:6988537-6989430	0
	FBgn0085391	trv	protein_coding	chr3R:28047571-28047721	chr3R:28045234-28046145	1425
	FBgn0266781	lncRNA:CR45246	ncRNA	chr3L:10825144-10825601	chr3L:10829423-10829923	3821
	FBgn0026239	gukh	protein_coding	chr3R:19008504-19008871	chr3R:18999915-19000807	7696
	FBgn0052057	dpr10	protein_coding	chr3L:10147454-10186108	chr3L:10181300-10182073	0
	FBgn0015721	ktub	protein_coding	chr2R:21101928-21123704	chr2R:21102949-21103633	0
	FBgn0262890	CG43245	protein_coding	chr3L:10771925-10772363	chr3L:10768941-10769848	2076
	FBgn0030058	CG11294	protein_coding	chrX:8691820-8693620	chrX:8694811-8695602	1190
	FBgn0002921	Atpalpha	protein_coding	chr3R:20948714-20976239	chr3R:20951252-20952074	0
	FBgn0261289	CheB98a	protein_coding	chr3R:28806702-28806971	chr3R:28801526-28802407	4294
	FBgn0051383	tRNA:Leu-TAG-1-1	tRNA	chr3R:30247964-30248043	chr3R:30247354-30248017	0
	FBgn0035604	Ir64a	protein_coding	chr3L:5382306-5382821	chr3L:5395021-5395906	12199
	FBgn0050085	Rif1	protein_coding	chr2R:15864309-15865901	chr2R:15865798-15866698	0
	FBgn0263392	Tet	protein_coding	chr3L:2869449-2869757	chr3L:2860259-2861093	8355
	FBgn0016059	Sema1b	protein_coding	chr2R:17672839-17683499	chr2R:17680286-17680684	0
	FBgn0264518	lncRNA:CR43917	ncRNA	chr3L:3884481-3884678	chr3L:3882148-3882900	1580
	FBgn0004198	ct	protein_coding	chrX:7608428-7609538	chrX:7602907-7603601	4826
	FBgn0266411	sima	protein_coding	chr3R:30058311-30121798	chr3R:30084301-30085163	0
	FBgn0035643	CG13287	protein_coding	chr3L:5882304-5884090	chr3L:5881940-5882250	53
	FBgn0036993	CG5910	protein_coding	chr3L:20442419-20442469	chr3L:20441403-20442133	285
	FBgn0015609	CadN	protein_coding	chr2L:17708034-17708220	chr2L:17708326-17709229	105
	FBgn0026259	eIF5B	protein_coding	chr3L:3428658-3460977	chr3L:3441321-3442271	0
	FBgn0000606	eve	protein_coding	chr2R:9979319-9980795	chr2R:9978705-9979584	0
	FBgn0261816	CG42758	protein_coding	chr3L:14567547-14568133	chr3L:14570115-14570716	1981
	FBgn0000114	bru1	protein_coding	chr2L:12175004-12313438	chr2L:12199655-12200433	0
	FBgn0053988	Mid1	protein_coding	chr2R:24736614-24736657	chr2R:24736412-24737267	0
	FBgn0000411	D	protein_coding	chr3L:14175610-14177537	chr3L:14172074-14172860	2749
	FBgn0015622	Cnx99A	protein_coding	chr3R:29315254-29315879	chr3R:29311971-29312690	2563
	FBgn0262737	mub	protein_coding	chr3L:21844788-21932702	chr3L:21865998-21866797	0
	FBgn0034046	tun	protein_coding	chr2R:15794000-15794950	chr2R:15789184-15790032	3967
	FBgn0265650	lncRNA:CR44457	ncRNA	chr2R:15091945-15092133	chr2R:15078913-15079800	12144
	FBgn0027342	fz4	protein_coding	chrX:7106272-7110321	chrX:7110862-7111574	540
	FBgn0266937	lncRNA:CR45388	ncRNA	chr3L:18852573-18853000	chr3L:18851946-18852841	0
	FBgn0052982	CG32982	protein_coding	chr2L:9125737-9163721	chr2L:9145531-9146371	0
[truncated: 1,822 more rows]

## Sheet: R25_DA_peaks
	Gene_id	Gene_name	Gene_biotype	Closest_region	Query_region	bp from Gene		R2/5-specific peaks
[truncated: 5,363 more rows]

[truncated: 7 more sheets: R34_DA_peaks, Cones_DA_peaks, LateR_DA_peaks, AUnd_DA_peaks, MF-PPN_DA_peaks, PUnd_DA_peaks, SMW_peaks]
